# Supplementary material for: Intrauterine fetal growth restriction in sheep leads to sexually dimorphic programming of Preadipocytes' differentiation potential
Source: Physiol Rep. 2024 Dec 3;12(23):e70143. doi: 10.14814/phy2.70143 (PMC11614549; doi:10.14814/phy2.70143)
Supplement: Supplementary file 2 — Table S1. [file PHY2-12-e70143-s006.xlsx]

## Sheet: MC.FC_padj
Supplemental Table S1: List of differentially regulated genes in preadipocytes from males as compared to females.
Transcript_ID	Chr	Start	End	V7	gene_id	gene_name	transcript_biotype	FC1	FC2	FC3	FC4	MC1	MC2	MC3	MC4	FC	MC	Fold_Change	pvalue	padj
ENSOART00020001739	3	92568107	92666303	+	ENSOARG00020001045	HEATR5B	HEATR5B-204	103.894	0	181.702	40.4758	0	0	0	0	81.518	0	-426.247	2.59928e-05	0.0296222
ENSOART00020003630	4	82345592	82517045	+	ENSOARG00020002305	TNS3	TNS3-204	222.265	0	111.81	45.2046	0	0	0	0	94.8201	0	-495.642	1.64205e-05	0.0214387
ENSOART00020004452	1	84674722	84940130	-	ENSOARG00020002671	COL11A1	COL11A1-205	71.2334	67.3815	16.5885	26.3019	0	0	0	0	45.3763	0	-236.505	5.82929e-09	1.57777e-05
ENSOART00020007714	3	121062811	121448888	+	ENSOARG00020003813	NAV3	NAV3-205	114.793	0	189.593	72.8287	0	0	0	0	94.3037	0	-493.128	1.11021e-05	0.0160263
ENSOART00020007870	3	121062811	121448888	+	ENSOARG00020003813	NAV3	NAV3-206	0	0	0	0	155.473	79.3898	102.762	121.89	0	114.879	648.825	9.01702e-17	1.95245e-12
ENSOART00020008912	10	78045239	78232995	-	ENSOARG00020004163	ensembl	protein_coding	0	0	0	0	0	116.408	70.983	60.3174	0	61.9271	350.157	3.92588e-05	0.0404796
ENSOART00020009382	17	74635591	74733812	+	ENSOARG00020006010	GRK3	GRK3-202	0	0	0	0	64.5103	37.744	92.7814	43.1635	0	59.5498	336.947	3.34703e-12	1.81183e-08
ENSOART00020013171	14	23637562	23956080	+	ENSOARG00020008419	FTO	FTO-204	0	404.681	347.768	0	0	0	0	0	188.112	0	-1.86828e+07	9.43331e-13	6.80865e-09
ENSOART00020018181	18	67248817	67330920	+	ENSOARG00020011435	PPP2R5C	PPP2R5C-207	20.4208	12.089	5.21825	14.2231	0	0	0	0	12.9878	0	-67.7396	4.39711e-05	0.0432775
ENSOART00020019360	9	53866675	53896731	-	ENSOARG00020012699	SBSPON	SBSPON-201	216.059	57.4281	102.322	112.924	9.81827	24.8702	7.22159	20.7219	122.183	15.658	-7.81348	1.09365e-06	0.00215281
ENSOART00020019820	5	78442359	78459543	+	ENSOARG00020013000	MAT2B	MAT2B-201	323.466	364.313	371.689	340.999	731.026	797.207	598.35	587.754	350.117	678.584	1.93883	1.58025e-07	0.000380191
ENSOART00020020797	1	11482418	11549428	+	ENSOARG00020013606	THRAP3	THRAP3-201	0	428.47	65.3504	327.14	0	0	0	0	205.24	0	-1073.06	1.4487e-06	0.00261405
ENSOART00020023693	24	129567	161485	-	ENSOARG00020015185	NPRL3	NPRL3-202	40.8675	68.8666	37.4156	27.0772	0	0	0	0	43.5567	0	-226.998	1.56539e-10	6.77906e-07
ENSOART00020025219	17	27793253	27833392	-	ENSOARG00020016452	PCDH10	PCDH10-201	47.1103	45.8616	63.7872	24.3495	6.52005	8.08296	6.34817	0	45.2771	5.23779	-8.39454	1.68317e-05	0.0214387
ENSOART00020026148	20	30921036	30949918	+	ENSOARG00020015905	GABBR1	GABBR1-203	0	0	0	0	0	121.785	57.3515	79.9843	0	64.7801	366.237	3.41755e-05	0.0370001
ENSOART00020027191	12	83135445	83174139	-	ENSOARG00020016471	KIF21B	KIF21B-203	196.665	196.079	0	68.0969	0	0	0	0	115.21	0	-602.112	8.86309e-06	0.013708
ENSOART00020028343	2	123240286	123482878	-	ENSOARG00020015875	HERC2	HERC2-206	0	0	0	0	300.936	101.078	120.026	0	0	130.51	737.838	2.83446e-06	0.00472112
ENSOART00020031737	6	55408711	55637917	+	ENSOARG00020020567	PCDH7	PCDH7-204	0	0	485.026	300.326	0	0	0	0	196.338	0	-2.16753e+07	5.93734e-13	6.42806e-09
ENSOART00020033246	12	79089613	79127007	-	ENSOARG00020021482	ensembl	protein_coding	0	0	0	0	36.0606	170.816	50.9375	23.5488	0	70.3407	398.185	1.21122e-09	3.74664e-06
ENSOART00020035040	11	15960446	16022391	-	ENSOARG00020022317	MRC2	MRC2-202	397.296	0	145.848	478.607	0	0	0	0	255.438	0	-1335.6	3.91612e-07	0.000847957
ENSOART00020036799	8	68016480	68244030	-	ENSOARG00020023530	MAP3K5	MAP3K5-202	0	0	0	0	4.35474	11.7172	13.6418	30.1303	0	14.961	84.2937	4.60027e-05	0.0433085
ENSOART00020039855	11	12148579	12151977	-	ENSOARG00020025392	PYCR1	PYCR1-203	0	0	0	0	21.1483	87.0148	52.7853	41.5924	0	50.6352	286.716	2.36137e-10	8.5218e-07
ENSOART00020040659	19	12073293	12090985	-	ENSOARG00020025854	PLCD1	PLCD1-202	113.366	277.576	40.1381	0	0	0	0	0	107.77	0	-563.161	2.43346e-05	0.0292732
