# Supplementary material for: Intrauterine fetal growth restriction in sheep leads to sexually dimorphic programming of Preadipocytes' differentiation potential
Source: Physiol Rep. 2024 Dec 3;12(23):e70143. doi: 10.14814/phy2.70143 (PMC11614549; doi:10.14814/phy2.70143)
Supplement: Supplementary file 3 — Table S2. [file PHY2-12-e70143-s002.xlsx]

## Sheet: MCD.FCD_padj
Supplemental Table S2: List of differentially regulated genes in preadipocytes from males as compared to females following differentiation to mature adipocytes.
Transcript_id	Chr	Start	End	V7	gene_id	gene_name	transcript_biotype	FCD1	FCD2	FCD3	FCD4	MCD1	MCD2	MCD3	MCD4	FCD	MCD	Fold_Change	pvalue	padj
ENSOART00020000647	3	73494410	73608110	+	ENSOARG00020000430	CCDC88A	CCDC88A-203	0	155.461	95.4832	71.439	0	0	0	0	80.5959	0	-381.033	3.95e-05	0.0207388
ENSOART00020001350	2	29472787	29560043	-	ENSOARG00020000820	PHF2	PHF2-203	0	0	0	0	167.635	0	59.541	158.57	0	96.4365	602.793	4.61e-06	0.00407112
ENSOART00020001501	3	74226589	74293424	-	ENSOARG00020000992	SPTBN1	SPTBN1-202	83.4403	276.906	98.6159	23.799	0	0	0	0	120.69	0	-570.414	1.67e-10	4.06e-07
ENSOART00020001601	4	18467487	18630078	-	ENSOARG00020001005	ICA1	ICA1-203	0	0	0	0	41.9291	53.1346	20.9653	17.1863	0	33.3038	207.674	2.11e-08	4.55e-05
ENSOART00020002016	1	78445559	79534179	-	ENSOARG00020001219	DPYD	DPYD-205	303.958	64.6549	416.616	0	0	0	0	0	196.307	0	-928.26	3.42e-06	0.00332066
ENSOART00020004196	3	67010427	67070858	+	ENSOARG00020002714	MRPL19	MRPL19-201	0	0	0	0	0	285.414	174.716	199.847	0	164.994	1031	6.36e-07	0.000879474
ENSOART00020004369	3	174897978	174913198	+	ENSOARG00020002823	CS	CS-202	0	0	0	0	188.569	380.295	0	175.511	0	186.094	1162.67	6.79e-07	0.000879474
ENSOART00020004426	1	190047176	190101621	-	ENSOARG00020002866	CD47	CD47-203	0	0	0	0	0	0	695.041	77.2939	0	193.084	1.55187e+07	1.67e-12	8.05e-09
ENSOART00020004473	3	78425048	79626883	+	ENSOARG00020001627	NRXN1	NRXN1-204	35.3704	12.9298	76.2819	5.05436	0	0	0	0	32.4091	0	-153.056	1.22e-05	0.00849109
ENSOART00020004502	3	215552768	215624047	-	ENSOARG00020002889	ATF7IP	ATF7IP-204	0	0	0	0	118.8	26.6421	130.488	93.4636	0	92.3484	578.011	2.48e-12	8.05e-09
ENSOART00020010492	3	142720996	142734911	+	ENSOARG00020006677	AAAS	AAAS-202	0	0	0	0	0	52.9179	195.162	133.276	0	95.3392	596.014	7.66e-06	0.00572475
ENSOART00020011380	4	129632562	129714741	-	ENSOARG00020007318	ESYT2	ESYT2-201	12.0562	27.8031	29.6365	18.0757	0	0	0	0	21.8929	0	-103.298	1.6e-06	0.00185751
ENSOART00020011496	9	15062334	15097881	+	ENSOARG00020006299	PLEC	PLEC-204	19.53	70.7894	32.8908	22.3388	0	0	0	0	36.3872	0	-171.787	9.2e-08	0.000158998
ENSOART00020012304	3	133770267	133802616	-	ENSOARG00020008023	ensembl	protein_coding	0	0	0	0	11.072	32.5218	19.1034	65.127	0	31.956	199.397	2.63e-07	0.000393719
ENSOART00020012481	2	79177721	79449999	+	ENSOARG00020008132	RIC1	RIC1-201	17.3014	20.8985	14.8375	15.8778	0	0	0	0	17.2288	0	-81.4612	4.13e-06	0.00381874
ENSOART00020013120	3	183225969	183231965	-	ENSOARG00020008561	SYCP3	SYCP3-201	5.39383	1.93089	0	3.70321	25.7392	8.71876	200.568	91.0628	2.75698	81.5221	28.9707	2.4e-05	0.0146122
ENSOART00020013717	24	39707174	39784555	+	ENSOARG00020008851	TNRC18	TNRC18-202	0	79.7468	246.166	282.03	0	0	0	0	151.986	0	-718.724	5.41e-06	0.00438164
ENSOART00020014475	3	101917888	101931466	-	ENSOARG00020009238	DUSP11	DUSP11-202	0	0	0	0	90.7445	120.413	0	66.8527	0	69.5025	434.099	2.41e-05	0.0146122
ENSOART00020016043	16	24543432	24594247	+	ENSOARG00020010171	IL6ST	IL6ST-204	0	0	0	0	35.9845	0	140.651	74.4679	0	62.7758	392.636	2.89e-05	0.01605
ENSOART00020016254	8	53332300	53476506	+	ENSOARG00020009458	LYRM2	LYRM2-201	55.5902	835.887	97.6467	0	0	0	0	0	247.281	0	-1169.25	4.87e-06	0.0041166
ENSOART00020017544	4	123459895	123465338	-	ENSOARG00020011490	TMEM176B	TMEM176B-201	95.5277	44.9845	10.4945	46.2417	2.17665	4.39681	1.78315	4.88595	49.3121	3.31064	-15.2788	1.04e-05	0.00747307
ENSOART00020021440	15	3262412	3278010	+	ENSOARG00020013177	ensembl	protein_coding	665.87	574.574	853.005	556.83	1160.9	1270.78	1305.21	1567.28	662.569	1326.04	2.00204	5.7e-05	0.0291491
ENSOART00020021803	16	1717254	1737336	+	ENSOARG00020014130	SPDL1	SPDL1-203	0	0	0	0	6.62255	8.85708	10.4767	33.1482	0	14.7761	92.2764	8.33e-05	0.0394642
ENSOART00020023564	17	950807	967261	+	ENSOARG00020015391	MSMO1	MSMO1-201	1187.84	1026.16	993.606	898.294	1446.47	2300.16	2334.7	2128.88	1026.47	2052.55	1.99949	8.7e-05	0.0402432
ENSOART00020026080	15	24581555	24603023	-	ENSOARG00020016474	PPP2R1B	PPP2R1B-206	0	0	0	0	0	45.5111	392.411	0	0	109.48	8.98042e+06	1.13e-15	1.1e-11
ENSOART00020026175	2	238490332	238642156	-	ENSOARG00020016801	EPHA4	EPHA4-201	79.1637	97.3154	78.3381	98.3896	42.1201	26.617	14.7196	19.6624	88.3017	25.7798	-3.44072	7.86e-05	0.0381628
ENSOART00020026929	6	109792098	109952091	-	ENSOARG00020015498	WDFY3	WDFY3-206	357.506	102.653	0	170.764	0	0	0	0	157.731	0	-746.067	3.23e-06	0.00330213
ENSOART00020027034	21	30016365	30034425	+	ENSOARG00020017209	STT3A	STT3A-204	63.9804	32.6365	46.4166	68.6212	0	0	6.05907	0	52.9137	1.51477	-31.4307	3.32e-05	0.0179345
ENSOART00020027689	2	123240286	123482878	-	ENSOARG00020015875	HERC2	HERC2-205	248.536	0	528.207	90.0407	0	0	0	0	216.696	0	-1024.68	1.63e-06	0.00185751
ENSOART00020028317	21	9238806	9507686	-	ENSOARG00020018240	TMEM135	TMEM135-202	0	0	0	0	0	7.35157	221.2	64.8172	0	73.3421	458.68	9.31e-05	0.042066
ENSOART00020029079	X	74912640	75068665	+	ENSOARG00020018131	ABCB7	ABCB7-202	27.9244	24.7726	27.4859	5.06987	0	0	0	0	21.3132	0	-100.656	1.53e-05	0.0102629
ENSOART00020029302	26	43574381	43634797	+	ENSOARG00020017639	TOP2B	TOP2B-202	700.182	0	0	192.966	0	0	0	0	223.287	0	-2.24231e+07	5.33e-13	3.45e-09
ENSOART00020029394	15	5209781	5684700	-	ENSOARG00020014518	DYNC2H1	DYNC2H1-207	0	0	0	0	80.1833	0	76.4682	67.6871	0	56.0847	350.739	2.71e-05	0.0159688
ENSOART00020030022	2	123240286	123482878	-	ENSOARG00020015875	HERC2	HERC2-208	204.333	494.609	0	0	0	0	0	0	174.735	0	-1.10768e+07	1.92e-16	3.73e-12
ENSOART00020030142	26	43574381	43634425	+	ENSOARG00020017639	TOP2B	TOP2B-205	231.891	0	0	514.821	0	0	0	0	186.678	0	-1.14577e+07	4.2e-12	1.17e-08
ENSOART00020030636	17	36036354	36221754	-	ENSOARG00020019734	FAT4	FAT4-203	51.0652	147.544	0	72.0414	0	0	0	0	67.6627	0	-319.988	6.12e-05	0.0304842
ENSOART00020031064	6	111844743	112018558	+	ENSOARG00020019325	PTPN13	PTPN13-204	183.398	26.8976	16.9676	38.2181	0	0	0	0	66.3704	0	-314.193	9.82e-08	0.000158998
ENSOART00020032160	3	33349501	33444226	-	ENSOARG00020020291	ITSN2	ITSN2-203	0	0	0	0	165.955	93.4718	0	130.641	0	97.517	609.293	6.59e-06	0.00511874
ENSOART00020034689	24	37672690	37677462	+	ENSOARG00020022360	PDAP1	PDAP1-202	18.6289	9.49498	8.37164	14.8487	0	0	0	0	12.8361	0	-60.8251	0.000107406	0.0474321
ENSOART00020036185	3	224347714	224350845	-	ENSOARG00020023229	TPI1	TPI1-201	9210.5	7494.14	8475.7	7664.92	13772	14799.6	14315.2	20130.3	8211.31	15754.3	1.91858	2.36e-05	0.0146122
ENSOART00020036298	X	23789925	23805963	+	ENSOARG00020023181	ZFX	ZFX-201	59.6237	19.8175	17.9712	4.3457	0	0	0	0	25.4395	0	-120.39	2.89e-05	0.01605
ENSOART00020037828	11	50103949	50348330	+	ENSOARG00020023744	ACACA	ACACA-206	0	0	0	0	0	232.407	960.484	0	0	298.223	1.41043e+07	2.24e-12	8.05e-09
ENSOART00020040642	8	90941747	91025211	+	ENSOARG00020007810	IGF2R	IGF2R-207	165.381	4.98015	60.4408	162.991	0	0	0	0	98.4485	0	-465.869	3.3e-08	6.41e-05
ENSOART00020040988	8	91362230	91501788	+	ENSOARG00020025996	MAP3K4	MAP3K4-205	23.3316	6.96138	85.811	33.9398	0	0	0	0	37.5109	0	-177.221	1.91e-06	0.0020634
