# Supplementary material for: Intrauterine fetal growth restriction in sheep leads to sexually dimorphic programming of Preadipocytes' differentiation potential
Source: Physiol Rep. 2024 Dec 3;12(23):e70143. doi: 10.14814/phy2.70143 (PMC11614549; doi:10.14814/phy2.70143)
Supplement: Supplementary file 4 — Table S3. [file PHY2-12-e70143-s015.xlsx]

## Sheet: MFGR.FFGR_padj
Supplemental Table S3: List of differentially regulated genes in mature adipocytes differentiated from preadipocytes of control males as compared to those from control females.
Transcript_ID	Chr	Start	End	V7	gene_id	gene_name	transcript_biotype	MFGR1	MFGR2	MFGR3	MFGR4	FFGR1	FFGR2	FFGR3	FFGR4	FFGR	MFGR	Fold_Change	pvalue	padj
ENSOART00020000623	3	173562932	173598258	-	ENSOARG00020000439	OS9	OS9-202	933.604	1789.41	918.132	1258.01	483.564	276.285	412.666	466.264	409.695	1224.79	2.98647	2.10875e-05	0.0117942
ENSOART00020002730	3	147268954	147273470	-	ENSOARG00020001592	CACNB3	CACNB3-207	0	0	0	0	21.3149	115.54	46.0632	40.0054	55.731	0	-293.408	2.34779e-09	3.23901e-06
ENSOART00020003685	4	94535114	94673991	-	ENSOARG00020002396	AASS	AASS-202	0	87.8357	78.6741	43.2431	0	0	0	0	0	52.4382	293.149	0.000115502	0.0459097
ENSOART00020003795	3	174729789	174730106	+	ENSOARG00020002476	ensembl	protein_coding	95.9191	12.1569	0	8.87206	1348.39	17930.5	62.0614	525.167	4966.52	29.237	-169.41	5.67663e-06	0.00451816
ENSOART00020004744	4	84316588	84325882	-	ENSOARG00020003027	ZMIZ2	ZMIZ2-202	0	0	0	0	90.2119	0	195.128	71.6148	89.2387	0	-471.657	1.52329e-05	0.00900654
ENSOART00020004795	9	87893061	88457079	-	ENSOARG00020003139	CPQ	CPQ-202	19.0485	4.39355	12.5199	17.0672	99.0805	163.484	70.8086	77.8046	102.794	13.2573	-7.65753	4.14048e-07	0.000372535
ENSOART00020005053	14	55199366	55321297	-	ENSOARG00020003238	XRCC1	XRCC1-201	0	0	0	0	24.7182	89.5549	71.9995	31.6963	54.4922	0	-287.042	7.62886e-10	1.2144e-06
ENSOART00020005483	3	97640120	97849801	-	ENSOARG00020002705	BIRC6	BIRC6-204	0	0	0	0	258.377	0	95.3656	25.6096	94.838	0	-501.245	3.06764e-05	0.0154833
ENSOART00020007997	6	121743669	121816274	+	ENSOARG00020004782	CPEB2	CPEB2-204	0	0	0	0	136.142	0	30.7688	116.831	70.9356	0	-375.065	4.13208e-05	0.0198859
ENSOART00020009152	13	16849047	16885399	+	ENSOARG00020005895	DHTKD1	DHTKD1-202	0	0	0	0	139.596	69.3731	93.2764	64.8431	91.7721	0	-485.267	6.6344e-14	1.96132e-10
ENSOART00020009235	3	99648330	99873763	+	ENSOARG00020005927	DYSF	DYSF-201	80.8171	259.242	72.1513	161.754	23.8788	0	11.5871	13.6021	12.267	143.491	11.5229	7.47993e-05	0.0315897
ENSOART00020009443	3	40206018	40311399	-	ENSOARG00020006116	ANXA4	ANXA4-201	195.016	51.6822	32.4938	69.2208	0	0	0	7.0288	1.7572	87.1033	46.926	6.3811e-05	0.0280959
ENSOART00020010083	2	38918555	38926214	+	ENSOARG00020006498	DCTN3	DCTN3-202	56.3414	134.079	86.1729	64.9072	0	0	0	0	0	85.3751	477.149	1.63461e-13	3.75852e-10
ENSOART00020010170	2	127287705	127298903	+	ENSOARG00020006571	POLR2D	POLR2D-201	12.0619	15.3908	21.9042	9.37962	0	0	0	0	0	14.6841	81.9477	5.92996e-06	0.00454499
ENSOART00020011573	4	121470485	121558965	+	ENSOARG00020007371	CUL1	CUL1-201	0	0	0	0	220.141	0	0	392.97	153.278	0	-1.75378e+07	1.37728e-16	9.50051e-13
ENSOART00020011839	4	121470485	121558965	+	ENSOARG00020007371	CUL1	CUL1-204	425.377	454.112	616.225	538.931	244.462	228.505	297.179	246.899	254.261	508.661	1.99775	5.50033e-05	0.0258691
ENSOART00020012433	14	56515972	56530669	-	ENSOARG00020007969	ERCC1	ERCC1-202	0	0	0	0	0	218.235	157.87	31.1256	101.808	0	-537.567	3.01639e-05	0.0154833
ENSOART00020012586	2	251389312	251444919	+	ENSOARG00020008158	COL16A1	COL16A1-201	574.392	2611.74	0	628.683	0	0	0	0	0	953.703	5334.96	2.90235e-08	3.16112e-05
ENSOART00020012659	2	39254511	39320175	-	ENSOARG00020008113	UBAP1	UBAP1-202	22.9425	152.083	82.263	211.341	0	0	0	0	0	117.157	655.042	2.9534e-11	5.77896e-08
ENSOART00020013460	20	34844343	35149294	-	ENSOARG00020008510	CARMIL1	CARMIL1-203	51.5802	194.309	97.6559	156.666	0	0	0	0	0	125.053	699.092	6.37939e-14	1.96132e-10
ENSOART00020013484	2	156006570	156089999	+	ENSOARG00020007511	SCN3A	SCN3A-202	4.41893	14.4348	24.1028	30.2599	0	0	0	0	0	18.3041	102.057	1.51328e-05	0.00900654
ENSOART00020014509	2	114964838	115082707	+	ENSOARG00020009418	FBXO8	FBXO8-203	0	0	0	9.50381	81.5391	262.913	123.476	107.879	143.952	2.37595	-60.8313	1.14234e-05	0.00750501
ENSOART00020014638	15	61638743	61742462	-	ENSOARG00020009461	LGR4	LGR4-204	0	0	0	0	111.392	83.797	0	38.4202	58.4023	0	-308.479	8.60485e-05	0.0356138
ENSOART00020014736	2	109897463	109907628	-	ENSOARG00020009445	DDX58	DDX58-203	549.554	640.631	403.095	433.046	0	0	0	0	0	506.581	2834.34	4.31422e-25	8.92785e-21
ENSOART00020015128	7	96179665	96634673	-	ENSOARG00020009437	CEP128	CEP128-205	0	70.026	129.452	60.5484	0	0	0	0	0	65.0065	363.424	6.12664e-05	0.0275619
ENSOART00020015672	5	36020248	36020658	-	ENSOARG00020010243	ensembl	protein_coding	21.3728	27.2817	41.6938	21.6093	2.88897	3.80171	7.00716	0.809781	3.6269	27.9894	7.87335	0.000103034	0.0418075
ENSOART00020017130	3	222584545	222664996	-	ENSOARG00020011245	SLC2A3	SLC2A3-203	0	0	0	0	884.926	43.3648	348.258	36.9367	328.371	0	-1735.2	9.32042e-11	1.60731e-07
ENSOART00020017530	13	48457347	48529913	-	ENSOARG00020011355	ZMYND11	ZMYND11-202	0	0	0	0	97.945	0	105.606	127.458	82.7522	0	-437.475	1.3917e-05	0.0087272
ENSOART00020018751	11	53065671	53102817	-	ENSOARG00020012243	RPS6KB1	RPS6KB1-201	65.3052	0	188.277	155.036	0	0	0	0	0	102.155	571.348	1.11617e-05	0.00750501
ENSOART00020020333	2	88883877	88884596	-	ENSOARG00020013331	ensembl	protein_coding	0	0	0	0	62.7558	0	58.621	45.5218	41.7247	0	-220.687	0.000129871	0.0471501
ENSOART00020021355	3	140662341	140689784	-	ENSOARG00020013894	NDUFA12	NDUFA12-203	137.481	132.551	144.172	128.515	28.1991	76.7179	47.9329	34.9558	46.9514	135.679	2.94142	0.000129085	0.0471501
ENSOART00020021813	18	61859337	61910644	+	ENSOARG00020014182	PAPOLA	PAPOLA-202	0	0	0	0	105.494	10.106	0	350.379	116.495	0	-615.731	5.68117e-05	0.0261258
ENSOART00020022813	5	45688251	45692120	-	ENSOARG00020014881	POLR2E	POLR2E-202	3.61985	11.6342	5.96894	3.05114	66.805	102.536	15.8702	29.4755	53.6716	6.06854	-8.88778	0.000118625	0.0459097
ENSOART00020024711	5	45952908	45954488	+	ENSOARG00020016079	ensembl	protein_coding	465.392	312.392	240.258	219.416	0	15.1915	0	0	3.79789	309.364	88.1157	1.16053e-05	0.00750501
ENSOART00020024990	15	45224113	45271258	-	ENSOARG00020016234	AMPD3	AMPD3-201	8.86257	22.2042	8.86797	15.1103	0	0	0	0	0	13.7613	76.8821	1.66977e-05	0.00959839
ENSOART00020025388	2	123240286	123482878	-	ENSOARG00020015875	HERC2	HERC2-202	0	0	0	0	48.4337	0	0	356.187	101.155	0	-3.96328e+06	1.40931e-13	3.64554e-10
ENSOART00020026870	8	11568766	11596243	-	ENSOARG00020017303	PGM3	PGM3-202	0	0	0	0	107.462	508.807	81.6631	0	174.483	0	-921.396	8.41619e-06	0.00622017
ENSOART00020027076	17	4572341	4580012	+	ENSOARG00020017587	SFRP2	SFRP2-202	0	59.1041	121.624	37.785	0	0	0	0	0	54.6282	305.358	0.000123094	0.0463146
ENSOART00020027508	2	9586240	9676258	+	ENSOARG00020017869	WHRN	WHRN-201	0	0	0	0	76.5531	51.9885	0	106.235	58.6941	0	-310.2	7.33759e-05	0.0315897
ENSOART00020028104	16	4112763	4253669	-	ENSOARG00020017936	STK10	STK10-202	0	0	0	0	82.6203	257.351	362.595	0	175.642	0	-927.754	5.07252e-06	0.00419883
ENSOART00020028217	1	58270302	58313090	-	ENSOARG00020017960	USP33	USP33-202	42.7749	115.392	0	30.2123	0	0	0	0	0	47.0949	263.5	0.000138369	0.0493692
ENSOART00020029164	2	250260691	250282774	+	ENSOARG00020018780	AK2	AK2-205	102.343	138.644	91.6813	80.1704	317.378	288.759	243.723	203.663	263.381	103.21	-2.54982	2.84626e-05	0.0151027
ENSOART00020029329	2	254654118	254655860	-	ENSOARG00020019017	ATP5IF1	ATP5IF1-203	78.82	68.4834	63.4824	42.3644	0	0	4.30234	2.58629	1.72216	63.2876	35.9257	1.32553e-09	1.95933e-06
ENSOART00020029382	18	28688124	28695024	+	ENSOARG00020019112	CRABP1	CRABP1-201	187.582	14.8255	52.6076	30.557	130.721	3715.53	460.867	773.317	1270.11	71.393	-17.7558	0.000119799	0.0459097
ENSOART00020030925	20	3447171	3887523	-	ENSOARG00020020130	PRIM2	PRIM2-201	0	0	0	0	33.2757	62.0835	46.0214	44.5562	46.4842	0	-244.904	3.07184e-11	5.77896e-08
ENSOART00020033610	20	27178229	27187527	+	ENSOARG00020021487	ensembl	protein_coding	6.58453	21.8686	6.22371	6.3635	146.448	139.193	242.162	66.7156	148.629	10.2601	-14.5501	6.67015e-09	8.11953e-06
ENSOART00020035507	22	46206925	46218062	+	ENSOARG00020022850	BUB3	BUB3-202	0	0	0	0	49.922	42.3775	30.9985	18.1188	35.3542	0	-186.435	4.48368e-09	5.79908e-06
ENSOART00020035730	19	35562674	35816686	+	ENSOARG00020022864	SUCLG2	SUCLG2-205	108.682	0	109.761	169.853	0	0	0	0	0	97.0738	543.057	1.02223e-05	0.00729452
ENSOART00020035831	7	44663664	44703356	+	ENSOARG00020022835	PYGL	PYGL-201	0	0	0	0	1439.06	898.814	157.63	208.908	676.104	0	-3571.79	2.88783e-16	1.49402e-12
ENSOART00020036521	5	20011078	20191241	+	ENSOARG00020023396	KIF3A	KIF3A-202	0	0	0	0	72.4143	44.7868	30.7385	12.0708	40.0026	0	-211.18	3.80677e-08	3.93887e-05
ENSOART00020037012	1	213620325	213620729	+	ENSOARG00020023707	ensembl	protein_coding	9.50286	24.6264	24.8654	36.8509	0	0	0	0	0	23.9614	133.874	3.32151e-07	0.000312433
ENSOART00020038077	24	16651680	16657671	-	ENSOARG00020024011	SMG1	SMG1-205	84.7449	143.076	160.131	208.42	27.7722	26.027	27.2449	41.0974	30.5354	149.093	4.84414	1.54074e-07	0.000151829
ENSOART00020038140	25	17612208	17801245	+	ENSOARG00020024263	ARID5B	ARID5B-203	0	0	0	0	27.2184	0	158.746	134.137	80.0254	0	-423.011	3.45319e-05	0.0170144
ENSOART00020038510	13	1760513	2245210	+	ENSOARG00020024179	PLCB4	PLCB4-207	13.9976	9.99315	21.5624	32.4167	0	0	0	0	0	19.4925	108.887	1.50912e-06	0.00130124
ENSOART00020038812	17	13676722	13861541	+	ENSOARG00020024616	ZNF827	ZNF827-205	9.59157	65.5057	110.269	48.5914	0	0	0	0	0	58.4895	326.608	1.3265e-08	1.52503e-05
ENSOART00020039160	20	51484105	51500626	+	ENSOARG00020024975	SSR1	SSR1-203	110.594	1273.68	2534.57	1278.5	0	0	0	0	0	1299.34	7267.98	3.3654e-18	3.48218e-14
ENSOART00020040216	19	50156853	50250321	+	ENSOARG00020024646	PBRM1	PBRM1-203	59.6576	179.879	705.312	273.416	0	0	0	0	0	304.566	1703.03	5.75425e-14	1.96132e-10
ENSOART00020041637	24	3109600	3228546	-	ENSOARG00020026465	CREBBP	CREBBP-202	0	0	0	0	172.556	78.0567	0	93.3997	86.003	0	-454.443	2.3654e-05	0.0128815
