# Supplementary material for: Intrauterine fetal growth restriction in sheep leads to sexually dimorphic programming of Preadipocytes' differentiation potential
Source: Physiol Rep. 2024 Dec 3;12(23):e70143. doi: 10.14814/phy2.70143 (PMC11614549; doi:10.14814/phy2.70143)
Supplement: Supplementary file 5 — Table S4. [file PHY2-12-e70143-s008.xlsx]

## Sheet: MFGRD.FFGRD_padj
Supplemental Table S4: List of differentially regulated genes in mature adipocytes differentiated from preadipocytes of growth-restricted males as compared to those from growth-restricted females.
Transcript_id	Chr	Start	End	V7	gene_id	gene_name	transcript_biotype	FFGRD1	FFGRD2	FFGRD3	FFGRD4	MFGRD1	MFGRD2	MFGRD3	MFGRD4	FFGRD	MFGRD	Fold_Change	pvalue	padj
ENSOART00020003500	2	60658503	60817983	-	ENSOARG00020002116	TLE4	TLE4-206	0	0	0	0	36.5993	47.7951	72.7624	56.3754	0	53.383	314.236	5.69e-12	1.55e-08
ENSOART00020008482	16	31682064	31770259	-	ENSOARG00020005537	MRPS30	MRPS30-201	248.71	0	187.844	102.168	0	0	0	0	134.681	0	-678.791	2.98e-06	0.00407178
ENSOART00020010048	1	8429343	8447564	-	ENSOARG00020006468	EFHD1	EFHD1-202	25.5437	26.5992	53.9415	5.55641	0	0	0	0	27.9102	0	-140.189	2.31e-06	0.00340605
ENSOART00020010492	3	142720996	142734911	+	ENSOARG00020006677	AAAS	AAAS-202	0	0	0	0	160.285	45.8927	0	92.4037	0	74.6455	437.046	1.7e-05	0.0190758
ENSOART00020014844	12	40869206	41015336	-	ENSOARG00020009331	KIFAP3	KIFAP3-202	12.5754	74.1336	47.6855	11.1868	0	0	0	0	36.3953	0	-183.279	6e-07	0.00106721
ENSOART00020020807	6	75217288	75285102	-	ENSOARG00020013318	USP46	USP46-203	0	0	0	0	275.768	17.4583	0	209.821	0	125.762	736.8	8.63e-06	0.0103123
ENSOART00020025896	2	8995245	9096284	+	ENSOARG00020005683	TNC	TNC-204	0	0	0	0	0	1434.61	195.075	0	0	407.421	2.86408e+07	2.46e-13	1.57e-09
ENSOART00020028004	4	13598416	13633671	+	ENSOARG00020017657	COL1A2	COL1A2-201	0	0	0	0	9399.3	34270.4	4405.34	1477.52	0	12388.1	72634	8.25e-27	1.58e-22
ENSOART00020028104	16	4112763	4253669	-	ENSOARG00020017936	STK10	STK10-202	483.995	0	0	70.2849	0	0	0	0	138.57	0	-1.54404e+07	1.7e-12	6.51e-09
ENSOART00020029749	19	14408076	14450957	+	ENSOARG00020019145	CTNNB1	CTNNB1-202	208.65	328.025	0	338.632	0	0	0	0	218.827	0	-1103.27	2.74e-07	0.000581927
ENSOART00020030285	24	26969368	26972883	-	ENSOARG00020019489	MAZ	MAZ-202	0	65.8918	519.406	0	0	0	0	0	146.324	0	-1.62462e+07	1.45e-12	6.51e-09
ENSOART00020030986	24	13710255	13782226	-	ENSOARG00020019671	PARN	PARN-205	20.9921	47.4742	93.9694	50.3073	0	0	0	0	53.1857	0	-267.404	9.18e-10	2.2e-06
ENSOART00020033369	8	66309524	66546032	-	ENSOARG00020021449	ensembl	protein_coding	143.338	0	33.1148	144.627	0	0	0	0	80.2698	0	-404.743	2.57e-05	0.0273423
ENSOART00020034610	2	73483914	73606077	-	ENSOARG00020022177	PGM5	PGM5-202	0	0	0	0	0	104.577	161.075	267.369	0	133.256	781.876	6.14e-07	0.00106721
ENSOART00020037015	21	10898742	13892640	+	ENSOARG00020016002	DLG2	DLG2-201	0	0	0	0	15.4004	21.1531	15.7071	9.24388	0	15.3761	90.1581	4.45e-06	0.00567892
ENSOART00020037757	19	53362128	53379724	-	ENSOARG00020024059	ATRIP	ATRIP-202	87.1962	170.756	200.006	97.4816	0	0	0	0	138.86	0	-699.19	1.97e-15	1.89e-11
ENSOART00020038476	8	83233181	83713742	-	ENSOARG00020022335	SYNE1	SYNE1-206	188.975	110.802	34.4863	80.793	0	0	0	0	103.764	0	-523.672	4.83e-12	1.54e-08
ENSOART00020038569	X	66693728	66706661	-	ENSOARG00020024506	ZMYM3	ZMYM3-204	23.4456	30.8219	13.2543	11.9919	0	0	0	0	19.8784	0	-100.412	1.82e-06	0.00290234
