# Supplementary material for: Intrauterine fetal growth restriction in sheep leads to sexually dimorphic programming of Preadipocytes' differentiation potential
Source: Physiol Rep. 2024 Dec 3;12(23):e70143. doi: 10.14814/phy2.70143 (PMC11614549; doi:10.14814/phy2.70143)
Supplement: Supplementary file 6 — Table S5. [file PHY2-12-e70143-s012.xlsx]

## Sheet: MC_MCD_padj
Supplemental Table S5: List of differentially regulated genes following differentiation of preadipocytes to mature adipocytes in control males.
transcript_id	Chr	Start	End	V7	gene_id	gene_name	transcript_biotype	MC1	MC2	MC3	MC4	MCD1	MCD2	MCD3	MCD4	MC	MCD	Fold_Change	pvalue	padj
ENSOART00020000046	1	15755125	15770824	-	ENSOARG00020000046	RIMS3	RIMS3-201	127.596	58.7364	76.4627	49.1206	12.4146	11.5941	4.58775	1.05436	77.9788	7.4127	-10.6309	2.49724e-06	0.000133657
ENSOART00020000088	1	226571050	226603065	+	ENSOARG00020000075	ZMAT3	ZMAT3-201	229.628	432.092	384.438	374.745	147.373	51.5503	140.538	92.7732	355.226	108.059	-3.27742	5.52037e-05	0.00176758
ENSOART00020000137	1	119704827	119711953	-	ENSOARG00020000116	ADAMTS4	ADAMTS4-201	123.706	117.281	90.0958	43.2331	142.905	460.86	855.532	363.522	93.5789	455.705	4.86557	0.000136622	0.00351692
ENSOART00020000139	1	205958152	206047336	-	ENSOARG00020000118	HACD2	HACD2-201	452.078	347.841	433.639	410.896	626.69	2254.33	2705.93	3036.13	411.114	2155.77	5.24399	7.99282e-07	5.17294e-05
ENSOART00020000158	1	20791402	20796360	+	ENSOARG00020000138	MMACHC	MMACHC-201	24.2555	26.7728	29.8803	36.5214	41.0581	79.8678	84.908	83.2955	29.3575	72.2823	2.46895	0.00125876	0.0203667
ENSOART00020000186	4	57434623	57480646	+	ENSOARG00020000160	WNT2	WNT2-201	30.4229	12.2368	69.7473	24.1367	3.85801	7.74431	2.22451	0	34.1359	3.45671	-10.1476	0.000785958	0.0141047
ENSOART00020000291	4	75780845	75783043	+	ENSOARG00020000251	HOXA5	HOXA5-201	174.687	141.453	183.135	135.223	224.34	360.98	351.226	306.755	158.624	310.825	1.95729	0.000284987	0.00628176
ENSOART00020000366	3	41791631	41823966	+	ENSOARG00020000300	CNRIP1	CNRIP1-201	51.2428	58.5753	69.0239	65.0087	13.9327	10.4634	22.1955	24.9127	60.9627	17.8761	-3.3819	3.4843e-05	0.00119985
ENSOART00020000380	3	41791631	41814524	+	ENSOARG00020000300	CNRIP1	CNRIP1-202	170.154	213.302	257.979	323.949	53.289	52.777	34.78	92.811	241.346	58.4143	-4.14024	7.5966e-07	4.97304e-05
ENSOART00020000389	1	20871089	20898005	+	ENSOARG00020000265	ensembl	protein_coding	1449.9	1666.14	1519.11	1443.2	3609	2007.17	2444.45	3397.96	1519.59	2864.64	1.88514	0.000443956	0.00896978
ENSOART00020000394	3	90918429	90922783	-	ENSOARG00020000324	GEMIN6	GEMIN6-201	107.828	137.551	105.281	114.224	203.563	270.303	202.715	306.926	116.221	245.877	2.11115	4.93852e-05	0.00160665
ENSOART00020000420	3	193470151	193477550	-	ENSOARG00020000339	TST	TST-201	33.6985	6.93127	41.3559	58.0653	90.9551	146.932	119.09	498.644	35.0127	213.905	6.127	0.000712594	0.0131428
ENSOART00020000440	4	76471983	76536924	-	ENSOARG00020000354	SNX10	SNX10-201	8.43093	9.51424	9.67269	28.9967	182.606	32.2129	264.396	231.944	14.1536	177.79	12.706	7.42306e-07	4.89091e-05
ENSOART00020000446	3	34998383	35026626	+	ENSOARG00020000348	HADHB	HADHB-201	411.796	378.986	556.399	627.349	592.522	2515.53	1716.5	2803.49	493.633	1907.01	3.8635	9.64537e-05	0.0026876
ENSOART00020000499	1	218921967	218933226	-	ENSOARG00020000398	ADIPOQ	ADIPOQ-201	0	2.58143	2.63553	18.8487	1075.06	6179.79	11948.9	7741.86	6.01643	6736.41	1147.91	3.60343e-23	7.30735e-20
ENSOART00020000512	3	41922145	41931390	-	ENSOARG00020000405	PNO1	PNO1-201	177.326	275.011	181.797	211.303	269.825	710.831	428.79	510.362	211.359	479.952	2.26846	0.00156243	0.0238351
ENSOART00020000531	1	194773497	194784329	+	ENSOARG00020000423	CD200	CD200-201	50.8787	14.552	49.062	20.025	64.4643	87.4907	282.587	250.184	33.6295	171.182	5.09041	0.000567146	0.0109418
ENSOART00020000544	4	76607138	76614442	+	ENSOARG00020000397	HNRNPA2B1	HNRNPA2B1-201	0	0	0	0	19.991	0	71.0728	19.8747	0	27.7346	149.592	0.000994809	0.0170642
ENSOART00020000596	1	75837998	75848394	-	ENSOARG00020000473	F3	F3-201	192.477	258.041	341.77	474.315	825.309	1614.4	1326.81	958.161	316.651	1181.17	3.73228	1.20152e-06	7.18984e-05
ENSOART00020000606	3	1018004	1034774	-	ENSOARG00020000476	RABL6	RABL6-201	324.743	291.583	337.597	377.415	436.346	577.841	647.545	709.337	332.834	592.767	1.78228	0.000469142	0.00936796
ENSOART00020000647	3	73494410	73608110	+	ENSOARG00020000430	CCDC88A	CCDC88A-203	227.148	0	336.025	0	0	0	0	0	140.793	0	-772.805	0.000594684	0.0113769
ENSOART00020000683	3	91303687	91372234	+	ENSOARG00020000520	ATL2	ATL2-201	345.102	343.537	365.512	287.115	515.08	583.387	882.008	617.503	335.316	649.495	1.93723	0.000180949	0.00440333
ENSOART00020000686	4	17395017	17602033	-	ENSOARG00020000523	COL28A1	COL28A1-201	0	0	0	0	0	0	512.241	81.778	0	148.505	1.04563e+07	5.54625e-12	1.24969e-09
ENSOART00020000697	2	145521380	145524612	+	ENSOARG00020000538	ATP5MC3	ATP5MC3-201	298.983	291.764	227.323	581.63	360.85	2908.2	572.553	1561.88	349.925	1350.87	3.86105	0.00400789	0.0469801
ENSOART00020000698	4	77586161	77588883	+	ENSOARG00020000536	CYCS	CYCS-201	153.07	281.839	102.744	201.204	179.212	1725.47	515.947	899.475	184.714	830.027	4.49212	0.00122602	0.0199253
ENSOART00020000744	3	91303687	91371210	+	ENSOARG00020000520	ATL2	ATL2-203	0	0	0	0	0	2.56234	348.693	70.1146	0	105.342	567.483	0.000112458	0.00301835
ENSOART00020000745	3	146487893	146539646	+	ENSOARG00020000387	FMNL3	FMNL3-202	779.696	1317.4	877.37	633.602	451.224	241.432	299.339	203.353	902.016	298.837	-3.01766	3.00525e-05	0.00106296
ENSOART00020000746	5	9570713	9599061	-	ENSOARG00020000551	TECR	TECR-201	298.083	235.552	192.666	440.388	326.352	3024.76	661.5	1743.71	291.672	1439.08	4.93486	0.000659189	0.0124029
ENSOART00020000747	2	48327343	48350719	-	ENSOARG00020000574	LPL	LPL-201	44.1118	41.8389	239.003	5.07122	509.039	1269.47	5671.84	466.885	82.5063	1979.31	23.9635	2.34972e-05	0.000857695
ENSOART00020000767	3	110428586	110429929	+	ENSOARG00020000593	ADRA2B	ADRA2B-201	0	0	0	0	3.82242	15.4009	7.48078	3.14699	0	7.46278	40.0186	0.0040354	0.0471511
ENSOART00020000776	3	5427405	5443078	-	ENSOARG00020000540	POMT1	POMT1-201	384.999	334.723	373.428	348.041	228.562	191.014	241.019	130.668	360.298	197.816	-1.81844	0.00133047	0.0211888
ENSOART00020000891	1	120126137	120135969	-	ENSOARG00020000656	FCGR3A	FCGR3A-201	8.51674	2.61427	15.0779	43.208	0.963491	0	0	0	17.3542	0.240873	-57.6132	0.000377329	0.00787043
ENSOART00020000904	4	39960494	40099187	+	ENSOARG00020000651	SEMA3D	SEMA3D-202	48.3237	41.3887	32.4338	7.54089	0	0	0.759414	0	32.4218	0.189853	-107.052	1.16874e-06	7.08658e-05
ENSOART00020000995	1	722758	762997	-	ENSOARG00020000704	CROCC2	CROCC2-201	169.691	38.5854	246.622	131.156	27.0804	1.29133	26.4662	0	146.513	13.7095	-10.6007	0.00326616	0.0405791
ENSOART00020001015	3	234377923	234397929	+	ENSOARG00020000733	SERHL2	SERHL2-201	66.2567	66.9132	71.3543	102.467	129.576	167.635	130.955	193.949	76.7478	155.529	2.03088	0.000784706	0.0140961
ENSOART00020001036	3	193939021	193964802	-	ENSOARG00020000712	CARD10	CARD10-201	116.319	265.438	202.343	341.003	57.0126	67.1373	40.5385	64.2717	231.276	57.24	-4.05101	2.18674e-06	0.000121668
ENSOART00020001127	1	99154858	99234943	+	ENSOARG00020000811	PTGFRN	PTGFRN-201	1166.91	933.705	1144.67	458.976	403.551	114.889	130.828	50.5775	926.066	174.961	-5.29134	0.000213759	0.00500169
ENSOART00020001204	3	173680909	173685993	-	ENSOARG00020000777	ensembl	protein_coding	178.5	266.011	143.787	180.106	66.4298	37.4167	35.7853	61.1253	192.101	50.1893	-3.82962	2.96306e-07	2.14599e-05
ENSOART00020001206	3	1189191	1193828	+	ENSOARG00020000864	C9orf116	C9orf116-201	75.1796	54.7333	88.2836	184.423	30.7308	33.8449	24.8948	51.1108	100.655	35.1453	-2.86538	0.0036746	0.0439424
ENSOART00020001222	1	180104780	180499563	+	ENSOARG00020000866	CMSS1	CMSS1-201	239.127	253.668	216.396	319.186	390.383	373.729	780.546	800.175	257.094	586.208	2.28255	0.00139927	0.0219211
ENSOART00020001235	3	1200200	1203718	-	ENSOARG00020000883	PPP1R26	PPP1R26-201	260.906	219.059	223.569	159.077	69.5881	34.861	40.5144	35.8231	215.652	45.1966	-4.76199	4.43041e-10	6.7949e-08
ENSOART00020001257	3	73856197	73892069	+	ENSOARG00020000804	RTN4	RTN4-204	18.9748	1.72883	24.6157	28.9842	121.357	457.379	1380.53	597.797	18.5759	639.267	34.5639	3.37969e-09	4.1961e-07
ENSOART00020001278	4	17710350	17713584	-	ENSOARG00020000903	ensembl	protein_coding	231.539	198.931	123.437	212.425	328.323	406.567	402.028	572.73	191.583	427.412	2.23284	0.0002954	0.00647999
ENSOART00020001309	1	206730248	207211002	+	ENSOARG00020000470	KALRN	KALRN-202	360.062	425.105	240.57	195.042	183.999	51.6641	65.1621	45.2994	305.195	86.5312	-3.52444	0.00124815	0.0202309
ENSOART00020001350	2	29472787	29560043	-	ENSOARG00020000820	PHF2	PHF2-203	0	0	0	0	145.744	0	50.645	135.653	0	83.0105	447.061	1.35167e-05	0.000547502
ENSOART00020001372	1	250843217	250848677	-	ENSOARG00020000946	PTX3	PTX3-201	231.477	30.3841	139.131	352.682	41314.9	36672.5	24078.5	43411.9	188.418	36369.5	193.271	2.8299e-32	1.29121e-28
ENSOART00020001386	3	73894862	74181773	-	ENSOARG00020000918	EML6	EML6-201	21.988	14.0425	28.2945	10.1928	175.174	27.1206	133.509	46.355	18.6295	95.5395	5.11989	0.00102115	0.017408
ENSOART00020001388	4	104592746	105085725	-	ENSOARG00020000951	PLXNA4	PLXNA4-201	1.04686	0.878012	0.884336	6.37234	48.4069	98.1568	233.033	108.51	2.29539	122.027	57.0441	4.68096e-11	8.54322e-09
ENSOART00020001400	6	93878213	94052323	-	ENSOARG00020000906	ensembl	protein_coding	0	0	0	0	0	41.122	8.8358	26.2249	0	19.0457	102.384	0.00378474	0.0449708
ENSOART00020001406	4	58198901	58233201	-	ENSOARG00020000956	CAV1	CAV1-202	221.882	171.24	92.1514	59.0346	207.529	508.501	1496.88	665.469	136.077	719.594	5.28707	0.00032368	0.00694181
ENSOART00020001452	3	74226589	74339607	-	ENSOARG00020000992	SPTBN1	SPTBN1-201	3199.13	2476.97	2771.55	4434	16783.2	4200.1	17109.3	16676.8	3220.41	13692.4	4.25205	1.64765e-05	0.000638454
ENSOART00020001456	1	110281009	110293764	+	ENSOARG00020000995	NPR1	NPR1-201	89.0623	77.1123	136.088	314.346	901.781	526.792	890.473	1121.05	154.152	860.024	5.59104	2.58518e-06	0.000137311
ENSOART00020001479	1	207218837	207264531	+	ENSOARG00020001013	UMPS	UMPS-201	403.078	486.998	376.766	511.396	689.719	1216.82	1423.7	1347.87	444.56	1169.53	2.63155	5.37261e-06	0.000252071
ENSOART00020001491	3	63387453	63421765	+	ENSOARG00020001011	RPIA	RPIA-201	41.1438	50.0522	37.7793	74.2617	58.2078	170.016	246.032	240.408	50.8093	178.666	3.52598	0.000702558	0.0130176
ENSOART00020001615	1	110356355	110360765	+	ENSOARG00020001089	SLC27A3	SLC27A3-201	13.6407	8.73493	7.06108	2.53949	55.9105	94.209	103.964	34.7754	7.99406	72.2147	8.95519	9.87234e-07	6.21762e-05
ENSOART00020001617	3	35372568	35409177	+	ENSOARG00020001063	KCNK3	KCNK3-201	0	0	0	0	2.86079	58.98	42.047	2.09669	0	26.4961	142.569	0.000187414	0.00450657
ENSOART00020001659	2	30012371	30027890	-	ENSOARG00020001118	CARD19	CARD19-201	109.916	79.9854	86.8694	107.98	51.3842	54.0639	54.1072	41.1323	96.1876	50.1719	-1.91109	0.00108499	0.0181602
ENSOART00020001752	3	173741483	173754865	+	ENSOARG00020001160	DCTN2	DCTN2-201	0	0	0	0	13.3791	0	9.6736	58.6659	0	20.4296	110.022	0.00332895	0.0411154
ENSOART00020001753	3	110930501	110999227	-	ENSOARG00020001171	NPHP1	NPHP1-201	198.259	301.548	267.503	219.767	172.644	55.4984	116.395	91.6776	246.769	109.054	-2.25805	0.00426375	0.0486527
ENSOART00020001767	1	131039743	131051915	+	ENSOARG00020001184	CFAP298-TCP10L	CFAP298-TCP10L-201	526.565	669.66	684.543	819.159	452.819	320.925	291.361	463.857	674.982	382.24	-1.76571	0.00296911	0.038108
ENSOART00020001828	1	180924185	181034124	+	ENSOARG00020001222	ensembl	protein_coding	387.184	331.648	379.54	376.722	970.58	2062.89	615.64	652.499	368.773	1075.4	2.9151	0.000593087	0.0113583
ENSOART00020001872	4	107254665	107459591	+	ENSOARG00020001213	CALD1	CALD1-202	27042.7	65753.7	34208.1	32472.3	23837.2	9165.45	17738.4	17868.2	39869.2	17152.3	-2.3244	0.00427708	0.0487272
ENSOART00020001877	3	173764473	173768202	+	ENSOARG00020001256	DDIT3	DDIT3-201	1164.63	658.522	852.232	1515.99	665.052	263.75	337.729	454.068	1047.85	430.15	-2.43459	0.00227903	0.0315828
ENSOART00020001887	1	110500150	110503065	-	ENSOARG00020001266	SLC39A1	SLC39A1-201	1066.78	922.166	1308.66	1388.22	619.644	843.226	693.81	699.93	1171.46	714.152	-1.64066	0.00171702	0.025519
ENSOART00020001895	3	158688253	158774272	+	ENSOARG00020001262	ABCD2	ABCD2-201	1.04779	2.61895	0	0	14.4498	65.7464	80.7274	51.5745	0.916686	53.1245	54.9521	2.42947e-07	1.81722e-05
ENSOART00020001938	2	30350012	30387903	+	ENSOARG00020001301	ECM2	ECM2-201	3579.74	1627.07	11355.5	12582.6	2388.64	624.706	2548.47	1123.3	7286.23	1671.28	-4.35914	0.003127	0.0393592
ENSOART00020001942	2	51477527	51578829	-	ENSOARG00020001148	COL15A1	COL15A1-203	0	0	0	3.81614	0	113.501	71.1686	61.0318	0.954035	61.4253	68.8337	0.0016228	0.0244977
ENSOART00020001959	5	9981203	10003756	-	ENSOARG00020001311	IL27RA	IL27RA-201	1186.14	967.176	1003.98	1402.94	598.229	713.789	265.816	537.406	1140.06	528.81	-2.15737	0.0021612	0.0303884
ENSOART00020001961	1	101562939	101635516	-	ENSOARG00020001286	WARS2	WARS2-204	25.3897	9.60117	7.08294	13.9806	0	0	0	0	14.0136	0	-76.7733	5.77468e-05	0.00181787
ENSOART00020001962	2	30403018	30427714	+	ENSOARG00020001312	ASPN	ASPN-202	709.01	360.78	1906.57	2479.42	264.574	86.4345	27.6435	257.159	1363.95	158.953	-8.58203	0.000124064	0.00324862
ENSOART00020001980	1	78445559	79534179	-	ENSOARG00020001219	DPYD	DPYD-204	85.9278	33.2908	94.5463	29.2662	242.555	429.94	643.376	202.297	60.7578	379.542	6.23895	5.75459e-06	0.000267926
ENSOART00020002001	2	51477527	51578829	-	ENSOARG00020001148	COL15A1	COL15A1-204	59.6982	144.725	76.0242	19.103	127.686	564.316	498.14	561.547	74.8875	437.922	5.83305	0.000198659	0.00470872
ENSOART00020002024	3	35717941	35720256	-	ENSOARG00020001343	ensembl	protein_coding	571.921	405.406	252.987	480.654	185.051	72.1214	39.136	83.3013	427.742	94.9024	-4.50694	5.25958e-05	0.00170502
ENSOART00020002046	3	195459810	195696858	-	ENSOARG00020001354	FGD4	FGD4-201	4.2014	26.3135	7.9659	6.37121	0	0	0	0	11.213	0	-61.7366	0.000724962	0.0133246
ENSOART00020002111	1	78445559	79534179	-	ENSOARG00020001219	DPYD	DPYD-207	0	0	0	0	0	0	661.422	292.328	0	238.438	1.65013e+07	1.38277e-12	3.94328e-10
ENSOART00020002121	3	47136088	47486677	-	ENSOARG00020001291	EHBP1	EHBP1-205	665.235	1460.42	709.699	863.093	419.609	108.463	329.651	124.324	924.612	245.512	-3.7623	0.000466883	0.0093433
ENSOART00020002122	1	132459538	132627848	+	ENSOARG00020001378	TIAM1	TIAM1-201	266.353	416.378	168.193	35.7107	31.9684	0	0	0	221.659	7.9921	-27.6875	0.00433218	0.0491097
ENSOART00020002141	1	196627064	196670358	-	ENSOARG00020001417	ZBTB20	ZBTB20-202	0	0	0	0	21.2206	16.7553	11.0399	11.5702	0	15.1465	81.4576	9.9655e-06	0.000426949
ENSOART00020002153	1	78445559	79534179	-	ENSOARG00020001219	DPYD	DPYD-208	0	0	0	0	0	32.1634	189.58	41.9979	0	65.9353	355.28	8.19326e-05	0.00237358
ENSOART00020002194	3	102532311	102550838	-	ENSOARG00020000384	ensembl	protein_coding	104.766	197.218	99.867	129.837	47.3716	27.1154	39.7441	31.608	132.922	36.4598	-3.63034	2.21181e-06	0.000121668
ENSOART00020002237	5	10097702	10103339	+	ENSOARG00020001475	PODNL1	PODNL1-201	35.6661	34.9609	60.0328	30.4872	6.75123	2.58131	2.96576	2.10753	40.2867	3.60146	-11.111	1.5989e-07	1.26876e-05
ENSOART00020002240	3	111503920	111539003	+	ENSOARG00020001472	BCL2L11	BCL2L11-201	7.41343	6.85705	17.5288	18.7893	51.2449	104.226	57.625	50.6528	12.6472	65.9371	5.23393	2.09943e-05	0.000777214
ENSOART00020002277	3	111504515	111549786	+	ENSOARG00020001472	BCL2L11	BCL2L11-204	29.3853	17.4629	35.3001	30.4651	87.6923	126.465	104.815	63.2294	28.1533	95.5503	3.39815	1.74417e-05	0.000667357
ENSOART00020002355	1	181172373	181465068	-	ENSOARG00020001365	ABI3BP	ABI3BP-202	343.708	215.519	362.283	636.232	61.8477	7.7467	17.6864	24.2335	389.435	27.8786	-13.9184	5.95004e-09	6.78714e-07
ENSOART00020002356	2	52189220	52232054	+	ENSOARG00020001525	TBC1D2	TBC1D2-201	56.5956	72.6884	66.262	195.907	17.3892	11.6194	14.7529	17.9121	97.8632	15.4184	-6.31288	2.70362e-06	0.000142201
ENSOART00020002388	3	174015429	174017449	+	ENSOARG00020001582	NDUFA4L2	NDUFA4L2-201	269.223	129.263	185.738	26.2837	1931.16	1801.28	1200.5	285.014	152.627	1304.49	8.5425	4.19213e-05	0.00140904
ENSOART00020002398	1	220385287	220451810	+	ENSOARG00020001586	EHHADH	EHHADH-201	168.891	137.219	175.683	129.569	442.682	738.252	2997.76	1050.61	152.841	1307.33	8.55405	2.05654e-07	1.55742e-05
ENSOART00020002434	3	174018147	174023117	-	ENSOARG00020001596	SHMT2	SHMT2-201	2660.18	2737.37	3359.47	3002.49	2164.41	1982.95	1320.38	1408.02	2939.88	1718.94	-1.71065	0.00195447	0.0282431
ENSOART00020002490	1	102277975	102455382	-	ENSOARG00020001563	NOTCH2	NOTCH2-201	4921.83	4895.1	3316.53	1859.74	2201.94	765.905	1009.25	267.585	3748.3	1061.17	-3.53201	0.00401091	0.0469841
ENSOART00020002491	3	102599771	102611259	-	ENSOARG00020001575	RTKN	RTKN-202	35.7003	18.3152	20.2889	7.61003	6.73915	2.58046	1.49112	3.16166	20.4786	3.4931	-5.90268	0.00279321	0.0365965
ENSOART00020002502	3	64222428	64232159	+	ENSOARG00020001647	IL1A	IL1A-201	25.2611	81.4711	2.63969	16.4128	5.746	0	1.51432	0	31.4462	1.81508	-16.9576	0.00433801	0.0491141
ENSOART00020002529	6	95938795	96415103	+	ENSOARG00020001658	SLC4A4	SLC4A4-201	178.42	230.484	122.663	59.656	68.4129	30.9704	52.7943	16.8613	147.806	42.2597	-3.48985	0.00298809	0.0381093
ENSOART00020002541	3	64241556	64263419	+	ENSOARG00020001672	CKAP2L	CKAP2L-202	13.6673	11.3952	37.1757	29.2977	0	0	0	0	22.884	0	-125.544	1.27383e-06	7.59762e-05
ENSOART00020002576	3	64344264	64358510	-	ENSOARG00020001709	SLC20A1	SLC20A1-201	482.295	700.014	408.044	395.387	557.99	2376.5	1897.69	949.386	496.435	1445.39	2.9108	0.00225302	0.0313197
ENSOART00020002589	3	1889633	1978894	-	ENSOARG00020001706	RXRA	RXRA-201	89.3664	65.2208	98.689	98.7219	162.305	215.37	282.467	154.944	87.9995	203.771	2.32116	0.00024003	0.00546914
ENSOART00020002611	3	64428356	64434161	-	ENSOARG00020001731	CHCHD5	CHCHD5-201	89.1956	57.22	84.9247	113.728	82.3347	364.106	186.447	371.906	86.2672	251.198	2.91319	0.00444357	0.0496934
ENSOART00020002664	4	42893647	43430961	+	ENSOARG00020001743	CACNA2D1	CACNA2D1-201	0	226.697	67.3281	0	0	0	0	0	73.5063	0	-403.553	0.00254245	0.0341454
ENSOART00020002677	4	23383654	23384256	+	ENSOARG00020001774	ARL4A	ARL4A-201	13.8633	19.5491	14.8699	9.97338	93.384	221.382	327.888	619.984	14.5639	315.66	21.5545	1.70591e-12	4.64694e-10
ENSOART00020002715	4	24960904	25057584	-	ENSOARG00020001782	ETV1	ETV1-201	576.264	232.232	764.411	701.274	112.126	47.7734	21.3551	26.3403	568.545	51.8987	-10.9628	5.69233e-08	5.32773e-06
ENSOART00020002769	1	252192202	252194464	-	ENSOARG00020001823	ensembl	protein_coding	103.927	94.2402	44.1147	112.923	115.577	601.294	204.015	477.398	88.8014	349.571	3.93779	0.000978707	0.0168354
ENSOART00020002818	1	124843628	124895934	-	ENSOARG00020001851	RXRG	RXRG-202	0	0	0	0	21.0364	134.797	269.013	172.067	0	149.228	803.83	4.704e-12	1.11497e-09
ENSOART00020002822	3	147313219	147326258	+	ENSOARG00020001829	ADCY6	ADCY6-202	163.751	138.657	0	89.2235	0	0	0	0	97.9077	0	-537.352	8.16855e-06	0.000360979
ENSOART00020002824	1	110738895	110756383	+	ENSOARG00020001800	ATP8B2	ATP8B2-201	644.333	597.741	623.929	439.13	424.382	220.794	301.087	160.148	576.283	276.603	-2.08221	0.0042909	0.0488237
ENSOART00020002884	4	81869976	81882572	+	ENSOARG00020001900	STEAP1	STEAP1-201	793.072	1229.93	1285.4	695.37	242.167	472.995	238.366	159.189	1000.95	278.179	-3.60296	1.64552e-05	0.000638454
ENSOART00020002891	1	125155474	125177511	+	ENSOARG00020001904	MGST3	MGST3-201	98.9344	90.3266	117.259	180.987	284.405	3688.96	1770.21	6109.62	121.877	2963.3	24.3264	1.42668e-09	2.01847e-07
ENSOART00020002906	2	14726142	14782993	+	ENSOARG00020001849	CTNNAL1	CTNNAL1-201	563.995	1118.63	510.557	612.926	350.526	268.515	435.07	320.32	701.527	343.608	-2.04049	0.00366789	0.0439257
ENSOART00020002935	4	81935967	81945283	+	ENSOARG00020001912	STEAP2	STEAP2-201	968.07	1269.96	1171.5	530.198	316.763	169.022	117.027	72.7178	984.933	168.882	-5.83359	1.32135e-06	7.8045e-05
ENSOART00020002963	1	125254975	125440233	-	ENSOARG00020001921	ensembl	protein_coding	516.52	402.069	436.268	466.173	520.004	751.866	1172.67	1033.49	455.258	869.507	1.91079	0.00359051	0.0432544
ENSOART00020002987	3	102692917	102710360	-	ENSOARG00020001909	LOXL3	LOXL3-202	586.222	687.429	465.368	268.159	311.691	153.603	197.632	94.8357	501.794	189.44	-2.64794	0.00327854	0.0406776
ENSOART00020003001	1	125621174	125713682	-	ENSOARG00020001972	FAM78B	FAM78B-201	185.098	163.188	175.407	263.412	57.981	95.2382	51.9539	114.978	196.776	80.0379	-2.46492	0.000712912	0.0131428
ENSOART00020003009	3	236835516	236916921	+	ENSOARG00020001970	FBLN1	FBLN1-201	2211.11	1269.32	2535.68	1791.36	398.386	191.022	144.51	26.3439	1951.87	190.065	-10.2688	1.01839e-06	6.38717e-05
ENSOART00020003010	4	109812178	109920284	-	ENSOARG00020001975	PTN	PTN-201	5296.63	9519.76	9379.26	23382.7	3428.04	2744.62	1834.23	2415.09	11894.6	2605.5	-4.5652	9.60601e-06	0.000413723
ENSOART00020003047	4	116543787	116545179	+	ENSOARG00020001989	ensembl	pseudogene	84.5381	53.3116	65.534	50.8808	11.5824	2.59232	0	0	63.5661	3.54369	-18.0093	0.000321696	0.00692367
ENSOART00020003066	3	236835516	236886527	+	ENSOARG00020001970	FBLN1	FBLN1-203	814.048	433.563	862.594	618.693	132.145	125.201	17.7928	0	682.224	68.7846	-9.92876	0.00270523	0.0357001
ENSOART00020003071	1	81953592	81993390	-	ENSOARG00020001994	SASS6	SASS6-201	62.0312	47.3327	67.2705	64.9635	0	0	0	0	60.3995	0	-331.345	3.04451e-13	9.92239e-11
ENSOART00020003217	3	7029541	7031712	-	ENSOARG00020002110	NTMT1	NTMT1-201	118.645	95.9624	120.934	125.23	130.919	285.643	254.056	262.786	115.193	233.351	2.02589	0.00234768	0.0322404
ENSOART00020003229	4	93308272	93373666	-	ENSOARG00020002120	TSPAN12	TSPAN12-201	5.26421	6.06797	6.16059	8.8393	18.1988	92.8068	120.445	73.7934	6.58302	76.3109	11.6731	4.05631e-07	2.86945e-05
ENSOART00020003237	1	3309913	3468648	-	ENSOARG00020002080	LRRFIP1	LRRFIP1-201	635.766	1054.69	1152	1209.11	476.347	406.541	459.239	486.847	1012.89	457.244	-2.21459	2.61553e-05	0.000945267
ENSOART00020003244	3	213542923	213564539	-	ENSOARG00020002129	MGST1	MGST1-201	645.375	333.399	677.606	1751.9	2650.87	8209.82	9090.33	19585.9	852.071	9884.22	11.603	2.68415e-07	1.98333e-05
ENSOART00020003258	2	60643414	60817983	-	ENSOARG00020002116	TLE4	TLE4-201	0	0	0	0	28.8393	0	30.261	64.0484	0	30.7872	165.869	0.000520105	0.0102289
ENSOART00020003263	1	3323415	3401578	-	ENSOARG00020002080	LRRFIP1	LRRFIP1-202	354.434	416.374	335.58	207.18	208.466	95.5202	72.5084	61.1158	328.392	109.403	-3.00292	0.00119111	0.0194445
ENSOART00020003314	3	237527003	237549407	+	ENSOARG00020002172	TTC38	TTC38-201	110.297	75.8054	196.644	204.063	32.7071	12.9004	31.3906	17.9169	146.702	23.7288	-6.12313	6.07654e-07	4.12279e-05
ENSOART00020003328	3	48811235	48831809	-	ENSOARG00020002186	ensembl	protein_coding	216.282	267.804	168.499	158.565	116.51	108.383	102.089	99.0643	202.787	106.512	-1.90688	0.000788179	0.0141307
ENSOART00020003331	4	28717291	28754868	+	ENSOARG00020002191	TSPAN13	TSPAN13-201	9.48666	8.64554	23.7379	3.78098	11.4684	91.4782	139.597	32.6835	11.4128	68.8068	5.98864	0.00408662	0.0475257
ENSOART00020003342	4	93505917	93832042	+	ENSOARG00020002197	CPED1	CPED1-201	17.8137	24.5318	15.9054	20.3601	44.4549	105.872	248.315	63.2176	19.6528	115.465	5.88604	5.9648e-05	0.0018673
ENSOART00020003374	3	174380944	174385487	+	ENSOARG00020002226	ensembl	protein_coding	0	0	0	0	3.80557	24.3354	18.8475	46.0956	0	23.271	125.177	1.6152e-05	0.000628551
ENSOART00020003426	4	44901608	45104350	+	ENSOARG00020002255	SEMA3C	SEMA3C-201	395.299	758.529	519.3	593.653	94.5957	40.0163	24.4049	25.2891	566.695	46.0765	-12.3063	5.37193e-12	1.22554e-09
ENSOART00020003438	4	29270145	29318654	+	ENSOARG00020002260	ensembl	protein_coding	2063.03	962.009	1338.26	469.253	353.441	107.149	25.849	13.6978	1208.14	125.034	-9.66401	0.000398668	0.00824953
ENSOART00020003447	3	103124454	103166998	+	ENSOARG00020002205	HK2	HK2-202	132.038	0	146.628	0	0	0	0	0	69.6665	0	-382.415	0.00272347	0.0358113
ENSOART00020003554	4	45189097	45316981	-	ENSOARG00020002333	CD36	CD36-201	0	0	0	0	36.3579	0	76.5186	166.645	0	69.8805	376.377	3.46904e-05	0.00119685
ENSOART00020003570	3	36057838	36059886	-	ENSOARG00020002344	FNDC4	FNDC4-201	19.0634	14.5797	9.64416	58.9	1.89893	2.57418	0.778413	0	25.5468	1.31288	-20.0208	0.000119169	0.00315369
ENSOART00020003603	3	174640619	174646126	+	ENSOARG00020002370	ATP5F1B	ATP5F1B-201	2810.85	2996.87	2388.06	3195.59	2900.66	8066.77	5043.25	8257.54	2847.84	6067.06	2.13035	0.00443869	0.0496934
ENSOART00020003628	1	166888834	167344263	+	ENSOARG00020002352	CADM2	CADM2-201	0	0	0	0	45.1638	9.00667	8.89018	5.25347	0	17.0785	92.039	0.000159096	0.00400505
ENSOART00020003645	1	282637301	282701794	+	ENSOARG00020002389	ensembl	protein_coding	22.382	31.4682	41.9891	14.9641	8.49279	3.86086	11.7921	4.23713	27.7009	7.09573	-3.83992	0.00416436	0.0479767
ENSOART00020003674	1	111343942	111350114	-	ENSOARG00020002360	SHC1	SHC1-202	1106.71	1327.61	1157.39	1652.63	570.951	380.742	564.268	570.089	1311.08	521.512	-2.51152	1.44289e-07	1.1601e-05
ENSOART00020003675	3	2720704	2724247	-	ENSOARG00020002406	SURF2	SURF2-201	50.7776	54.9546	47.3557	55.1808	65.5716	171.167	135.002	112.872	52.0672	121.153	2.32429	0.00165635	0.024871
ENSOART00020003699	1	111353742	111357619	+	ENSOARG00020002417	CKS1B	CKS1B-201	96.3175	72.0634	56.9852	80.2145	97.8141	343.587	125.929	239.501	76.3951	201.708	2.63816	0.00434091	0.0491141
ENSOART00020003725	2	148146334	148232859	-	ENSOARG00020002418	ITGA6	ITGA6-202	94.2327	10.5224	18.5586	0	232.088	577.061	1336.06	444.472	30.8284	647.421	20.9959	8.30647e-05	0.00238541
ENSOART00020003726	4	45281745	45316981	-	ENSOARG00020002333	CD36	CD36-208	0	0	0	3.80401	53.908	154.66	69.7297	253.636	0.951003	132.983	162.049	1.16139e-09	1.66902e-07
ENSOART00020003740	3	96878752	97336347	-	ENSOARG00020001760	LTBP1	LTBP1-203	0	0	0	0	46.394	0	9.52346	19.9904	0	18.977	102.251	0.00339473	0.0416259
ENSOART00020003767	4	45502274	45601450	-	ENSOARG00020002333	CD36	CD36-210	2.09961	3.49013	6.17589	69.7805	593.261	5926.42	8104.04	4821.42	20.3865	4861.29	240.461	4.28361e-13	1.32509e-10
ENSOART00020003778	2	148147136	148232859	-	ENSOARG00020002418	ITGA6	ITGA6-204	54.4553	28.0437	10.6023	0	241.642	141.988	945.034	544.518	23.2753	468.295	20.0896	3.16296e-05	0.00111014
ENSOART00020003856	3	2876423	2889001	+	ENSOARG00020002513	ensembl	protein_coding	114.434	85.5	129.689	266.416	115.561	967.722	853.659	707.145	149.01	661.022	4.44043	0.00120158	0.0195803
ENSOART00020003901	6	98054239	98185645	-	ENSOARG00020001902	ANKRD17	ANKRD17-203	0	0	0	0	0	232.007	73.1051	0	0	76.2781	410.604	0.00259503	0.0346719
ENSOART00020003950	1	169834202	169921872	+	ENSOARG00020002568	ZNF654	ZNF654-202	0	0	0	0	0	68.1612	236.656	0	0	76.2044	410.436	0.00263494	0.0351024
ENSOART00020003975	1	284550053	284653553	+	ENSOARG00020002588	BACE2	BACE2-201	2783.88	1734.28	1814.36	2905.24	1020.29	659.281	349.895	657.633	2309.44	671.774	-3.43829	7.79756e-06	0.000349664
ENSOART00020003988	4	83695257	83703580	+	ENSOARG00020002594	IGFBP3	IGFBP3-201	52.4424	47.2128	40.6155	31.765	680.133	1930.92	1643.11	3738.7	43.0089	1998.21	46.3964	1.706e-25	4.44804e-22
ENSOART00020004046	5	23652447	23672560	-	ENSOARG00020002636	ISOC1	ISOC1-201	112.71	175.774	129.317	105.985	151.196	568.338	545.498	545.044	130.946	452.519	3.45219	0.000186247	0.00449035
ENSOART00020004059	3	105776944	105795636	-	ENSOARG00020002640	IL1RL1	IL1RL1-201	1.0485	0.870346	0	0	394.894	1418.13	11.1779	33.67	0.479711	464.467	923.778	1.80898e-09	2.48238e-07
ENSOART00020004071	5	23718599	23790300	-	ENSOARG00020002649	SLC27A6	SLC27A6-201	0	0	0	0	12.5021	74.6537	130.948	85.1258	0	75.8073	408.421	9.46358e-10	1.37079e-07
ENSOART00020004113	2	33700829	33905870	-	ENSOARG00020002680	DAPK1	DAPK1-201	116.254	160.513	140.556	151.551	32.8888	54.2364	27.1846	58.9993	142.219	43.3273	-3.3102	3.29658e-06	0.000168532
ENSOART00020004146	3	200587107	200716722	-	ENSOARG00020002709	MRPS35	MRPS35-201	0	0	0	0	141.839	182.385	109.109	0	0	108.333	583.271	4.58359e-06	0.000222487
ENSOART00020004180	2	18932034	18942789	-	ENSOARG00020002740	ensembl	protein_coding	138.517	186.478	188.601	158.11	278.622	431.175	481.695	428.246	167.926	404.935	2.40881	3.57709e-06	0.000180346
ENSOART00020004196	3	67010427	67070858	+	ENSOARG00020002714	MRPL19	MRPL19-201	0	0	0	0	0	248.618	148.612	170.965	0	142.049	764.764	1.77169e-06	0.000101047
ENSOART00020004226	4	30644258	30754311	+	ENSOARG00020002586	HDAC9	HDAC9-207	38.8241	33.1918	25.5962	33.0127	5.78371	9.0337	2.22796	2.10761	32.6562	4.78824	-7.07348	1.91691e-05	0.000722843
ENSOART00020004342	1	127493509	127561676	+	ENSOARG00020002827	RCSD1	RCSD1-201	285.604	78.4923	231.115	284.104	364.872	252.884	1590.35	1832.71	219.829	1010.2	4.59782	0.00242382	0.0330007
ENSOART00020004419	2	35161900	35218995	+	ENSOARG00020002752	TUT7	TUT7-203	417.84	286.89	300.589	229.278	1600.28	424.867	1135.14	631.073	308.649	947.84	3.0714	0.000666284	0.0125107
ENSOART00020004426	1	190047176	190101621	-	ENSOARG00020002866	CD47	CD47-203	0	0	0	0	0	0	591.196	66.1233	0	164.33	1.14577e+07	4.21031e-12	1.01108e-09
ENSOART00020004429	2	22296963	22588033	+	ENSOARG00020002876	GRIN3A	GRIN3A-201	0	0	0	0	2.89415	19.3343	26.4889	15.7782	0	16.1239	86.8918	0.000100308	0.00275955
ENSOART00020004432	4	32484570	32574811	+	ENSOARG00020002879	ITGB8	ITGB8-201	488.549	969.683	246.432	165.294	172.827	142	41.3809	20.0202	467.49	94.0571	-4.97619	0.00363728	0.0436163
ENSOART00020004436	1	135046523	135064494	-	ENSOARG00020002891	BACH1	BACH1-201	198.285	457.87	347.804	237.502	151.388	60.6583	93.4834	66.3883	310.365	92.9795	-3.33396	0.000124667	0.00325974
ENSOART00020004455	3	78425048	79626883	+	ENSOARG00020001627	NRXN1	NRXN1-202	0	0	0	0	55.0347	0	92.4386	62.051	0	52.3811	282.271	6.28784e-05	0.00193198
ENSOART00020004468	1	135249420	135294415	-	ENSOARG00020002904	ensembl	protein_coding	33.1274	73.778	63.8089	112.814	1.92108	2.60088	0	0	70.8821	1.13049	-69.2981	9.42859e-10	1.37079e-07
ENSOART00020004517	6	98784388	98785068	+	ENSOARG00020002928	ensembl	protein_coding	2600.29	1116.29	2742.84	7078.84	406.978	19.3285	0.785368	18.1312	3384.56	111.306	-30.3964	0.000112246	0.00301835
ENSOART00020004566	2	2251500	2282013	-	ENSOARG00020002932	GSN	GSN-201	1129.16	704.449	3399.59	6093.91	2568.09	11519.9	23218.9	32070.3	2831.78	17344.3	6.12519	0.00198255	0.0285584
ENSOART00020004610	4	32809420	32924150	+	ENSOARG00020002948	ABCB5	ABCB5-201	0	0	0	0	13.514	2.57859	13.2309	81.0081	0	27.5829	148.527	6.75099e-05	0.00202652
ENSOART00020004621	1	85424582	85437431	+	ENSOARG00020002996	ensembl	protein_coding	9.45439	6.97006	24.6899	17.7436	27.8954	51.6009	267.623	241.352	14.7145	147.118	10.0127	6.40054e-05	0.00195172
ENSOART00020004794	9	87863621	88440890	-	ENSOARG00020003139	CPQ	CPQ-201	190.225	188.869	351.695	672.491	59.5873	23.2167	46.4716	6.32396	350.82	33.8999	-10.3065	3.15866e-06	0.000162849
ENSOART00020004795	9	87893061	88457079	-	ENSOARG00020003139	CPQ	CPQ-202	35.8144	3.50159	26.5563	6.36465	0	0	0	0	18.0592	0	-99.178	0.000130001	0.00337984
ENSOART00020004798	3	7865053	7873618	+	ENSOARG00020003141	SPOUT1	SPOUT1-201	110.517	133.582	115.32	155.392	234.797	242.354	409.115	309.923	128.703	299.047	2.32944	4.33471e-05	0.0014463
ENSOART00020004799	1	20152603	20157031	+	ENSOARG00020003142	BTBD19	BTBD19-201	94.7427	94.5168	97.7013	99.7807	42.1559	24.4919	25.734	28.4628	96.6854	30.2112	-3.19186	1.4072e-07	1.13641e-05
ENSOART00020004803	1	285784697	285863952	+	ENSOARG00020003108	ABCG1	ABCG1-201	0	0	0	0	40.3673	196.878	396.214	175.476	0	202.234	1089.39	5.67051e-14	2.24984e-11
ENSOART00020004811	1	175094857	175137139	-	ENSOARG00020003149	CYP4F8	CYP4F8-201	54.6271	64.4683	58.1961	29.1486	66.3677	336.692	124.865	220.274	51.61	187.05	3.61036	0.0013254	0.0211449
ENSOART00020004858	1	285800811	285863952	+	ENSOARG00020003108	ABCG1	ABCG1-202	0	0	0	0	58.6238	133.821	183.693	138.696	0	128.708	693.321	2.989e-15	1.6531e-12
ENSOART00020004860	1	104901576	104910732	-	ENSOARG00020003167	PIAS3	PIAS3-201	164.619	189.855	136.891	166.531	316.611	358.857	283.23	247.622	164.474	301.58	1.83204	0.000196491	0.00468778
ENSOART00020004873	6	99173413	99192105	+	ENSOARG00020003172	EREG	EREG-201	36.0525	12.8193	68.2775	61.8208	2.85576	7.85402	0	0	44.7425	2.67745	-17.5509	0.000657885	0.0123912
ENSOART00020004908	13	28818784	28858527	+	ENSOARG00020003222	OPTN	OPTN-201	1982.23	1903.95	2505.67	3563.81	870.367	392.314	441.263	895.738	2488.92	649.921	-3.82902	1.92274e-06	0.000108644
ENSOART00020004914	12	68045811	68054747	-	ENSOARG00020003226	GLUL	GLUL-201	696.2	428.449	917.06	1119.6	1193.13	4638.37	3608.12	5223.97	790.328	3665.9	4.6391	2.22829e-05	0.000818279
ENSOART00020004979	10	92331735	92377747	-	ENSOARG00020003256	EFNB2	EFNB2-201	31.5129	11.3277	13.2274	2.53502	115.441	321.222	194.301	12.6472	14.6508	160.903	10.9546	0.000323622	0.00694181
ENSOART00020004991	13	40702882	40906429	+	ENSOARG00020003240	RIN2	RIN2-202	176.341	123.941	375.012	347.718	96.3357	64.5191	69.9428	83.2537	255.753	78.5128	-3.25453	0.000170667	0.00419634
ENSOART00020004997	6	99250168	99260070	+	ENSOARG00020003258	AREG	AREG-202	1.05085	1.74117	1.76305	2.53338	8.6516	5.15947	122.844	28.4575	1.77211	41.2782	23.5673	0.000133733	0.0034474
ENSOART00020005004	13	50190017	50212012	+	ENSOARG00020003262	CRLS1	CRLS1-201	101.963	104.399	123.382	138.002	118.171	381.76	493.748	388.932	116.936	345.653	2.95779	0.000839372	0.0148909
ENSOART00020005037	3	161977094	162049455	+	ENSOARG00020003311	CPM	CPM-201	14.7215	4.34651	13.2155	7.59204	448.367	234.701	414.319	227.676	9.96888	331.266	33.2602	2.96071e-23	6.75448e-20
ENSOART00020005062	6	99558375	99604787	-	ENSOARG00020003308	BTC	BTC-201	0	0	1.75043	3.7553	27.5082	60.3619	211.205	241.048	1.37643	135.031	103.415	5.08901e-09	5.99222e-07
ENSOART00020005101	13	40746344	40906429	+	ENSOARG00020003240	RIN2	RIN2-204	183.4	129.632	264.179	479.639	74.3961	76.1732	53.0908	61.1113	264.212	66.1929	-3.99266	2.96174e-05	0.0010537
ENSOART00020005111	5	24682878	24891480	-	ENSOARG00020003324	CCDC192	CCDC192-201	0	0	0	1.2529	12.3468	1.28287	13.0197	12.6063	0.313224	9.8139	32.3518	0.00255961	0.0342352
ENSOART00020005149	3	201641515	201909508	+	ENSOARG00020003133	ITPR2	ITPR2-201	0	0	0	0	4.64101	11.4432	20.9425	3.1541	0	10.0452	54.2171	0.00137757	0.0216741
ENSOART00020005178	8	56930758	57007100	+	ENSOARG00020003203	SNX14	SNX14-203	0	0	0	0	24.1877	36.1968	0	34.8144	0	23.7997	127.992	0.00167725	0.0250708
ENSOART00020005181	13	28994530	29019501	-	ENSOARG00020003364	SEPHS1	SEPHS1-202	0	0	0	0	6.63977	0	63.9097	19.8468	0	22.5991	121.917	0.00274594	0.0360548
ENSOART00020005189	14	27038105	27050237	-	ENSOARG00020003371	CIAPIN1	CIAPIN1-202	51.7894	42.9997	61.4211	45.1984	70.4109	99.1157	155.394	236.249	50.3522	140.292	2.78542	0.00170045	0.0253346
ENSOART00020005215	13	50255620	50313351	-	ENSOARG00020003426	FERMT1	FERMT1-201	229.684	106.681	156.289	222.377	34.7342	16.7797	16.292	27.3973	178.758	23.8008	-7.50075	9.71357e-11	1.70464e-08
ENSOART00020005226	2	24135066	24181767	-	ENSOARG00020003277	CDK20	CDK20-204	13.6521	20.1577	30.9622	0	0	0	0	0	16.193	0	-89.0247	0.00414372	0.0478955
ENSOART00020005305	1	20164062	20179037	-	ENSOARG00020003214	PTCH2	PTCH2-202	0	0	0	0	0	66.9343	38.1748	23.1082	0	32.0543	172.494	0.000599408	0.0114553
ENSOART00020005330	7	28003124	28004192	+	ENSOARG00020003490	NOP10	NOP10-201	148.723	129.57	157.293	188.984	171.605	727.844	453.077	660.378	156.142	503.226	3.22299	0.000399507	0.00825753
ENSOART00020005355	3	7942817	7955873	-	ENSOARG00020003449	PKN3	PKN3-201	171.947	128.631	182.827	122.051	46.3392	11.6179	17.7412	16.8592	151.364	23.1394	-6.5115	1.31189e-07	1.0689e-05
ENSOART00020005365	17	72901079	72933675	+	ENSOARG00020003513	KCTD10	KCTD10-201	742.235	989.415	799.907	898.288	592.283	525.634	439.2	481.831	857.461	509.737	-1.68294	0.000176611	0.00432082
ENSOART00020005366	10	94950481	95078243	-	ENSOARG00020003497	COL4A1	COL4A1-201	13695.9	11222.3	6071.24	6003.71	67758.3	48897.9	102686	25677.9	9248.3	61255	6.62336	7.73486e-08	6.88629e-06
ENSOART00020005368	13	62911304	62927479	+	ENSOARG00020003519	TBC1D20	TBC1D20-201	562.735	694.424	557.561	554.374	755.922	2038.65	3208.84	2083.5	592.273	2021.73	3.41352	6.00428e-05	0.00187644
ENSOART00020005377	3	61668069	61707984	+	ENSOARG00020003526	ATOH8	ATOH8-201	20.0382	3.45419	7.03039	32.7408	151.806	278.244	192.817	347.944	15.8159	242.703	15.5787	8.18954e-09	8.96523e-07
ENSOART00020005484	13	11345124	11346553	-	ENSOARG00020003590	ensembl	protein_coding	102.518	65.5446	103.12	133.006	33.736	33.5684	38.2025	33.3618	101.047	34.7172	-2.89641	1.22633e-05	0.000505233
ENSOART00020005498	14	15490843	15498778	+	ENSOARG00020003541	ensembl	protein_coding	495.223	1043.4	282.836	240.454	146.924	100.59	6.01193	119.107	515.478	93.1581	-5.53965	0.00332131	0.0410686
ENSOART00020005513	7	84143516	84147936	-	ENSOARG00020003615	ZFP36L1	ZFP36L1-201	2021.87	1568.51	4132.35	2159.76	1102.3	643.399	847.219	444.831	2470.62	759.438	-3.2527	9.93552e-05	0.00274747
ENSOART00020005528	16	10816322	10820047	+	ENSOARG00020003593	TAF9	TAF9-201	266.097	331.908	263.379	284.599	387.719	1052.2	573.723	581.852	286.496	648.874	2.26309	0.00116641	0.0191439
ENSOART00020005609	17	59710780	59825901	-	ENSOARG00020003505	AACS	AACS-204	185.661	253.505	175.694	114.339	349.18	305.892	327.587	510.019	182.3	373.17	2.04352	0.00283705	0.0369773
ENSOART00020005628	13	29335720	29556072	-	ENSOARG00020003547	FRMD4A	FRMD4A-203	173.908	0	0	152.896	0	0	0	0	81.701	0	-448.312	0.00214708	0.030213
ENSOART00020005668	15	30705378	30728925	-	ENSOARG00020003703	PCSK7	PCSK7-201	150.957	165.432	158.114	228.895	280.037	609.324	349.379	415.151	175.85	413.473	2.3516	0.00027895	0.00617105
ENSOART00020005708	12	404517	411910	-	ENSOARG00020003709	MYBPH	MYBPH-201	14.7906	12.2494	6.20255	2.54627	0.966153	0	0	0	8.94721	0.241538	-29.9022	0.00236028	0.0323404
ENSOART00020005716	13	63024256	63025200	-	ENSOARG00020003750	SOX12	SOX12-201	205.663	273.723	241.663	69.2556	106.925	16.7459	40.5613	33.7401	197.576	49.4931	-3.98515	0.00314166	0.0394622
ENSOART00020005764	13	67190320	67218853	-	ENSOARG00020003739	EDEM2	EDEM2-202	320.214	222.459	292.013	279.089	390.959	587.079	426.907	937.945	278.444	585.723	2.10316	0.00323581	0.0402682
ENSOART00020005794	10	23917869	23946596	+	ENSOARG00020003792	VPS36	VPS36-201	1087.89	1232.95	1183.64	1106.65	958.928	648.747	674.354	743.076	1152.78	756.276	-1.52419	0.00264689	0.035159
ENSOART00020005795	12	415130	425032	-	ENSOARG00020003795	CHI3L1	CHI3L1-201	1284.14	764.368	1223.55	1198.28	203.792	199.929	5.99253	10.5398	1117.59	105.063	-10.6486	0.000435539	0.00887168
ENSOART00020005815	12	68523728	68562325	-	ENSOARG00020003778	SHCBP1L	SHCBP1L-201	39.8736	20.0793	33.5299	16.4994	5.78104	0	6.68911	4.21463	27.4956	4.17119	-6.37329	0.00100374	0.0172012
ENSOART00020005833	13	11566350	11590748	+	ENSOARG00020003727	PFKFB3	PFKFB3-204	0	0	0	0	0	857.154	144.361	0	0	250.379	1.73209e+07	1.19051e-12	3.44889e-10
ENSOART00020005843	16	10899866	10908605	-	ENSOARG00020003822	MRPS36	MRPS36-201	102.31	142.455	122.143	187.601	176.597	461.144	251.11	401.721	138.627	322.643	2.32728	0.00313838	0.039448
ENSOART00020005852	12	581335	587615	-	ENSOARG00020003825	FMOD	FMOD-201	804.624	1095.58	926.929	602.19	123.165	21.933	7.47016	0	857.332	38.142	-22.4713	7.35348e-05	0.00217166
ENSOART00020005870	15	51438464	51453110	-	ENSOARG00020003849	ensembl	protein_coding	74.5933	48.7776	61.7187	81.0981	25.9659	10.3198	20.1976	22.133	66.5469	19.6541	-3.34709	5.39959e-05	0.00173806
ENSOART00020005874	12	707657	710709	+	ENSOARG00020003850	PRELP	PRELP-201	448.449	306.096	491.147	421.858	87.186	9.02335	15.8946	24.2461	416.887	34.0875	-12.1988	1.19061e-07	9.8772e-06
ENSOART00020005985	10	95078388	95235708	+	ENSOARG00020003888	COL4A2	COL4A2-201	7697.54	5476.35	3697.46	3235.74	30720.9	24137.9	37026.8	14600.9	5026.77	26621.6	5.29594	1.34086e-08	1.42279e-06
ENSOART00020006099	18	5193030	5328565	-	ENSOARG00020003980	LRRK1	LRRK1-201	260.689	260.721	175.971	173.304	85.1829	27.1215	56.4531	57.943	217.671	56.6751	-3.82636	3.4975e-06	0.000177313
ENSOART00020006174	10	95078388	95235708	+	ENSOARG00020003888	COL4A2	COL4A2-202	598.995	415.88	233.403	192.346	2128.63	603.084	8118.98	597.358	360.156	2862.01	7.94677	0.000439352	0.00891948
ENSOART00020006234	13	53488994	53501527	+	ENSOARG00020004070	C20orf27	C20orf27-201	199.283	176.328	145.431	200.244	230.356	394.993	418.453	563.718	180.321	401.88	2.22996	0.000744492	0.0135877
ENSOART00020006250	10	24249161	24338544	+	ENSOARG00020004101	FOXO1	FOXO1-201	128.945	177.679	101.58	119.531	687.514	921.726	737.244	425.689	131.934	693.043	5.24831	3.41529e-12	8.42331e-10
ENSOART00020006261	15	37863308	37912369	+	ENSOARG00020004095	USH1C	USH1C-201	10.5213	2.6283	11.5071	12.7347	0	0	0	0	9.34786	0	-51.1888	0.00101944	0.0174049
ENSOART00020006293	16	11839965	11921313	-	ENSOARG00020004041	PIK3R1	PIK3R1-201	437.136	287.991	522.053	424.744	1793.28	939.813	4707.44	2105.25	417.981	2386.45	5.7107	1.04128e-06	6.46406e-05
ENSOART00020006324	14	15545854	15552846	-	ENSOARG00020004128	DBNDD1	DBNDD1-202	11.7303	13.0018	26.5427	22.7821	4.79572	3.89441	0	2.12764	18.5142	2.70444	-7.07861	0.00360968	0.0433708
ENSOART00020006340	4	67589921	67643664	+	ENSOARG00020004088	KIAA0895	KIAA0895-202	76.6851	136.789	78.4792	93.7884	49.058	33.5407	8.22273	17.917	96.4355	27.1846	-3.56665	0.00242147	0.0330007
ENSOART00020006363	2	25866843	25868270	+	ENSOARG00020004157	GADD45G	GADD45G-201	27.4206	13.8167	30.758	85.6298	146.077	816.699	369.567	609.429	39.4063	485.443	12.3797	2.44204e-07	1.81917e-05
ENSOART00020006391	5	4629777	4635070	-	ENSOARG00020004177	TMEM59L	TMEM59L-201	467.975	549.287	437.839	581.971	377.255	361.067	270.09	270.895	509.268	319.827	-1.59315	0.00392956	0.0463297
ENSOART00020006399	14	15556866	15572056	+	ENSOARG00020004183	GAS8	GAS8-201	270.067	278.59	242.421	219.139	197.066	79.9719	101.869	98.0202	252.554	119.232	-2.11574	0.00312543	0.0393592
ENSOART00020006409	4	67684500	67805921	-	ENSOARG00020004192	EEPD1	EEPD1-201	4.19384	0	3.52575	13.9449	19.2472	50.2703	54.247	127.375	5.41613	62.7848	11.8738	0.000523483	0.0102843
ENSOART00020006468	5	4641183	4651373	+	ENSOARG00020004211	CRLF1	CRLF1-201	31.5564	33.8775	21.1388	31.6165	117.059	312.038	230.541	157.06	29.5473	204.175	6.91463	1.30789e-10	2.21022e-08
ENSOART00020006500	14	66686386	66708430	-	ENSOARG00020004206	SSC5D	SSC5D-201	57.6217	82.3995	39.7719	34.3709	20.3035	7.74755	5.88748	0	53.541	8.48463	-6.30679	0.00411716	0.0477094
ENSOART00020006516	13	12392466	12550673	-	ENSOARG00020004270	SFMBT2	SFMBT2-201	14.6776	5.25087	34.4471	6.35737	733.778	98.1088	523.203	37.933	15.1832	348.256	22.8546	3.00901e-06	0.000155573
ENSOART00020006561	10	25163566	25422247	+	ENSOARG00020004280	LHFPL6	LHFPL6-201	182.353	1021.93	884.467	1735.5	126.155	315.665	166.286	380.605	956.062	247.178	-3.8694	0.00348073	0.0423512
ENSOART00020006644	7	85150506	85293123	+	ENSOARG00020004340	SMOC1	SMOC1-201	146.031	14.8083	83.7628	25.3441	793.437	295.406	760.67	367.829	67.4866	554.335	8.21391	3.71619e-05	0.00126774
ENSOART00020006655	14	66743173	66749152	+	ENSOARG00020004350	ISOC2	ISOC2-201	86.097	72.5056	75.2717	113.645	134.266	182.696	186.725	360.505	86.8799	216.048	2.49099	0.00133968	0.0212732
ENSOART00020006661	3	218211902	218497915	-	ENSOARG00020004327	ETV6	ETV6-201	435.261	509.751	482.098	365.947	336.706	185.865	196.286	142.256	448.264	215.278	-2.08191	0.00201284	0.0289174
ENSOART00020006745	13	41817659	41905549	+	ENSOARG00020004321	KIZ	KIZ-201	322.126	254.196	309.809	215.862	190.873	87.7569	120.289	141.209	275.499	135.032	-2.03829	0.00199741	0.0287272
ENSOART00020006797	14	66790568	66792054	-	ENSOARG00020004422	RPL28	RPL28-202	61.0641	65.1482	62.9363	93.3386	57.3775	430.242	334.052	175.707	70.6218	249.345	3.53232	0.00284562	0.0370174
ENSOART00020006818	10	95244847	95274286	-	ENSOARG00020004452	RAB20	RAB20-201	90.7262	97.5185	83.4667	65.4524	128.823	596.345	326.485	283.639	84.291	333.823	3.95354	6.05834e-05	0.00188687
ENSOART00020006829	13	12669947	12752433	-	ENSOARG00020004363	ITIH5	ITIH5-201	0	0	4.41582	0	936.284	113.54	1116.17	81.0598	1.10396	561.763	483.531	5.44177e-11	9.83344e-09
ENSOART00020006834	13	63520508	63521553	+	ENSOARG00020004462	ID1	ID1-201	439.152	93.9463	94.8411	471.572	1715.86	5430.09	1062.65	3644.3	274.878	2963.23	10.7868	2.64298e-06	0.000139817
ENSOART00020006863	3	175013169	175017246	-	ENSOARG00020004484	MYL6B	MYL6B-201	44.407	42.9726	57.0213	43.9233	13.3144	5.14846	5.41944	5.27388	47.0811	7.28903	-6.41973	4.9574e-07	3.40141e-05
ENSOART00020006868	13	63539581	63545581	+	ENSOARG00020004483	ensembl	protein_coding	4.20445	0	0.877553	2.51695	61.0831	122.142	100.916	287.151	1.89974	142.823	78.5248	5.12216e-12	1.18335e-09
ENSOART00020006902	2	38856057	38857619	+	ENSOARG00020004519	CCL19	CCL19-201	1.07439	0.832973	0	0	20.4576	41.0866	27.7841	74.0916	0.47684	40.855	81.8915	2.7283e-07	2.00783e-05
ENSOART00020006929	3	175030647	175043814	-	ENSOARG00020004517	ESYT1	ESYT1-201	987.031	1996.1	987.067	1063.92	526.752	469.979	259.279	563.686	1258.53	454.924	-2.76818	0.000177834	0.00434491
ENSOART00020006941	8	23575814	23580228	-	ENSOARG00020004537	CALHM5	CALHM5-201	35.866	33.6617	149.369	74.2709	19.0872	11.5923	11.4918	14.7618	73.2918	14.2333	-5.14915	0.000262862	0.00589373
ENSOART00020007018	1	178076479	178102780	-	ENSOARG00020004577	RIOX2	RIOX2-201	214.278	172.548	163.144	168.592	244.372	366.379	338.44	415.248	179.64	341.11	1.89824	0.000409488	0.00845427
ENSOART00020007035	1	138831157	139143247	+	ENSOARG00020004123	APP	APP-202	6047.35	3451.8	5855.83	5031.11	2937.83	2349.56	3291.7	1870.27	5096.52	2612.34	-1.95066	0.00142703	0.0222415
ENSOART00020007098	5	4824615	4826597	-	ENSOARG00020004638	GDF15	GDF15-201	12.6276	2.5827	10.5171	42.691	0	2.56962	0.764378	0	17.1046	0.8335	-21.7628	0.00259955	0.034707
ENSOART00020007173	13	30957804	31086021	-	ENSOARG00020004655	FAM171A1	FAM171A1-203	91.4001	72.7528	0	66.2282	0	3.87998	0	0	57.5953	0.969996	-63.9552	0.00209708	0.0296796
ENSOART00020007178	9	14785304	14787721	-	ENSOARG00020004696	ensembl	protein_coding	126.053	85.3918	101.409	96.3292	145.261	375.403	189.08	211.841	102.296	230.396	2.24887	0.00255071	0.0341799
ENSOART00020007194	18	6053494	6442859	+	ENSOARG00020004620	ADAMTS17	ADAMTS17-201	18.8632	58.6899	71.5692	43.2594	160.399	145.893	173.242	140.134	48.0954	154.917	3.2108	0.000170137	0.00419233
ENSOART00020007259	14	8240877	8444828	+	ENSOARG00020004094	CMIP	CMIP-201	209.552	198.052	182.044	131.09	570.292	1041.97	733.457	210.723	180.185	639.112	3.5447	0.000245255	0.00556735
ENSOART00020007322	2	38900992	38902950	+	ENSOARG00020004798	SIGMAR1	SIGMAR1-201	25.4745	10.2532	13.1345	15.0013	44.4958	90.0603	159.71	71.8299	15.9659	91.5241	5.76662	1.06662e-05	0.000452004
ENSOART00020007328	9	14787877	14790766	+	ENSOARG00020004739	FBXL6	FBXL6-201	29.4115	20.0422	29.9825	24.0834	39.4437	161.257	42.5921	91.6921	25.8799	83.7462	3.22319	0.00404527	0.047188
ENSOART00020007344	2	38901055	38903139	+	ENSOARG00020004798	SIGMAR1	SIGMAR1-202	273.329	188.863	191.482	223.935	472.087	766.257	467.576	746.558	219.402	613.119	2.79444	6.96457e-07	4.62219e-05
ENSOART00020007360	5	4918034	4929996	+	ENSOARG00020004808	LSM4	LSM4-201	205.955	176.527	122.022	159.599	275.281	737.728	385.327	736.086	166.026	533.606	3.21281	6.38947e-05	0.00195172
ENSOART00020007362	13	31880601	31915555	+	ENSOARG00020004818	PTER	PTER-201	19.9636	10.3597	14.0363	23.9038	0	0	1.51675	2.10293	17.0658	0.90492	-17.8268	0.000167184	0.00414576
ENSOART00020007366	1	138831157	139142915	+	ENSOARG00020004123	APP	APP-201	1125.19	1631.32	1360.85	932.921	768.211	242.672	662.258	303.472	1262.57	494.153	-2.55355	0.00307458	0.0388872
ENSOART00020007395	17	73561565	73562437	+	ENSOARG00020004848	TMEM119	TMEM119-201	981.91	1257.15	977.285	1117.71	252.553	56.6546	76.9463	7.38152	1083.51	98.3839	-11.0044	1.66152e-05	0.000642465
ENSOART00020007414	11	21110036	21117808	+	ENSOARG00020004822	NT5C3B	NT5C3B-201	356.172	394.496	382.544	371.974	509.671	533.466	790.438	661.035	376.297	623.652	1.65834	0.00109883	0.0183235
ENSOART00020007440	3	121062811	121448888	+	ENSOARG00020003813	NAV3	NAV3-203	343.502	461.287	228.29	0	0	0	0	0	258.27	0	-1417.73	1.18099e-07	9.84212e-06
ENSOART00020007446	10	26475430	26623098	+	ENSOARG00020004737	TRPC4	TRPC4-202	400.432	581.281	521.185	354.822	329.322	262.066	226.684	168.588	464.43	246.665	-1.88427	0.00414092	0.0478935
ENSOART00020007478	16	13971190	14051864	-	ENSOARG00020004686	ERBIN	ERBIN-204	604.35	727.912	525.955	365.47	380.113	143.336	207.262	103.25	555.922	208.49	-2.66503	0.00318435	0.0398228
ENSOART00020007496	9	14811523	14819940	+	ENSOARG00020004887	ensembl	pseudogene	96.6645	87.0859	116.375	106.426	161.539	335.382	690.81	293.002	101.638	370.183	3.64527	0.000103923	0.00283938
ENSOART00020007501	6	101071871	101075624	+	ENSOARG00020004904	STBD1	STBD1-201	95.9105	248.184	63.3071	108.406	180.662	323.407	965.914	717.979	128.952	546.991	4.24065	0.0013272	0.0211552
ENSOART00020007532	13	67588064	67628400	-	ENSOARG00020004424	ensembl	protein_coding	14.6702	11.4187	3.53964	6.3756	0	1.29249	0	0	9.00105	0.323122	-29.9688	0.00167461	0.0250519
ENSOART00020007546	10	26476459	26623098	+	ENSOARG00020004737	TRPC4	TRPC4-206	575.759	738.086	660.499	413.013	293.333	147.147	265.053	157.007	596.839	215.635	-2.76446	4.38221e-05	0.00145418
ENSOART00020007584	11	21128839	21135475	+	ENSOARG00020004940	P3H4	P3H4-201	1863.19	1521.04	1342.31	2486.19	766.936	746.976	344.211	608.11	1803.18	616.558	-2.92562	1.97374e-05	0.00074121
ENSOART00020007612	4	49386234	49473431	+	ENSOARG00020004963	GSAP	GSAP-201	120.524	92.8369	62.7295	58.5202	35.7464	7.74633	14.0129	15.8047	83.6527	18.3276	-4.54186	0.000161798	0.00403963
ENSOART00020007619	7	12476819	12565534	+	ENSOARG00020004983	TXNDC16	TXNDC16-201	24.1239	20.9826	18.5416	11.4351	110.94	40.012	89.6465	35.8275	18.7708	69.1066	3.6778	0.000911307	0.0159466
ENSOART00020007627	5	13351808	13353184	-	ENSOARG00020004996	S1PR5	S1PR5-201	10.5131	2.60915	10.5743	5.06311	121.982	254.064	170.477	69.5661	7.18993	154.022	21.3735	6.92693e-12	1.48733e-09
ENSOART00020007634	10	26662568	26696371	+	ENSOARG00020004992	POSTN	POSTN-201	1599.89	3951.99	1589.84	798.461	395.84	37.436	98.2959	17.9128	1985.05	137.371	-14.4425	2.034e-05	0.000759153
ENSOART00020007684	12	35355435	35396976	-	ENSOARG00020005026	DESI2	DESI2-201	224.784	229.315	232.137	284.03	305.161	526.216	596.811	368.471	242.567	449.165	1.85303	0.0032082	0.0399961
ENSOART00020007693	1	247038486	247039481	+	ENSOARG00020005029	ensembl	protein_coding	10.662	1.7003	4.3736	2.49361	46.2271	73.364	61.3257	130.331	4.80737	77.812	16.2944	1.95661e-08	1.98389e-06
ENSOART00020007696	5	13382303	13390256	+	ENSOARG00020005015	ATG4D	ATG4D-201	56.7604	46.1141	64.3372	44.3155	88.3954	205.07	86.2718	259.287	52.8818	159.756	3.0129	0.0011734	0.019207
ENSOART00020007722	14	27326716	27357026	-	ENSOARG00020004375	KIFC3	KIFC3-201	161.456	289.662	178.416	204.702	68.5482	91.6538	138.204	75.8661	208.559	93.568	-2.22404	0.00181238	0.0266971
ENSOART00020007740	10	26662568	26696370	+	ENSOARG00020004992	POSTN	POSTN-202	1919.65	5063.43	2000.56	736.167	467.289	192.344	553.546	68.4902	2429.95	320.417	-7.58017	9.82485e-05	0.0027231
ENSOART00020007797	4	49563203	49566712	+	ENSOARG00020005112	FGL2	FGL2-201	4.20577	2.60842	76.6556	22.7794	212.217	439.756	981.529	1395.56	26.5623	757.265	28.4588	1.33081e-06	7.83504e-05
ENSOART00020007820	5	25997436	26071876	-	ENSOARG00020004704	GRAMD2B	GRAMD2B-201	221.421	262.865	427.161	370.708	209.145	158.731	134.485	102.22	320.539	151.145	-2.12092	0.00299028	0.0381093
ENSOART00020007838	1	139311240	139388167	-	ENSOARG00020005059	JAM2	JAM2-201	90.764	122.444	122.086	119.505	69.6138	60.5265	31.4886	30.5794	113.7	48.0521	-2.37541	0.00209223	0.0296469
ENSOART00020007860	9	92479918	92696939	+	ENSOARG00020005140	TRIQK	TRIQK-202	71.3859	112.56	97.9329	78.6631	39.4874	37.4193	31.2761	11.5925	90.1353	29.9438	-3.01522	0.000694798	0.0129167
ENSOART00020007870	3	121062811	121448888	+	ENSOARG00020003813	NAV3	NAV3-206	149.788	77.3315	100.004	118.621	0	0	0	0	111.436	0	-611.202	4.56048e-16	2.87011e-13
ENSOART00020007875	1	260060745	260068320	+	ENSOARG00020005149	TM4SF1	TM4SF1-201	175.245	97.3877	155.43	402.39	434.663	1178.2	691.371	1449.91	207.613	938.537	4.52571	0.000132315	0.00341568
ENSOART00020007915	14	56013850	56022894	+	ENSOARG00020005160	BCL3	BCL3-201	226.9	102.814	226.623	158.431	50.9834	99.3325	62.7859	40.0496	178.692	63.2879	-2.83204	0.000732106	0.0134288
ENSOART00020007933	10	26662568	26696175	+	ENSOARG00020004992	POSTN	POSTN-204	727.819	1490.2	1174.43	440.978	171.758	68.4107	229.501	59.0091	958.357	132.17	-7.23733	1.28082e-06	7.61443e-05
ENSOART00020007936	3	151913289	152312050	+	ENSOARG00020005041	NELL2	NELL2-202	414.211	377.874	350.589	73.719	104.23	87.7749	33.2972	24.2356	304.098	62.3845	-4.88457	0.000830425	0.014772
ENSOART00020007967	4	68826586	68922401	+	ENSOARG00020005193	DPY19L1	DPY19L1-201	1733.91	1696	1999.08	1969.14	3833.1	2440.37	3634.04	2593.97	1849.53	3125.37	1.6902	0.00132068	0.0211251
ENSOART00020008039	1	29017292	29069269	+	ENSOARG00020005241	SCP2	SCP2-201	114.712	126.68	158.472	208.497	612.539	488.599	1389.63	1332.44	152.09	955.803	6.2915	4.91389e-09	5.8236e-07
ENSOART00020008105	4	112789700	112858037	-	ENSOARG00020005286	DENND2A	DENND2A-201	247.316	325.865	377.287	507.667	98.5594	144.602	50.8649	75.8619	364.534	92.4721	-3.95674	3.20683e-06	0.000164867
ENSOART00020008171	3	162532166	162560172	+	ENSOARG00020005172	MDM1	MDM1-203	0	0	0	0	28.795	0	21.4496	15.7404	0	16.4962	88.9657	0.00384633	0.0455478
ENSOART00020008172	13	32496737	32558179	-	ENSOARG00020005317	TRDMT1	TRDMT1-201	205.254	158.722	149.646	189.49	99.6612	86.3697	83.2046	93.8207	175.778	90.7641	-1.93395	5.66026e-05	0.00179087
ENSOART00020008183	5	13400606	13402348	-	ENSOARG00020005338	CDKN2D	CDKN2D-201	70.8771	42.9333	62.2639	55.1808	97.8823	180.176	111.726	207.811	57.8138	149.399	2.58154	0.000444199	0.00896978
ENSOART00020008185	6	122231708	122311361	+	ENSOARG00020005331	ensembl	protein_coding	384.733	419.268	403.676	293.747	214.372	43.8919	118.923	77.9726	375.356	113.79	-3.29254	0.000665868	0.0125107
ENSOART00020008203	14	56056767	56066768	+	ENSOARG00020005346	BCAM	BCAM-201	8.39419	1.74704	8.82646	3.80932	18.316	161.318	54.948	70.6046	5.69425	76.2965	13.3398	9.25606e-06	0.000401265
ENSOART00020008210	3	224610314	224619006	+	ENSOARG00020005339	ensembl	protein_coding	438.294	526.669	425.68	517.371	614.858	778.378	739.597	964.147	477.003	774.245	1.6231	0.00182883	0.0268961
ENSOART00020008248	1	29191947	29211860	+	ENSOARG00020005302	PODN	PODN-201	240.332	289.006	788.952	1064.99	102.146	45.1658	108.537	229.734	595.821	121.395	-4.90467	0.000533709	0.0103846
ENSOART00020008329	3	82969549	82992718	+	ENSOARG00020005433	PIGF	PIGF-201	3.18234	0.855121	1.7517	1.25073	7.57834	24.4451	38.3142	14.7842	1.75997	21.2805	12.2146	0.000182165	0.00442662
ENSOART00020008478	15	58341633	58359820	+	ENSOARG00020005462	DGAT2	DGAT2-201	1.05226	0.867947	1.76102	1.26391	186.975	362.278	313.33	1208.04	1.23628	517.655	417.702	3.00536e-20	3.42817e-17
ENSOART00020008488	15	58341737	58359820	+	ENSOARG00020005462	DGAT2	DGAT2-202	0	0	0	0	0	958.845	1012.34	630.354	0	650.384	3501.87	7.12162e-05	0.0021238
ENSOART00020008579	3	83230337	83322541	-	ENSOARG00020005535	EPAS1	EPAS1-202	17700.1	7728.53	26514.8	19626.5	8668.1	7496.93	5036.1	4794.9	17892.5	6499.01	-2.75314	0.000764045	0.0138329
ENSOART00020008642	7	13185615	13222653	-	ENSOARG00020005613	IGDCC4	IGDCC4-201	147.683	122.782	141.434	62.3979	28.0494	1.29132	3.67473	6.3214	118.574	9.8342	-12.0004	2.21427e-05	0.000814771
ENSOART00020008685	1	286576843	286589810	-	ENSOARG00020005608	ensembl	protein_coding	389.529	452.508	402.201	526.914	466.154	982.5	934.168	964.851	442.788	836.918	1.89035	0.00394863	0.0465245
ENSOART00020008686	10	13773682	13788414	+	ENSOARG00020005649	RGCC	RGCC-201	23.2009	12.9546	9.66716	23.9278	170.916	387.745	497.209	1148.21	17.4376	551.021	31.8146	1.16608e-14	5.28781e-12
ENSOART00020008690	1	267544093	267563196	-	ENSOARG00020005642	DIPK2A	DIPK2A-201	37.8628	33.0186	48.4485	26.5635	59.5038	203.737	140.025	50.5958	36.4733	113.465	3.10101	0.00421227	0.0482067
ENSOART00020008691	4	69483721	69739506	-	ENSOARG00020005622	BMPER	BMPER-201	15.7212	0	24.6954	26.6493	241.832	78.6554	308.983	216.876	16.7665	211.587	12.674	7.52542e-05	0.00221526
ENSOART00020008723	1	267736965	268388501	+	ENSOARG00020005671	SLC9A9	SLC9A9-201	343.094	317.125	236.559	232.388	142.686	68.3999	130.647	54.7972	282.292	99.1326	-2.83911	0.000270342	0.00603917
ENSOART00020008726	3	39773300	39780764	+	ENSOARG00020005659	SNRPG	SNRPG-201	175.105	201.436	217.652	292.52	295.67	677.325	591.517	962.762	221.678	631.819	2.85079	0.000277987	0.00616556
ENSOART00020008740	2	55568910	55576356	+	ENSOARG00020005664	TPM2	TPM2-203	3123.65	8224.09	4047.91	3756.56	1733.5	2103.13	897.262	1359.99	4788.05	1523.47	-3.14356	0.000139533	0.00357671
ENSOART00020008770	14	56075185	56107520	+	ENSOARG00020005403	NECTIN2	NECTIN2-201	0	0	0	1.26863	19.2635	63.1644	111.867	49.4678	0.317157	60.9406	199.562	5.78234e-09	6.63732e-07
ENSOART00020008783	7	29688880	29689431	-	ENSOARG00020005702	GREM1	GREM1-201	105.409	42.4929	187.934	125.672	13.9963	50.5749	3.06188	5.4817	115.377	18.2787	-6.38509	0.00280727	0.0367016
ENSOART00020008785	4	69483721	69739506	-	ENSOARG00020005622	BMPER	BMPER-204	0	0	0	0	31.6676	33.4163	23.7051	0	0	22.1973	119.503	0.00162836	0.0245411
ENSOART00020008786	2	55568910	55575272	+	ENSOARG00020005664	TPM2	TPM2-202	18507.7	42244	22409.9	23812.8	10303.7	6177.98	6269.51	9505.17	26743.6	8064.1	-3.31639	2.25323e-06	0.000122757
ENSOART00020008788	7	62563099	62624795	-	ENSOARG00020005708	FGF7	FGF7-201	3977.49	3375.21	5882.6	5724.48	1919.61	1403.45	1412.37	1658.32	4739.94	1598.44	-2.96516	1.62441e-08	1.67498e-06
ENSOART00020008804	1	286828783	286837942	-	ENSOARG00020005689	ensembl	protein_coding	16.7816	14.8631	18.5418	6.35296	79.1071	929.316	322.999	242.362	14.1349	393.446	27.669	2.05581e-10	3.3204e-08
ENSOART00020008824	7	29724352	29777705	-	ENSOARG00020005722	SCG5	SCG5-201	27.8346	27.8051	47.0345	20.3053	2.88498	0	0	0	30.7449	0.721244	-42.1098	8.28439e-06	0.000364491
ENSOART00020008851	5	13442605	13456762	+	ENSOARG00020005505	SLC44A2	SLC44A2-202	0	79.1018	0	192.855	0	0	0	0	67.9892	0	-373.052	0.00318009	0.0398078
ENSOART00020008877	13	16598558	16612942	+	ENSOARG00020005746	ECHDC3	ECHDC3-201	53.8146	63.8317	46.5573	49.073	104.928	112.046	154.23	100.172	53.3192	117.844	2.21183	0.000147062	0.00373942
ENSOART00020008912	10	78045239	78232995	-	ENSOARG00020004163	ensembl	protein_coding	0	113.39	69.0781	58.6997	0	0	0	0	60.292	0	-331.004	4.55761e-05	0.00150146
ENSOART00020008959	15	38057339	38081236	-	ENSOARG00020005797	NUCB2	NUCB2-201	2288.47	2185.24	2111.52	2997.86	1408.34	651.304	347.504	502.768	2395.77	727.48	-3.29335	0.000251143	0.0056728
ENSOART00020008962	8	89877929	89921733	-	ENSOARG00020005804	ensembl	protein_coding	5277.63	7300.3	4186.02	5015.26	2682.95	1188.44	726.959	1730.41	5444.8	1582.19	-3.44146	6.60187e-05	0.00199819
ENSOART00020008984	13	44297226	44349923	-	ENSOARG00020005815	ABHD12	ABHD12-201	239.642	200.142	210.648	363.419	321.907	704.216	558.714	894.85	253.463	619.922	2.44756	0.00142999	0.0222656
ENSOART00020008988	14	19354202	19697144	-	ENSOARG00020005823	ZNF423	ZNF423-201	18.8543	27.1837	20.3301	7.6398	27.079	68.4385	124.985	110.625	18.502	82.782	4.44732	0.00080925	0.0144376
ENSOART00020009007	4	101631695	101660085	+	ENSOARG00020005793	FLNC	FLNC-202	494.835	704.921	247.519	0	0	0	13.9043	5.2647	361.819	4.79225	-74.5075	0.000312228	0.00677582
ENSOART00020009011	9	14972256	14981276	+	ENSOARG00020005576	ensembl	pseudogene	140.385	109.567	136.103	122.201	43.505	43.9012	47.8387	44.2512	127.064	44.874	-2.82553	2.90033e-09	3.72701e-07
ENSOART00020009063	7	29995660	30000743	-	ENSOARG00020005856	ACTC1	ACTC1-201	15.862	84.6886	98.2741	286.009	0	0	0	0	121.209	0	-664.813	2.03367e-10	3.31398e-08
ENSOART00020009067	8	90042234	90055590	-	ENSOARG00020005842	RSPH3	RSPH3-201	177.455	176.166	207.295	237.17	142.479	121.281	95.4446	90.6344	199.522	112.46	-1.77464	0.00243565	0.0330899
ENSOART00020009082	8	39703921	40576871	-	ENSOARG00020004644	GRIK2	GRIK2-201	76.6765	30.6988	62.8421	17.8393	0	0	0	0	47.0142	0	-258.287	3.47326e-09	4.28314e-07
ENSOART00020009119	1	91160997	91223570	-	ENSOARG00020005905	SORT1	SORT1-201	696.061	1095.95	1124.49	951.229	305.159	509.926	700.121	432.009	966.933	486.804	-1.98567	0.0036644	0.0439126
ENSOART00020009326	5	5175691	5179265	-	ENSOARG00020006027	ARRDC2	ARRDC2-202	5.2539	6.96568	2.64472	7.60093	29.8035	25.7979	41.9312	46.3748	5.61631	35.9769	6.50472	4.89543e-06	0.000232673
ENSOART00020009373	13	54216480	54217383	-	ENSOARG00020006060	OXT	OXT-201	1.05879	0	0	0	245.542	176.379	21.5596	132.829	0.264698	144.077	468.908	4.63328e-11	8.54322e-09
ENSOART00020009435	13	44642728	44664730	-	ENSOARG00020006077	NET1	NET1-202	85.9582	200.463	182.854	110.64	490.586	250.446	530.955	387.753	144.979	414.935	2.85937	0.000254134	0.00573324
ENSOART00020009500	1	268801540	268885313	+	ENSOARG00020006072	PCOLCE2	PCOLCE2-201	1848.91	794.389	309.348	314.009	257.502	154.77	9.00206	101.185	816.664	130.615	-6.25609	0.00343565	0.0419578
ENSOART00020009504	14	56312383	56321969	-	ENSOARG00020006142	TRAPPC6A	TRAPPC6A-201	7.41506	4.28425	7.0108	6.26169	12.3334	47.6073	13.247	59.0999	6.24295	33.0719	5.28549	0.00205774	0.0293176
ENSOART00020009516	17	61038474	61049002	+	ENSOARG00020006158	EIF2B1	EIF2B1-203	248.304	283.026	208.702	245.246	328.958	636.914	419.495	516.518	246.319	475.471	1.92841	0.00104077	0.0176206
ENSOART00020009524	3	85271618	85304450	-	ENSOARG00020006134	SLC3A1	SLC3A1-201	66.0909	42.8218	30.015	313.736	4773.6	6144.69	1989.17	2406.82	113.166	3828.57	33.9099	6.65345e-11	1.19051e-08
ENSOART00020009584	14	9653072	10825799	+	ENSOARG00020005989	CDH13	CDH13-201	604.022	175.399	787.716	932.661	92.8822	0	0	7.39071	624.949	25.0682	-24.9119	0.00183598	0.0269577
ENSOART00020009615	10	38617017	38637015	-	ENSOARG00020006165	ATP12A	ATP12A-201	0	1.75205	3.53398	0	92.7629	296.909	599.609	120.092	1.32151	277.343	196.292	1.51891e-13	5.43563e-11
ENSOART00020009696	14	10911260	10923974	+	ENSOARG00020006248	MLYCD	MLYCD-201	57.7867	82.7375	94.3371	134.307	108.661	406.333	220	382.588	92.292	279.395	3.0284	0.00188472	0.0274458
ENSOART00020009700	13	68095850	68149599	+	ENSOARG00020005892	EPB41L1	EPB41L1-201	257.927	264.248	165.159	101.705	106.189	69.7071	42.8805	17.913	197.26	59.1725	-3.33764	0.00416651	0.0479767
ENSOART00020009718	3	207705071	207723572	+	ENSOARG00020006271	ensembl	protein_coding	4178.48	4924.58	4094.43	5687.16	5451.29	9154.89	10748.6	17731.2	4721.16	10771.5	2.28158	0.00260628	0.034746
ENSOART00020009719	1	268905782	268962073	-	ENSOARG00020006181	TRPC1	TRPC1-202	146.85	100.528	107.712	72.4153	47.2649	34.8485	47.4327	10.5376	106.877	35.0209	-3.04256	0.00298471	0.0381093
ENSOART00020009732	9	22956469	23207964	-	ENSOARG00020006257	TG	TG-201	7.33263	30.7628	1.77021	8.92994	0.969111	0	0	0	12.1989	0.242278	-40.6968	0.00179924	0.026525
ENSOART00020009739	4	70532539	70532694	-	ENSOARG00020006294	ensembl	protein_coding	232.838	218.199	323.697	719.521	304.31	4428.31	1360.32	1647.48	373.564	1935.1	5.18015	0.00164842	0.024782
ENSOART00020009815	20	34398227	34398619	-	ENSOARG00020006345	H2AC6	H2AC6-201	1.0807	0	1.73332	6.18215	8.3042	58.1342	22.3425	59.7154	2.24904	37.1241	17.1668	0.000242549	0.00551966
ENSOART00020009820	1	130053777	130066631	-	ENSOARG00020006185	SON	SON-206	47.1126	80.7616	26.5282	28.0344	134.55	356.454	193.556	44.2474	45.6092	182.202	3.98513	0.003957	0.0465931
ENSOART00020009826	20	34398960	34399340	+	ENSOARG00020006358	ensembl	protein_coding	2.16175	0	4.33107	27.2248	24.8799	142.349	301.48	692.634	8.42941	290.336	34.876	4.23844e-05	0.00142198
ENSOART00020009841	20	34414318	34414950	+	ENSOARG00020006370	HIST1H1T	HIST1H1T-201	0	1.70782	1.75433	3.75308	16.0982	86.4255	180.332	80.6108	1.80381	90.8667	51.6433	1.50305e-08	1.57852e-06
ENSOART00020009883	3	164805460	164861217	-	ENSOARG00020006254	IRAK3	IRAK3-201	229.924	305.336	151.741	142.081	126.147	81.2878	55.1329	53.7474	207.271	79.0788	-2.62482	0.0019845	0.028564
ENSOART00020009971	3	240604304	240611701	+	ENSOARG00020006442	TRABD	TRABD-201	165.194	149.308	184.036	267.977	210.971	749.069	433.217	524.954	191.629	479.553	2.50326	0.00307238	0.0388863
ENSOART00020010000	1	8429343	8472531	-	ENSOARG00020006468	EFHD1	EFHD1-201	4.21643	3.44652	0	15.0828	26.6796	63.0393	151.024	189.601	5.68644	107.586	19.3738	3.34402e-05	0.00116607
ENSOART00020010015	1	69813593	69875260	-	ENSOARG00020006497	KYAT3	KYAT3-201	114.597	95.6611	128.65	164.541	173.836	275.985	240.371	461.668	125.862	287.965	2.29	0.00269181	0.0355744
ENSOART00020010036	14	20326170	20419995	+	ENSOARG00020006504	NKD1	NKD1-201	9.42798	3.50191	2.64943	0	317.726	43.8769	174.694	87.4141	3.89483	155.928	39.6886	8.62471e-09	9.36962e-07
ENSOART00020010065	4	35297127	35350413	+	ENSOARG00020006541	KLHL7	KLHL7-201	517.369	640.078	379.49	324.984	309.358	205.185	164.242	113.812	465.48	198.15	-2.35012	0.00292275	0.037796
ENSOART00020010123	2	127287705	127299095	+	ENSOARG00020006571	POLR2D	POLR2D-202	83.9279	93.035	77.0328	112.438	110.679	284.335	280.663	242.02	91.6085	229.424	2.50656	0.000688358	0.0128327
ENSOART00020010131	22	54408317	54487317	-	ENSOARG00020006591	BNIP3	BNIP3-201	1316.73	2053.41	2071.02	1473.73	5512.17	6046.43	5007.44	4832.93	1728.72	5349.74	3.09369	9.01017e-12	1.82716e-09
ENSOART00020010196	7	22050481	22069548	-	ENSOARG00020006642	NYNRIN	NYNRIN-201	1142.42	763.43	720.58	597.478	448.032	64.5713	155.584	40.0342	805.976	177.056	-4.5491	0.00254067	0.0341454
ENSOART00020010212	12	70929071	70941771	-	ENSOARG00020006631	IVNS1ABP	IVNS1ABP-201	6256.64	6028.55	5616.41	5954.24	2172.97	1662.23	1060.17	804.046	5963.96	1424.86	-4.18608	8.20335e-09	8.96523e-07
ENSOART00020010213	18	44042387	44078855	+	ENSOARG00020006524	SRP54	SRP54-201	1101.88	1196.38	1220.57	1077.81	1562.27	1826.03	1557.51	1526.98	1149.16	1618.2	1.40719	0.000629412	0.0119785
ENSOART00020010231	1	105655916	105687880	-	ENSOARG00020006656	H2BC18	H2BC18-201	8.7192	4.97287	4.37039	17.4533	29.7867	71.6314	119.662	213.789	8.87895	108.717	12.4552	2.22658e-06	0.000121668
ENSOART00020010268	22	25854989	25867719	+	ENSOARG00020006668	TRIM8	TRIM8-201	771.933	483.795	663.229	664.361	361.832	269.636	376.266	327.767	645.829	333.875	-1.93142	9.50159e-05	0.0026679
ENSOART00020010302	13	57370214	57375100	-	ENSOARG00020006674	MTG2	MTG2-201	52.6106	44.2697	40.505	40.4481	76.7141	68.3311	93.5971	90.655	44.4583	82.3243	1.85697	0.00222015	0.0309785
ENSOART00020010343	12	70937496	70941771	-	ENSOARG00020006631	IVNS1ABP	IVNS1ABP-202	1491.62	1227.47	1062.07	1113.12	625.61	50.2087	435.829	151.862	1223.57	315.877	-3.87082	0.00439601	0.049514
ENSOART00020010352	15	31303979	31339474	-	ENSOARG00020006743	FXYD6	FXYD6-201	200.033	166.448	193.755	219.35	58.8826	119.677	20.984	56.9725	194.897	64.1291	-3.05582	0.00214231	0.0301691
ENSOART00020010357	4	35404101	35429204	+	ENSOARG00020006751	GPNMB	GPNMB-201	2389.53	2703.57	3215.98	6418.51	507.894	540.71	693.355	781.932	3681.9	630.973	-5.83395	1.58106e-10	2.64733e-08
ENSOART00020010369	1	105708912	105709304	-	ENSOARG00020006772	ensembl	protein_coding	4.35995	3.31396	5.24465	16.2117	11.1674	93.814	28.5437	64.6899	7.28256	49.5537	6.89838	0.00143547	0.0222969
ENSOART00020010383	22	54476046	54513254	+	ENSOARG00020006692	JAKMIP3	JAKMIP3-202	0	64.9868	81.5557	22.968	0	0	0	0	42.3776	0	-232.738	0.000220568	0.00512814
ENSOART00020010423	22	54476046	54513254	+	ENSOARG00020006692	JAKMIP3	JAKMIP3-203	45.2064	20.161	47.7973	29.2979	0	0	0	0	35.6157	0	-195.533	3.16581e-09	3.95748e-07
ENSOART00020010466	18	14702302	14771968	-	ENSOARG00020006758	ST8SIA2	ST8SIA2-201	74.3202	111.578	81.904	0	0	0	2.22128	2.10273	66.9504	1.081	-59.719	0.000209383	0.00492455
ENSOART00020010521	1	287993846	288018395	-	ENSOARG00020006852	UBE2G2	UBE2G2-201	160.411	163.034	190.833	239.877	226.097	427.146	494.66	506.218	188.539	413.53	2.19517	0.00118961	0.0194373
ENSOART00020010545	3	40880202	41140433	-	ENSOARG00020006876	ANTXR1	ANTXR1-201	495.586	738.772	848.63	474.386	407.265	185.795	115.538	80.095	639.344	197.173	-3.24339	0.00222273	0.0309909
ENSOART00020010561	16	19226410	19400330	-	ENSOARG00020006873	ensembl	protein_coding	256.237	290.559	214.09	331.966	149.156	108.359	87.6314	172.609	273.213	129.439	-2.11106	0.000947408	0.0164023
ENSOART00020010625	21	44338693	44341663	+	ENSOARG00020006859	VEGFB	VEGFB-201	285.909	278.714	506.049	1030.79	123.086	224.108	131.094	233.027	525.366	177.829	-2.95535	0.00323672	0.0402682
ENSOART00020010630	3	18763018	18764977	+	ENSOARG00020006940	ID2	ID2-201	166.87	51.6701	104.468	199.824	541.07	2540.23	504.692	963.867	130.708	1137.46	8.71035	2.05147e-06	0.000114795
ENSOART00020010707	5	98891372	98900805	+	ENSOARG00020006905	NR2F1	NR2F1-202	0	0	0	0	40.534	27.1681	0	12.6818	0	20.096	108.104	0.00333633	0.0411707
ENSOART00020010737	1	70203008	70214524	-	ENSOARG00020006923	GBP5	GBP5-203	10.4966	13.092	10.5885	19.0352	0.963334	1.29038	2.23239	4.21538	13.3031	2.17537	-6.05593	0.00254439	0.0341454
ENSOART00020010917	5	98927324	99331285	-	ENSOARG00020007055	FAM172A	FAM172A-202	200.9	225.004	273.053	170.741	158.331	114.76	92.6443	91.7056	217.425	114.36	-1.90443	0.00318565	0.0398228
ENSOART00020011024	22	26001697	26007986	-	ENSOARG00020007149	ensembl	protein_coding	0	0	0	0	5.74583	140.028	46.2086	17.844	0	52.4566	282.047	9.62394e-07	6.12009e-05
ENSOART00020011053	1	105788565	105796852	-	ENSOARG00020007236	MTMR11	MTMR11-201	17.8905	29.792	30.1013	17.8316	3.86791	1.29444	0	0	23.9038	1.29059	-19.0283	0.000123335	0.00323884
ENSOART00020011063	20	33403050	33403730	+	ENSOARG00020007249	H1-5	H1-5-201	3.18447	10.2526	2.62685	13.7506	5.68009	122.224	29.7526	52.8174	7.45364	52.6186	7.08641	0.00442885	0.04962
ENSOART00020011065	1	288441273	288454638	-	ENSOARG00020007231	POFUT2	POFUT2-201	532.776	562.408	546.55	648.554	733.474	982.881	820.922	889.559	572.572	856.709	1.49621	0.00133876	0.0212732
ENSOART00020011112	5	10371834	10783718	+	ENSOARG00020002091	CACNA1A	CACNA1A-201	317.372	119.47	100.867	22.9522	0	2.58444	0	2.10813	140.165	1.17314	-131.186	2.64095e-09	3.42634e-07
ENSOART00020011145	20	34473738	34474049	+	ENSOARG00020007306	ensembl	protein_coding	1.05943	0	1.7189	0	3.64425	31.4835	38.5438	56.0707	0.694584	32.4356	44.7009	4.59212e-05	0.0015101
ENSOART00020011180	17	76816476	77223058	-	ENSOARG00020007037	TTC28	TTC28-202	191.666	73.7918	0	0	0	0	0	0	66.3644	0	-364.259	0.00320132	0.039964
ENSOART00020011184	1	288558136	288649898	+	ENSOARG00020007293	COL18A1	COL18A1-201	43.9972	161.317	31.8187	115.854	1429.15	3086.1	1522.64	907.138	88.2467	1736.26	19.6781	5.0334e-12	1.17775e-09
ENSOART00020011196	15	59609432	59752782	+	ENSOARG00020007254	ACER3	ACER3-201	47.4658	56.1124	39.5411	74.2793	112.63	492.047	1091.26	594.68	54.3497	572.654	10.5533	8.794e-08	7.56725e-06
ENSOART00020011198	3	8006247	8053630	-	ENSOARG00020003920	SPTAN1	SPTAN1-201	509.783	905.371	770.301	711.232	429.909	201.484	154.561	231.767	724.172	254.43	-2.84694	0.000187784	0.00450954
ENSOART00020011219	20	29160830	29174971	-	ENSOARG00020007257	ensembl	protein_coding	314.49	158.989	749.664	760.051	68.7749	3.87844	0	0	495.798	18.1633	-27.2786	0.00143224	0.0222656
ENSOART00020011257	18	44382262	44385187	-	ENSOARG00020007336	NFKBIA	NFKBIA-201	172.704	88.3753	80.0726	220.903	376.273	747.551	320.844	1055.27	140.514	624.984	4.45366	7.63635e-05	0.0022443
ENSOART00020011276	2	262591502	262625839	-	ENSOARG00020007346	MICOS10	MICOS10-202	446.42	467.166	299.807	536.155	499.009	1331.18	893.47	1816	437.387	1134.91	2.59491	0.00219022	0.0306547
ENSOART00020011415	22	26022828	26028822	-	ENSOARG00020007273	CYP17A1	CYP17A1-202	0	0	0	0	2.89567	51.7467	0	35.9285	0	22.6427	121.717	0.00439982	0.049514
ENSOART00020011496	9	15062334	15097881	+	ENSOARG00020006299	PLEC	PLEC-204	174.803	41.3156	81.4093	0	0	0	0	0	74.3819	0	-408.336	2.47755e-05	0.000898961
ENSOART00020011514	13	17536098	17622784	-	ENSOARG00020007549	CCDC3	CCDC3-201	0	0	0	0	10.3735	39.5425	19.9049	1.04506	0	17.7165	95.2331	0.000432462	0.00881884
ENSOART00020011517	3	142792005	142811489	+	ENSOARG00020007395	RARG	RARG-201	30.4196	15.6822	26.4364	27.8742	0	5.15561	2.97946	4.21124	25.1031	3.08658	-8.32333	0.000180579	0.00440019
ENSOART00020011525	21	30621021	30628898	+	ENSOARG00020007489	FOXRED1	FOXRED1-201	61.9222	75.9548	60.0076	73.6178	79.0118	198.727	134.59	255.027	67.8756	166.839	2.45565	0.00296913	0.038108
ENSOART00020011545	3	142803042	142811489	+	ENSOARG00020007395	RARG	RARG-202	26.2862	21.7178	31.7037	30.351	2.87854	0	10.5357	3.16139	27.5147	4.14392	-6.33631	0.00226546	0.0314665
ENSOART00020011581	3	142803158	142811570	+	ENSOARG00020007395	RARG	RARG-203	196.565	184.444	290.832	286.138	46.1167	10.3179	44.2689	27.4044	239.495	32.027	-7.40429	5.67212e-09	6.59375e-07
ENSOART00020011603	2	78567169	78629953	+	ENSOARG00020007598	RCL1	RCL1-201	156.633	173.975	123.376	129.126	244.961	318.556	326.53	264.56	145.777	288.652	1.97822	4.35919e-05	0.00145182
ENSOART00020011609	13	54697056	54703549	+	ENSOARG00020007610	CPXM1	CPXM1-201	1390.55	792.407	1163.88	1500.96	323.28	269.775	219.078	86.4057	1211.95	224.635	-5.395	9.05155e-08	7.71962e-06
ENSOART00020011688	1	91501621	91513739	+	ENSOARG00020007664	ensembl	protein_coding	60.6879	8.51381	69.9941	49.9057	158.645	128.68	407.832	520.73	47.2754	303.971	6.43798	0.000189789	0.0045517
ENSOART00020011726	2	219456334	219556810	+	ENSOARG00020007596	ABI2	ABI2-201	117.602	143.903	149.96	126.832	97.235	59.3504	58.1563	38.9938	134.574	63.4339	-2.12056	0.00298233	0.0381093
ENSOART00020011744	3	142814479	142829192	+	ENSOARG00020007654	ITGB7	ITGB7-202	30.3994	23.628	19.4302	7.62841	1.9309	0	0.738776	3.16073	20.2715	1.4576	-13.849	0.000187041	0.00450355
ENSOART00020011751	X	12527228	12571892	-	ENSOARG00020007561	GPM6B	GPM6B-204	17.8033	0	10.5677	0	226.945	155.816	328.602	149.327	7.09275	215.172	30.2288	8.07362e-06	0.00035852
ENSOART00020011769	22	54936668	55031328	-	ENSOARG00020007434	ensembl	pseudogene	36.6389	40.3912	31.8369	70.099	19.3638	2.5831	2.93074	5.26746	44.7415	7.53628	-5.90296	0.00119477	0.0194868
ENSOART00020011778	3	166291655	166337447	+	ENSOARG00020007597	GNS	GNS-201	1228.12	1267.27	1479.72	1388.27	806.291	468.405	498.604	384.654	1340.85	539.488	-2.48469	8.66405e-06	0.000379203
ENSOART00020011779	1	28233570	28350323	+	ENSOARG00020007663	ZFYVE9	ZFYVE9-202	42.9928	72.8882	0	77.779	0	0	0	0	48.415	0	-265.644	0.000120408	0.00318026
ENSOART00020011782	12	39539558	39576211	-	ENSOARG00020007710	DPT	DPT-201	406.421	6877.83	274.302	977.623	130.891	123.855	24.6274	92.7437	2134.04	93.0292	-22.958	4.42048e-06	0.000215717
ENSOART00020011838	2	113514587	113524574	+	ENSOARG00020007711	ensembl	protein_coding	25.2068	4.34091	14.0789	0	27.8074	36.0634	227.599	105.277	10.9067	99.1868	9.07611	0.00372368	0.0444422
ENSOART00020011868	22	26280293	26352188	-	ENSOARG00020007751	NT5C2	NT5C2-201	872.445	682.218	851.343	830.933	1019.78	1138.03	1952.66	1813.71	809.235	1481.05	1.83079	0.00372563	0.0444422
ENSOART00020011874	1	71054206	71154319	+	ENSOARG00020007764	LRRC8D	LRRC8D-201	1660.65	955.682	1510.39	1739.41	731.862	254.309	444.103	331.913	1466.53	440.547	-3.3267	2.64743e-05	0.000954905
ENSOART00020011905	7	14082573	14150091	+	ENSOARG00020007756	DIS3L	DIS3L-201	381.424	433.686	752.855	614.621	239.669	153.644	285.158	264.46	545.646	235.733	-2.31157	0.000544465	0.0105713
ENSOART00020011909	21	51230111	51254773	+	ENSOARG00020007754	IGF2	IGF2-201	3.1472	0	0	2.51982	850.66	610.491	383.983	36.781	1.41675	470.479	351.091	5.3424e-13	1.62507e-10
ENSOART00020011932	3	166354782	166428837	-	ENSOARG00020007783	RASSF3	RASSF3-201	131.001	228.943	131.656	184.669	278.024	296.099	672.038	336.419	169.067	395.645	2.34196	0.00308353	0.0389463
ENSOART00020011933	4	102104242	102160629	+	ENSOARG00020006912	AHCYL2	AHCYL2-202	10.525	71.8232	34.5219	53.4789	0	0	0	0	42.5873	0	-233.801	3.3118e-08	3.21509e-06
ENSOART00020011950	2	207298342	207312386	-	ENSOARG00020007809	CAVIN2	CAVIN2-201	39.9378	21.7578	16.747	72.185	220.077	452.721	1400.37	1859.25	37.6569	983.106	26.2247	3.41888e-10	5.33315e-08
ENSOART00020012007	9	15071259	15097881	+	ENSOARG00020006299	PLEC	PLEC-206	1909.72	899.902	786.439	1094.21	329.417	32.2927	98.6991	121.146	1172.57	145.389	-8.05874	6.79074e-06	0.000309845
ENSOART00020012009	21	51230116	51254404	+	ENSOARG00020007754	IGF2	IGF2-202	0	0	0	0	29.5273	21.767	26.9692	0	0	19.5659	105.405	0.00244511	0.0331543
ENSOART00020012016	2	207435423	207719261	-	ENSOARG00020007844	TMEFF2	TMEFF2-201	8.40802	0.870296	8.81415	24.0613	32.6747	25.796	97.4611	184.45	10.5385	85.0954	8.17553	0.00173447	0.0256947
ENSOART00020012067	3	86294283	86296552	+	ENSOARG00020007883	ZFP36L2	ZFP36L2-201	160.633	73.2793	133.214	181.405	408.287	1485.11	473.12	364.64	137.133	682.789	4.98117	5.04719e-05	0.00163908
ENSOART00020012114	4	50516362	50516976	+	ENSOARG00020007903	ensembl	protein_coding	348.419	305.417	347.302	675.979	414.345	1513.39	1085.52	1663.74	419.279	1169.25	2.78969	0.00343534	0.0419578
ENSOART00020012172	5	13909244	13930299	-	ENSOARG00020007943	KANK2	KANK2-201	1273.98	848.629	977.656	785.596	538.609	351.11	485.161	311.899	971.466	421.695	-2.30211	5.77703e-05	0.00181787
ENSOART00020012180	15	67898879	67910584	+	ENSOARG00020007939	ensembl	protein_coding	10929.4	8258.2	11170.4	13125.4	7419.89	4473.28	4025.62	3827.65	10870.8	4936.61	-2.20202	0.00026867	0.0060092
ENSOART00020012220	9	15075518	15097881	+	ENSOARG00020006299	PLEC	PLEC-207	7824.18	4483.62	1478.21	2888.52	1734.26	790.524	113.326	700.538	4168.63	834.662	-4.99482	0.00269887	0.0356419
ENSOART00020012279	2	211711930	211820377	+	ENSOARG00020008005	SLC39A10	SLC39A10-201	501.061	396.571	462.002	377.717	231.783	69.7124	115.185	54.7911	434.338	117.868	-3.67958	0.000161379	0.00403471
ENSOART00020012301	18	521013	521990	-	ENSOARG00020008021	NDN	NDN-201	152.868	161.606	194.27	154.976	218.781	287.299	313.853	241.441	165.93	265.344	1.59791	0.00361949	0.04346
ENSOART00020012303	2	251337700	251367069	+	ENSOARG00020007152	ADGRB2	ADGRB2-203	118.358	90.3274	77.7871	90.4096	48.3587	27.1175	6.61546	16.8571	94.2206	24.7372	-3.82632	0.00171055	0.0254435
ENSOART00020012325	6	103666219	103687016	-	ENSOARG00020008001	PAQR3	PAQR3-201	93.8767	76.8309	82.597	46.5819	153.673	356.799	483.218	200.335	74.9716	298.506	3.97703	2.68937e-05	0.000966215
ENSOART00020012366	9	99515965	99554927	-	ENSOARG00020007980	CA13	CA13-203	13.6454	0	13.1958	46.7539	386.411	178.968	82.4973	121.017	18.3988	192.223	10.5198	0.00114459	0.018922
ENSOART00020012424	14	38495873	38520098	-	ENSOARG00020008084	SMPD3	SMPD3-201	0	0	0	1.27028	21.2211	88.9889	151.349	211.594	0.317571	118.288	386.853	1.75873e-10	2.89177e-08
ENSOART00020012460	4	51365092	52096986	+	ENSOARG00020008095	LHFPL3	LHFPL3-201	123.461	187.171	77.3006	81.7848	52.4617	15.4545	14.5811	14.7623	117.429	24.3149	-4.82235	0.000227606	0.00525827
ENSOART00020012466	13	54845884	54851157	-	ENSOARG00020008123	ensembl	protein_coding	1339.36	1701.99	1016.5	1135.79	1980.65	4291.81	1808.89	2899.13	1298.41	2745.12	2.11369	0.00359421	0.0432704
ENSOART00020012481	2	79177721	79449999	+	ENSOARG00020008132	RIC1	RIC1-201	41.9321	21.9585	0	30.6046	0	0	0	0	23.6238	0	-129.575	0.00150636	0.0230836
ENSOART00020012494	23	40023036	40200729	-	ENSOARG00020008142	COLEC12	COLEC12-201	1114.6	884.501	2530.25	5028.84	241.313	114.885	170.841	82.1895	2389.55	152.307	-15.6777	3.34298e-10	5.25972e-08
ENSOART00020012500	13	46644598	46670169	+	ENSOARG00020008012	PITRM1	PITRM1-202	346.832	376.768	357.882	327.053	534.46	813.419	595.246	599.511	352.134	635.659	1.80264	6.70032e-05	0.00201462
ENSOART00020012603	2	103064152	103159596	+	ENSOARG00020008192	IFT74	IFT74-201	1025.33	893.234	1026.35	873.337	703.471	269.705	398.436	319.308	954.565	422.73	-2.25684	0.00115979	0.0190868
ENSOART00020012614	5	10826569	10829843	+	ENSOARG00020008210	STX10	STX10-202	33.6751	36.4469	36.9787	73.2969	8.62827	7.73524	10.5754	14.758	45.0994	10.4242	-4.29203	7.72213e-05	0.00226036
ENSOART00020012654	3	142893586	142897244	-	ENSOARG00020008241	IGFBP6	IGFBP6-201	8532.39	4480.74	10068.8	14882	1089.5	453.103	83.4875	346.989	9490.98	493.27	-19.2425	1.83091e-09	2.49372e-07
ENSOART00020012739	3	101554138	101558089	-	ENSOARG00020008311	PRADC1	PRADC1-201	86.5802	49.9727	46.5362	72.9179	84.8154	316.748	130.06	257.3	64.0018	197.231	3.08252	0.00179311	0.0264559
ENSOART00020012745	9	50743533	50894163	+	ENSOARG00020008317	SULF1	SULF1-201	1140	198.037	2543.24	1541.18	340.22	86.5074	158.359	156.989	1355.61	185.519	-7.30409	7.65803e-05	0.00224705
ENSOART00020012754	1	72946998	73121284	-	ENSOARG00020008304	TGFBR3	TGFBR3-201	2914.94	1596.99	3911.48	2479.3	1120.01	491.99	546.115	520.463	2725.68	669.644	-4.06983	1.63395e-06	9.37774e-05
ENSOART00020012806	10	18485215	18543557	-	ENSOARG00020008359	ensembl	protein_coding	161.613	266.333	124.437	218.347	46.2588	14.1952	3.71597	72.7135	192.682	34.2209	-5.63767	0.00176309	0.0260341
ENSOART00020012815	10	31474171	31584953	-	ENSOARG00020008264	B3GLCT	B3GLCT-201	680.851	605.602	716.821	758.282	370.305	210.372	335.266	302.434	690.389	304.594	-2.26231	2.31802e-06	0.000125538
ENSOART00020012833	15	31735657	31757273	-	ENSOARG00020008369	MPZL3	MPZL3-201	25.4462	23.1038	32.4122	27.5281	12.3206	9.00615	7.02994	10.5577	27.1226	9.7286	-2.7987	0.00239169	0.0326972
ENSOART00020012843	22	12279951	12330497	+	ENSOARG00020008275	STAMBPL1	STAMBPL1-202	92.3828	157.056	127.929	172.548	59.7114	24.516	14.8944	8.4309	137.479	26.8882	-5.11307	0.000228987	0.00527682
ENSOART00020012866	1	28629586	28636746	+	ENSOARG00020008378	GPX7	GPX7-201	737.784	636.323	731.757	784.63	396.738	460.816	472.493	236.252	722.624	391.575	-1.84484	0.0021748	0.0305325
ENSOART00020012867	9	50743533	50893886	+	ENSOARG00020008317	SULF1	SULF1-202	2941.57	766.501	7383.22	4007.96	1055.18	122.654	766.616	330.842	3774.81	568.824	-6.63432	0.000498601	0.00985911
ENSOART00020012874	14	38746334	38792871	+	ENSOARG00020008307	CDH3	CDH3-201	74.4274	44.6444	88.3349	68.6729	34.7657	21.9463	29.539	22.1272	69.0199	27.0946	-2.53294	0.000841579	0.0149123
ENSOART00020012927	7	74375956	74505322	+	ENSOARG00020008441	DAAM1	DAAM1-201	165.556	157.719	150.223	117.079	420.421	130.405	765.391	387.733	147.644	425.988	2.88681	0.00351212	0.0425877
ENSOART00020012939	3	222049682	222061180	+	ENSOARG00020008398	MFAP5	MFAP5-201	459.048	314.716	570.635	678.826	231.931	230.191	147.164	336.126	505.806	236.353	-2.14096	0.0041238	0.0477257
ENSOART00020012956	1	28711164	28729394	-	ENSOARG00020008476	COA7	COA7-201	28.5855	35.1591	34.1864	22.5541	52.2136	123.532	77.7999	93.9087	30.1213	86.8634	2.86063	0.000255848	0.00576479
ENSOART00020012971	3	135082357	135085839	-	ENSOARG00020008467	DUSP6	DUSP6-201	27.2921	37.5276	22.941	49.489	38.531	430.981	275.38	227.631	34.3124	243.131	7.09712	3.895e-05	0.00131888
ENSOART00020013011	3	101559171	101574997	+	ENSOARG00020008379	CCT7	CCT7-204	0	0	0	0	12.4986	84.1887	0	75.2337	0	42.9802	231.206	0.000412312	0.00849335
ENSOART00020013015	3	177737000	177866379	-	ENSOARG00020008405	NTN4	NTN4-201	226.504	213.431	286.124	175.402	76.2433	33.5611	53.2739	70.5994	225.365	58.4194	-3.84881	6.5443e-08	6.00201e-06
ENSOART00020013016	2	235512974	235529545	+	ENSOARG00020008478	TTLL4	TTLL4-201	60.7604	90.2944	35.353	81.4746	253.322	210.472	133.169	131.699	66.9706	182.166	2.72178	0.000923918	0.0161161
ENSOART00020013035	14	11671822	11722828	+	ENSOARG00020008254	CRISPLD2	CRISPLD2-201	1043.46	919.393	677.909	416.759	4664.41	4806.09	2964.28	1634.72	764.381	3517.37	4.60059	1.85911e-06	0.000105703
ENSOART00020013038	8	31059061	31068554	+	ENSOARG00020008299	MICAL1	MICAL1-201	912.678	1053.15	877.458	791.52	459.058	291.796	184.194	356.125	908.702	322.793	-2.81704	7.97512e-06	0.000355132
ENSOART00020013041	5	14049599	14056291	-	ENSOARG00020008526	RAB3D	RAB3D-201	172.141	229.544	218.833	118.667	89.8511	45.0307	117.629	48.6217	184.796	75.2832	-2.44645	0.00418533	0.0481023
ENSOART00020013080	21	46440863	46448199	+	ENSOARG00020008565	RBM4	RBM4-201	398.044	335.345	342.757	433.58	463.326	967.675	1351.77	1017.14	377.432	949.98	2.51812	0.000303776	0.00662392
ENSOART00020013095	2	155995491	156089997	+	ENSOARG00020007511	SCN3A	SCN3A-201	17.8076	0	34.5006	35.6927	0	0	0	0	22.0002	0	-120.675	0.00195363	0.0282431
ENSOART00020013138	10	18638142	18678231	-	ENSOARG00020008494	RUBCNL	RUBCNL-202	46.2673	49.9972	73.5003	21.6674	9.6778	0	0	0	47.858	2.41945	-19.6632	0.00304409	0.0386354
ENSOART00020013151	2	251389312	251444919	+	ENSOARG00020008158	COL16A1	COL16A1-202	96.3349	163.201	129.078	35.6675	17.4166	0	4.40384	0	106.07	5.45512	-19.2398	0.000322516	0.00693314
ENSOART00020013154	22	12398088	12430946	+	ENSOARG00020008595	FAS	FAS-201	162.022	408.082	255.383	278.133	55.6299	132.8	71.6585	146.522	275.905	101.653	-2.72145	0.00203539	0.0291128
ENSOART00020013156	14	27542102	27561128	+	ENSOARG00020008563	MMP15	MMP15-201	37.7767	34.0615	22.9473	27.9316	102.169	131.632	84.6869	152.802	30.6793	117.823	3.83259	1.34383e-07	1.09006e-05
ENSOART00020013164	12	3153661	3157865	-	ENSOARG00020008529	RAB29	RAB29-201	9.73971	6.90949	15.1009	25.3263	2.87478	0	0	0	14.2691	0.718695	-19.4983	0.00336528	0.0414438
ENSOART00020013264	2	235571339	235611507	+	ENSOARG00020008639	CYP27A1	CYP27A1-201	119.72	92.4158	172.874	88.7612	435.029	359.954	302.226	330.926	118.443	357.034	3.00801	6.73662e-07	4.50366e-05
ENSOART00020013267	14	24110786	24113375	-	ENSOARG00020008675	IRX3	IRX3-201	60.8886	9.59785	104.108	39.3308	151.205	119.999	449.811	227.634	53.4813	237.162	4.43501	0.00348022	0.0423512
ENSOART00020013274	2	251389312	251444919	+	ENSOARG00020008158	COL16A1	COL16A1-203	6666.21	7066.11	7429.31	2266.24	1633.34	228.58	247.361	45.3021	5856.97	538.647	-10.8727	0.000167857	0.00415678
ENSOART00020013284	20	54309106	54317057	+	ENSOARG00020008679	SERPINB1	SERPINB1-201	486.825	665.994	722.492	720.064	257.342	202.467	233.753	375.241	648.844	267.201	-2.42792	1.416e-05	0.000567987
ENSOART00020013361	18	55584057	55603496	+	ENSOARG00020008724	MAP1A	MAP1A-201	3234.06	3938.96	2260.78	1355.24	1673.63	365.531	507.192	396.103	2697.26	735.615	-3.66637	0.00203824	0.0291297
ENSOART00020013369	1	106343553	106345946	-	ENSOARG00020008725	MCL1	MCL1-201	1516.23	2310.16	2330.07	1564.61	2481.54	6263.81	5454.51	3266.25	1930.27	4366.53	2.26185	0.00223688	0.0311406
ENSOART00020013372	16	21559263	21581348	+	ENSOARG00020007357	PDE4D	PDE4D-210	0	0	0	0	112.892	0	5.1401	39.9552	0	39.4969	212.716	0.00070125	0.0130066
ENSOART00020013374	3	8206762	8219974	-	ENSOARG00020008697	SLC27A4	SLC27A4-201	52.4623	54.1614	37.0719	46.9835	70.3753	152.285	96.5159	119.079	47.6698	109.564	2.2926	0.00123362	0.020031
ENSOART00020013433	15	40925080	41110636	-	ENSOARG00020008382	PDE3B	PDE3B-201	0	0	0	0	1.92878	5.15503	10.3073	51.537	0	17.232	92.7674	0.000694984	0.0129167
ENSOART00020013447	22	12744890	12751240	+	ENSOARG00020008771	IFIT2	IFIT2-201	68.2908	38.3238	109.329	173.596	24.0417	19.3494	20.9477	37.9424	97.3848	25.5703	-3.80114	0.000900047	0.0157798
ENSOART00020013454	13	47935803	47941799	+	ENSOARG00020008753	IDI1	IDI1-202	141.05	241.971	179.571	164.217	334.422	489.853	691.47	893.935	181.703	602.42	3.31342	1.06741e-05	0.000452004
ENSOART00020013465	2	79312283	79449999	+	ENSOARG00020008132	RIC1	RIC1-207	0	0	0	0	0	0	123.682	128.08	0	62.9403	338.99	0.00339831	0.0416259
ENSOART00020013501	13	47939131	47941702	+	ENSOARG00020008753	IDI1	IDI1-203	817.823	1231.29	1014.52	1006.05	1889.54	1876.92	8632.36	6053.59	1017.42	4613.1	4.53423	8.90049e-05	0.00252241
ENSOART00020013516	4	84760966	84770680	-	ENSOARG00020008818	AEBP1	AEBP1-201	14970.5	19479	28233.8	13193.4	5231.21	3804.04	2442.83	344.523	18969.2	2955.65	-6.41802	0.000119229	0.00315369
ENSOART00020013517	3	124129450	124377111	+	ENSOARG00020008080	PTPRQ	PTPRQ-201	0	0	0	0	44.5587	33.599	0	41.11	0	29.8169	160.434	0.000782052	0.0140623
ENSOART00020013541	15	40934025	41110636	-	ENSOARG00020008382	PDE3B	PDE3B-202	166.583	205.968	197.077	206.201	1004.41	1411.28	6511.9	2703.55	193.957	2907.78	14.9937	3.58216e-11	6.8819e-09
ENSOART00020013553	1	209560364	209712184	-	ENSOARG00020002726	DLG1	DLG1-202	16.7935	70.1486	15.9242	0	0	0	0	0	25.7166	0	-141.316	0.00139181	0.0218793
ENSOART00020013586	20	29179657	29193424	+	ENSOARG00020007482	ensembl	protein_coding	8.38733	11.414	69.0223	34.4203	0	2.58532	0	0	30.811	0.64633	-59.8085	0.000122255	0.00321509
ENSOART00020013652	22	12801849	12810101	+	ENSOARG00020008889	IFIT5	IFIT5-201	569.523	505.883	632.089	738.557	458.59	365.041	274.051	281.411	611.513	344.773	-1.77377	0.00266755	0.0353223
ENSOART00020013688	3	19727373	19861814	+	ENSOARG00020008773	GRHL1	GRHL1-201	0	2.61713	0.882016	0	35.6269	69.6542	22.3233	28.4439	0.874787	39.0121	40.7427	5.95614e-07	4.05618e-05
ENSOART00020013717	24	39707174	39784555	+	ENSOARG00020008851	TNRC18	TNRC18-202	0	0	362.032	344.471	0	0	0	0	176.626	0	-1.88961e+07	9.11245e-13	2.68244e-10
ENSOART00020013723	2	251389312	251444919	+	ENSOARG00020008158	COL16A1	COL16A1-204	39.8407	49.1973	57.5385	5.10176	3.87522	0	0	0	37.9196	0.968804	-38.7875	0.000257065	0.00578508
ENSOART00020013748	7	47923748	47939322	-	ENSOARG00020008870	LACTB	LACTB-201	2716.57	3328.71	2694.72	2951.64	1367.88	517.438	747.19	1198.22	2922.91	957.684	-3.05158	7.97787e-06	0.000355132
ENSOART00020013757	12	3351797	3378166	-	ENSOARG00020008913	RAB7B	RAB7B-201	84.647	70.3861	93.8233	61.4365	49.4028	19.3038	22.5174	20.0439	77.5732	27.817	-2.78062	0.00139516	0.0218914
ENSOART00020013758	1	210014638	210052103	-	ENSOARG00020008942	BDH1	BDH1-201	34.6946	57.3967	16.7421	22.7827	113.33	219.24	182.532	321.481	32.904	209.146	6.33416	6.41947e-07	4.31524e-05
ENSOART00020013771	2	64041546	64046234	+	ENSOARG00020008959	RFK	RFK-201	223.651	318.446	276.758	215.238	160.314	112.056	151.746	121.258	258.523	136.344	-1.89409	0.000528757	0.0103433
ENSOART00020013778	2	114517167	114762660	+	ENSOARG00020008815	GLRA3	GLRA3-203	5.25458	1.7373	0	8.85101	24.9444	9.02105	148.081	40.0288	3.96072	55.5188	14.3837	0.0011261	0.018684
ENSOART00020013786	4	84847078	84883018	-	ENSOARG00020008976	BLVRA	BLVRA-201	173.034	228.633	198.543	163.601	296.709	289.785	338.976	605.245	190.953	382.679	2.00238	0.00360502	0.0433434
ENSOART00020013836	9	103189076	103219980	+	ENSOARG00020009008	SNX16	SNX16-201	52.6548	32.9223	45.7548	46.7034	12.4461	15.4664	14.4135	21.0843	44.5088	15.8526	-2.8123	0.00038939	0.00809426
ENSOART00020013900	2	114729082	114762660	+	ENSOARG00020008815	GLRA3	GLRA3-206	0	0	9.6339	2.5067	411.305	255.661	723.06	574.685	3.03515	491.178	158.88	2.76411e-14	1.1732e-11
ENSOART00020013929	3	19912067	19927865	-	ENSOARG00020009035	CYS1	CYS1-201	38.8929	41.1231	26.2146	111.878	20.6028	15.5012	10.115	15.1021	54.5271	15.3303	-3.5498	0.00367107	0.0439349
ENSOART00020013949	X	54920761	54922983	+	ENSOARG00020009062	HSD17B10	HSD17B10-201	284.097	218.744	211.572	272.722	292.452	1570.75	1565.57	2152.34	246.784	1395.28	5.6549	8.28798e-06	0.000364491
ENSOART00020013956	2	114729082	114762660	+	ENSOARG00020008815	GLRA3	GLRA3-207	0	0	0	0	20.4103	0	94.1968	23.9203	0	34.6318	186.729	0.000533496	0.0103846
ENSOART00020013957	21	51507870	51509631	-	ENSOARG00020009054	TNNI2	TNNI2-201	29.028	16.3626	9.72798	36.5818	3.81961	2.60072	0	2.13799	22.9251	2.13958	-11.0398	0.000506148	0.00998282
ENSOART00020013973	1	204889738	204929785	+	ENSOARG00020009080	FAM162A	FAM162A-201	934.717	902.372	909.763	1051.23	1624.01	1360.31	2134.37	2831.47	949.52	1987.54	2.09369	0.00026421	0.00591668
ENSOART00020013996	20	34304679	34305344	+	ENSOARG00020009112	H1-3	H1-3-201	22.3076	23.048	15.7571	38.7315	25.5435	243.164	126.987	346.627	24.9611	185.581	7.45503	0.000109699	0.0029705
ENSOART00020013999	22	12963689	13021177	-	ENSOARG00020009031	PANK1	PANK1-203	0	32.4613	23.0728	11.4831	0	0	0	0	16.7543	0	-92.0572	0.00442348	0.0495903
ENSOART00020014035	2	114729082	114762521	+	ENSOARG00020008815	GLRA3	GLRA3-204	2.12074	0	0	0	36.5591	0	117.061	68.1356	0.530184	55.4389	104.03	0.000451993	0.00911527
ENSOART00020014096	2	128349974	128384581	-	ENSOARG00020009187	NAB1	NAB1-201	186.936	205.743	201.093	199.07	306.044	250.288	383.629	475.312	198.21	353.819	1.78624	0.00245476	0.0332605
ENSOART00020014124	2	39748549	39753645	+	ENSOARG00020009201	AQP3	AQP3-201	1.04644	0	0	0	1.89874	80.6068	23.4517	84.7974	0.26161	47.6886	155.522	7.77284e-06	0.000349414
ENSOART00020014144	20	34327688	34328080	-	ENSOARG00020009229	ensembl	protein_coding	0	0.83249	0	1.25307	3.74044	10.4741	12.8312	8.96581	0.521391	9.00289	18.2979	0.00297814	0.0381093
ENSOART00020014190	13	69249340	69249603	-	ENSOARG00020009258	BLCAP	BLCAP-201	9.45577	8.92939	18.1862	8.85012	21.9971	73.5421	26.9929	48.6636	11.3554	42.7989	3.71864	0.00246948	0.0334103
ENSOART00020014225	13	69251644	69254003	+	ENSOARG00020009294	ensembl	protein_coding	22.4716	31.339	6.99365	14.9394	62.1236	234.382	266.598	391.348	18.9359	238.613	12.5784	6.96521e-08	6.29317e-06
ENSOART00020014230	2	79870060	79890121	+	ENSOARG00020009248	IL33	IL33-201	342.073	329.171	484.703	516.761	67.6688	36.0532	3.84674	6.32697	418.177	28.4739	-14.7192	1.8652e-06	0.00010572
ENSOART00020014249	12	54764261	54766521	-	ENSOARG00020009259	MMP23B	MMP23B-201	151.569	157.863	181.339	171.81	62.2907	50.2753	12.101	5.27082	165.645	32.4845	-5.11662	0.00114318	0.0189158
ENSOART00020014271	2	79872960	79890121	+	ENSOARG00020009248	IL33	IL33-202	45.731	44.4356	64.0527	82.4081	0	0	0	12.0381	59.1568	3.00952	-19.8913	0.00299147	0.0381093
ENSOART00020014287	2	109761523	109827908	+	ENSOARG00020009310	ACO1	ACO1-201	666.22	619.011	526.791	575.481	667.237	1114.36	1467.19	1174.74	596.876	1105.88	1.85317	0.00288184	0.0373554
ENSOART00020014290	25	25794664	25822002	-	ENSOARG00020009295	SLC25A16	SLC25A16-201	128.6	130.541	186.384	178.96	262.808	771.761	889.562	728.527	156.121	663.165	4.24878	1.35899e-06	7.9752e-05
ENSOART00020014302	20	34340977	34344753	+	ENSOARG00020009345	ensembl	protein_coding	2.10534	0	2.62657	2.50734	19.9566	70.6115	21.4769	43.1074	1.80981	38.7881	21.7968	2.00173e-06	0.000112411
ENSOART00020014319	1	289257786	289287742	-	ENSOARG00020008949	LSS	LSS-201	81.8261	111.863	93.577	64.7804	197.698	206.501	295.912	204.432	88.0117	226.136	2.56378	6.45421e-06	0.000296715
ENSOART00020014353	8	70311530	70326303	+	ENSOARG00020009385	ABRACL	ABRACL-201	225.452	286.524	275.278	223.09	143.392	175.01	79.296	121.334	252.586	129.758	-1.95441	0.00282146	0.0368344
ENSOART00020014387	20	29198880	29213499	-	ENSOARG00020009383	ensembl	protein_coding	132.05	33.3681	203.507	235.848	0	0	0	1.05438	151.193	0.263594	-502.945	3.71846e-12	9.04876e-10
ENSOART00020014402	21	46482045	46514733	-	ENSOARG00020008743	SPTBN2	SPTBN2-201	9.42165	9.65825	5.30604	6.3724	206.216	94.2823	324.623	167.506	7.68958	198.157	25.7511	2.68621e-17	2.13156e-14
ENSOART00020014435	15	41382975	41459709	+	ENSOARG00020009434	RRAS2	RRAS2-201	567.126	522.765	432.805	498.957	729.721	764.78	890.576	817.277	505.413	800.588	1.58502	0.000160669	0.00402246
ENSOART00020014440	12	54852458	54868281	-	ENSOARG00020009433	ATAD3A	ATAD3A-201	290.782	388.319	277.044	251.229	404.533	658.072	625.389	664.983	301.843	588.244	1.94687	0.000586412	0.0112422
ENSOART00020014463	20	29198954	29213499	-	ENSOARG00020009383	ensembl	protein_coding	401.073	309.742	1241.33	793.637	82.2485	49.0747	38.1707	0	686.446	42.3735	-16.1987	7.18084e-05	0.00213797
ENSOART00020014476	22	55384862	55393213	-	ENSOARG00020009463	ECHS1	ECHS1-201	361.894	357.78	297.671	331.27	455.651	765.876	1277.25	628.248	337.154	781.756	2.31964	0.001043	0.0176421
ENSOART00020014493	15	68597016	68672704	+	ENSOARG00020009269	QSER1	QSER1-202	12.5768	37.7723	9.73517	12.7524	0	0	0	0	18.2092	0	-100.133	1.41332e-05	0.000567987
ENSOART00020014501	13	17962641	17991322	-	ENSOARG00020009111	ensembl	protein_coding	361.277	184.81	251.362	232.028	375.321	568.95	508.339	494.284	257.369	486.724	1.89132	0.00225318	0.0313197
ENSOART00020014504	8	70453215	70503784	-	ENSOARG00020009473	TXLNB	TXLNB-201	14.6861	15.7323	8.82834	21.595	102.232	125.193	258.025	261.334	15.2104	186.696	12.3945	2.02874e-12	5.36616e-10
ENSOART00020014535	2	39794565	39809457	+	ENSOARG00020009249	ensembl	protein_coding	0	0	0	0	20.8908	232.901	137.672	411.483	0	200.737	1080.61	3.27881e-12	8.19747e-10
ENSOART00020014576	13	17962641	17991038	-	ENSOARG00020009111	ensembl	protein_coding	26.2605	97.5948	99.6469	89.9946	143.342	216.729	724.853	203.409	78.3742	322.083	4.11091	0.00210893	0.0298142
ENSOART00020014589	2	129059547	129066303	+	ENSOARG00020009466	MSTN	MSTN-201	1.0471	0	0	1.27038	4.82353	12.8956	11.801	10.5252	0.579371	10.0113	19.3996	0.00189144	0.0274846
ENSOART00020014661	8	70578112	70580091	-	ENSOARG00020009551	CITED2	CITED2-201	166.014	106.24	275.945	285.06	646.13	5211.28	906.474	2012.02	208.315	2193.98	10.5336	9.87951e-07	6.21762e-05
ENSOART00020014668	21	51911195	51928865	+	ENSOARG00020009525	MOB2	MOB2-201	92.0345	88.4426	121.897	165.543	140.646	369.361	339.833	332.287	116.979	295.532	2.52928	0.00146	0.0225435
ENSOART00020014705	3	178009308	178042166	-	ENSOARG00020009366	LTA4H	LTA4H-201	486.939	396.44	447.443	672.81	2297.5	2276.39	778.885	2089.72	500.908	1860.63	3.71532	4.79637e-06	0.000231583
ENSOART00020014735	3	87322821	87331811	-	ENSOARG00020009574	PKDCC	PKDCC-201	151.51	167.897	0	0	0	0	0	0	79.852	0	-438.32	0.00202672	0.0290115
ENSOART00020014812	2	39794565	39808822	+	ENSOARG00020009249	ensembl	protein_coding	0	0	0	0	22.5711	689.275	662.883	792.756	0	541.871	2917.66	8.87691e-15	4.50034e-12
ENSOART00020014818	5	14795549	14804270	+	ENSOARG00020009628	STXBP2	STXBP2-201	185.784	150.132	112.064	158.635	54.9131	63.2291	66.9599	110.653	151.654	73.9389	-2.05059	0.00356976	0.0431141
ENSOART00020014822	3	136888379	136893059	-	ENSOARG00020009658	LUM	LUM-201	28282	20765	21472.4	33613.6	14960.6	8915.13	9683.82	7021.08	26033.2	10145.2	-2.56601	3.69061e-05	0.00126137
ENSOART00020014826	15	68697629	68720640	+	ENSOARG00020009610	DEPDC7	DEPDC7-201	24.154	63.6444	30.8702	36.7723	56.7845	89.0209	164.921	148.601	38.8602	114.832	2.95221	0.00294272	0.0379559
ENSOART00020014848	3	87322821	87331811	-	ENSOARG00020009574	PKDCC	PKDCC-203	1015.49	1234.6	1610.58	1729.64	571.722	661.857	589.451	662.904	1397.58	621.483	-2.24904	2.05676e-06	0.000114795
ENSOART00020014863	2	251389312	251444919	+	ENSOARG00020008158	COL16A1	COL16A1-206	729.833	405.359	834.57	340.108	57.0865	0	56.5164	64.2624	577.467	44.4663	-12.9571	6.68247e-05	0.00201257
ENSOART00020014869	14	12520497	12541060	+	ENSOARG00020009703	IRF8	IRF8-201	0	0	0	0	0	12.7707	67.7573	36.5343	0	29.2656	157.743	0.00104695	0.0176924
ENSOART00020014879	11	767153	1071247	+	ENSOARG00020009563	CEP112	CEP112-201	279.883	270.506	267.66	474.368	169.007	58.0935	79.007	155.944	323.104	115.513	-2.79368	0.00116895	0.0191685
ENSOART00020014881	3	178182718	178252038	+	ENSOARG00020009713	ELK3	ELK3-201	587.657	647.12	589.553	427.838	325.765	308.428	179.808	123.296	563.042	234.324	-2.40542	0.00116536	0.0191439
ENSOART00020014888	1	111543066	111553156	-	ENSOARG00020008790	THBS3	THBS3-201	349.015	306.501	500.931	253.142	190.307	99.4095	82.6274	50.5755	352.397	105.73	-3.33368	0.000300882	0.00656866
ENSOART00020014889	6	106452208	106727938	-	ENSOARG00020009096	RASGEF1B	RASGEF1B-203	0	0	0	0	54.7341	318.99	129.068	121.855	0	156.162	840.09	5.65753e-14	2.24984e-11
ENSOART00020014891	3	167691725	167695032	+	ENSOARG00020009717	AVPR1A	AVPR1A-201	19.9514	3.48814	18.5237	5.07285	36.5798	237.397	274.462	38.994	11.759	146.858	12.4612	5.54709e-05	0.00176993
ENSOART00020014936	1	205325637	205457685	-	ENSOARG00020009683	SEMA5B	SEMA5B-201	1.04788	0.876106	1.76724	3.81744	0.966383	16.7845	27.2654	63.2177	1.87717	27.0585	14.7869	0.00163834	0.0246711
ENSOART00020014953	3	136931060	136962203	-	ENSOARG00020009720	DCN	DCN-201	9469.06	5133.76	11498.5	15242	3482.83	5518.18	768.773	1869.08	10335.8	2909.72	-3.55247	0.00317782	0.0398078
ENSOART00020014984	5	10870396	10937494	-	ENSOARG00020008684	NFIX	NFIX-205	480.444	463.23	500.567	376.007	258.475	116.159	236.521	71.6562	455.062	170.703	-2.66161	0.00205962	0.0293214
ENSOART00020015032	13	69805139	69836907	-	ENSOARG00020009778	TGM2	TGM2-201	228.729	1236.19	43.2517	163.815	2399.64	1777.11	4290.49	5275.29	417.995	3435.63	8.2173	0.000580955	0.0111806
ENSOART00020015055	14	13018847	13021884	+	ENSOARG00020009818	FOXF1	FOXF1-201	53.5709	63.6123	126.103	112.812	16.3547	34.8315	15.6918	41.1033	89.0245	26.9953	-3.32108	0.00137276	0.021617
ENSOART00020015072	2	110232041	110249490	-	ENSOARG00020009753	ensembl	protein_coding	12812	17905.1	32879.1	52964.8	5173.92	2592.09	13227.8	10026.6	29140.2	7755.12	-3.75741	0.00242474	0.0330007
ENSOART00020015073	8	31412886	31523908	+	ENSOARG00020009820	SESN1	SESN1-201	97.638	81.1338	112.042	124.323	339.929	95.4812	426.138	321.43	103.784	295.745	2.85492	0.00195698	0.028257
ENSOART00020015080	6	106454105	106476921	-	ENSOARG00020009096	RASGEF1B	RASGEF1B-205	0	0	0	0	1.92511	6.43824	15.5123	10.512	0	8.59691	46.4326	0.00264287	0.0351476
ENSOART00020015083	10	32834574	32896613	-	ENSOARG00020009812	ensembl	protein_coding	0	1.73142	0	2.52323	8.61123	59.2898	66.1772	69.5942	1.06366	50.9181	49.9014	1.60883e-06	9.26271e-05
ENSOART00020015099	7	67442487	67461839	+	ENSOARG00020009604	SHF	SHF-202	50.4506	124.439	74.9172	136.759	27.867	20.6364	12.7486	32.6741	96.6413	23.4815	-4.12814	8.86705e-05	0.00251684
ENSOART00020015129	3	136931490	136966118	-	ENSOARG00020009720	DCN	DCN-203	34316.2	16250.7	38375.8	50407.7	11186.7	13248.5	4324.31	6430	34837.6	8797.38	-3.96009	5.45448e-05	0.00175264
ENSOART00020015151	8	31503071	31523908	+	ENSOARG00020009820	SESN1	SESN1-202	3.1483	3.48183	3.52377	0	31.7136	12.8877	198.624	40.0105	2.53847	70.809	27.2842	1.14241e-05	0.00047603
ENSOART00020015159	20	29241535	29247555	-	ENSOARG00020009870	CFB	CFB-201	745.646	225.63	676.4	2293.85	168.863	50.34	14.0661	68.4927	985.383	75.4406	-13.0636	1.07693e-05	0.000454978
ENSOART00020015171	3	136931548	136966392	-	ENSOARG00020009720	DCN	DCN-204	7597.77	4407.75	9605.51	12191.8	2165.64	1345.88	3515.04	1264.27	8450.7	2072.71	-4.07638	1.84417e-05	0.000699748
ENSOART00020015176	X	15655067	15659100	+	ENSOARG00020009888	S100G	S100G-201	1.08364	6.68794	8.73808	77.0858	151.405	166.917	28.5939	1487.28	23.3989	458.549	19.6827	0.000871629	0.0153701
ENSOART00020015246	9	27505598	27510575	-	ENSOARG00020009900	MYC	MYC-201	756.617	1320.41	766.941	515.428	1821.55	3462.38	1827.18	1568.08	839.848	2169.79	2.58241	0.00102723	0.0174888
ENSOART00020015279	2	110264311	110298823	+	ENSOARG00020009895	SCARA3	SCARA3-202	707.508	641.809	697.025	1269.4	355.455	326.624	257.568	304.509	828.935	311.039	-2.66468	6.70052e-06	0.000306494
ENSOART00020015285	11	29791631	29812303	+	ENSOARG00020009959	ADORA2B	ADORA2B-201	59.0254	32.856	47.4778	63.0204	65.9484	217.747	266.926	112.811	50.5949	165.858	3.28636	0.00134446	0.0212816
ENSOART00020015307	3	11747451	11831425	-	ENSOARG00020009766	NEK6	NEK6-201	321.593	681.275	0	774.594	0	0	0	0	444.365	0	-2438.8	0.00013141	0.00340194
ENSOART00020015321	17	77978995	77992934	-	ENSOARG00020009994	NIPSNAP1	NIPSNAP1-201	155.947	173.916	124.884	74.4031	46.8613	45.1009	37.2985	36.8996	132.287	41.5401	-3.19587	1.04409e-05	0.000445227
ENSOART00020015323	22	55422609	55435656	+	ENSOARG00020009857	MTG1	MTG1-202	62.0555	45.179	31.7106	34.1507	111.321	101.867	92.6206	126.49	43.2739	108.075	2.49547	0.000143584	0.00366
ENSOART00020015332	1	45511906	45514583	+	ENSOARG00020009930	GADD45A	GADD45A-202	46.4822	61.974	53.5416	48.9963	79.9843	588.341	128.831	101.242	52.7485	224.599	4.24993	0.00272689	0.0358305
ENSOART00020015353	20	35604208	35614589	-	ENSOARG00020010026	GMNN	GMNN-201	231.588	250.027	136.837	151.817	344.191	514.825	333.911	456.734	192.567	412.415	2.13872	0.000764747	0.0138329
ENSOART00020015391	7	87940173	88161287	-	ENSOARG00020009903	DPF3	DPF3-202	0	0.86426	0	0	2.86535	5.14467	17.4315	13.6773	0.216065	9.7797	32.2224	0.0020196	0.028955
ENSOART00020015419	21	34071426	34102000	-	ENSOARG00020009874	JAM3	JAM3-202	255.065	296.759	271.773	329.95	1511.5	485.183	3070.08	1011.69	288.387	1519.61	5.27139	1.12978e-05	0.000472274
ENSOART00020015433	4	122278978	122282847	+	ENSOARG00020010068	ensembl	protein_coding	47.6877	57.3737	41.1815	47.5705	18.0172	21.8731	15.602	22.1658	48.4533	19.4145	-2.51729	0.000350408	0.00738486
ENSOART00020015463	14	61194289	61200877	-	ENSOARG00020009968	ensembl	protein_coding	116.475	101.317	116.504	204.417	25.0617	24.5199	33.4238	14.7533	134.678	24.4397	-5.46476	1.29649e-08	1.38375e-06
ENSOART00020015481	7	36716141	36750075	+	ENSOARG00020010090	CHP1	CHP1-201	0	0	0	2.48943	14.1412	5.12123	44.344	17.8639	0.622358	20.3676	39.4746	0.000638863	0.0121457
ENSOART00020015533	3	137916025	137918355	-	ENSOARG00020010138	BTG1	BTG1-201	1121.72	1292.48	2000.35	1734.19	2971.9	8591.83	6095.64	7392.96	1537.19	6263.08	4.07425	4.18342e-07	2.94794e-05
ENSOART00020015539	1	272200636	272227073	+	ENSOARG00020010135	RBP1	RBP1-201	984.943	1417.11	1031.07	1434.01	441.663	239.307	376.463	691.515	1216.78	437.237	-2.78202	0.000116187	0.00308665
ENSOART00020015543	5	49660139	49692974	+	ENSOARG00020010032	TGFBI	TGFBI-202	19363.1	20181.1	7424.15	6904.11	4122.85	505.996	86.5751	142.253	13468.1	1214.42	-11.09	0.00102829	0.0174904
ENSOART00020015593	13	80975738	81034204	-	ENSOARG00020010083	PTGIS	PTGIS-201	99.8234	328.263	459.303	463.663	12.4984	64.495	8.98488	4.21589	337.763	22.5485	-15.1306	5.41492e-06	0.000252756
ENSOART00020015598	5	45130049	45140057	-	ENSOARG00020010167	PLPP2	PLPP2-201	53.6898	26.0112	66.0119	146.503	16.2861	7.73417	10.5991	17.9211	73.054	13.1351	-5.53229	0.000210328	0.00493405
ENSOART00020015605	13	75870961	75874222	-	ENSOARG00020010200	FITM2	FITM2-201	47.5744	51.5754	44.7423	36.398	67.5312	361.686	261.589	136.062	45.0725	206.717	4.57783	8.82892e-05	0.00250992
ENSOART00020015629	24	39953256	40004241	+	ENSOARG00020010079	RADIL	RADIL-201	32.4882	33.2833	45.9438	64.8841	4.83085	2.58214	0.737402	1.05364	44.1499	2.30101	-19.6209	3.39136e-08	3.2749e-06
ENSOART00020015647	21	46798145	46807207	+	ENSOARG00020010142	RHOD	RHOD-202	59.396	42.7634	65.6918	77.554	26.5274	28.3049	26.5783	20.0631	61.3513	25.3684	-2.4115	0.000710657	0.013141
ENSOART00020015651	11	1322129	1375794	-	ENSOARG00020010081	RGS9	RGS9-202	16.8269	42.9768	25.6813	15.2941	2.90319	0	0	0	25.1948	0.725798	-34.3985	9.00224e-05	0.00254334
ENSOART00020015671	1	111554109	111559074	+	ENSOARG00020009816	MTX1	MTX1-202	0	0	0	0	0	15.3409	19.323	35.5198	0	17.5459	94.4726	0.00401338	0.0469841
ENSOART00020015713	13	59729460	59738584	+	ENSOARG00020010226	CTSZ	CTSZ-201	1981.78	1266.85	2043.26	2532.38	974.759	855.832	762.829	1043.67	1956.07	909.272	-2.15102	9.11859e-05	0.00256826
ENSOART00020015776	11	26121570	26132053	-	ENSOARG00020010257	PHB	PHB-202	99.8575	111.456	81.2851	120.652	111.802	252.604	521.055	298.975	103.313	296.109	2.86944	0.00208312	0.0295637
ENSOART00020015786	15	32011426	32015827	+	ENSOARG00020010334	TTC36	TTC36-201	0	0	0.874075	1.24866	25.5367	150.186	1059.97	665.61	0.530684	475.326	951.527	7.96795e-12	1.65254e-09
ENSOART00020015797	2	251517281	251528779	-	ENSOARG00020010269	TINAGL1	TINAGL1-201	46.1759	21.8297	17.6504	26.6579	47.221	1135.61	127.099	734.513	28.0785	511.111	18.2146	2.56269e-06	0.000136759
ENSOART00020015812	6	25501797	25565761	+	ENSOARG00020010274	SLC9B2	SLC9B2-202	103.827	132.048	30.0224	129.62	20.2627	36.1412	5.92335	31.6121	98.8792	23.4849	-4.24206	0.003082	0.0389463
ENSOART00020015827	7	75675024	75677893	-	ENSOARG00020010359	SIX1	SIX1-201	46.471	24.1119	95.6875	94.2539	98.1137	280.673	332.894	285.786	65.1311	249.367	3.83432	0.000975764	0.0168006
ENSOART00020015874	11	22920038	22924863	+	ENSOARG00020010386	ORMDL3	ORMDL3-201	142.972	115.536	139.94	119.653	213.103	616.58	1833.09	882.156	129.525	886.233	6.84348	3.83736e-06	0.000191878
ENSOART00020015940	11	22923262	22925131	+	ENSOARG00020010386	ORMDL3	ORMDL3-202	114.508	119.798	119.137	98.8508	184.809	908.335	599.888	583.841	113.073	569.218	5.02988	1.44682e-06	8.46343e-05
ENSOART00020015944	2	251517281	251527729	-	ENSOARG00020010269	TINAGL1	TINAGL1-202	242.557	217.155	134.962	390.633	716.244	5925.97	1602.43	5433.85	246.327	3419.62	13.8885	3.03061e-08	2.97375e-06
ENSOART00020015959	12	41943273	41969059	+	ENSOARG00020010410	FMO3	FMO3-201	1.04752	0	1.75937	0	1.91971	10.2944	27.5495	15.7679	0.701723	13.8829	19.1558	0.00335965	0.0414304
ENSOART00020015973	11	37239720	37245104	-	ENSOARG00020010423	C1QBP	C1QBP-201	785.251	963.948	635.876	1101.89	1195.74	1768.11	1560.99	3029.47	871.742	1888.58	2.16666	0.00293624	0.0379259
ENSOART00020015977	15	18747059	18809873	+	ENSOARG00020010015	ELMOD1	ELMOD1-202	2.10463	2.5881	2.63244	0	4.7685	9.0021	59.4439	24.2055	1.83129	24.355	12.9584	0.00141631	0.02215
ENSOART00020016010	3	106264514	106412580	-	ENSOARG00020003040	MAP4K4	MAP4K4-202	2668.14	2467.92	2266.18	1670.31	1591.57	1189.24	1137.99	1202.14	2268.14	1280.24	-1.7719	0.000670182	0.0125709
ENSOART00020016043	16	24543432	24594247	+	ENSOARG00020010171	IL6ST	IL6ST-204	0	0	0	0	31.2854	0	119.636	63.7057	0	53.6568	289.162	8.27942e-05	0.00238541
ENSOART00020016049	1	205758928	205914845	-	ENSOARG00020010155	ADCY5	ADCY5-201	2.09223	0	0	0	73.3621	314.583	346.177	129.4	0.523057	215.881	421.987	1.83536e-12	4.92605e-10
ENSOART00020016082	21	52052306	52066168	+	ENSOARG00020010419	TOLLIP	TOLLIP-202	240.231	227.587	209.321	235.838	261.108	533.488	515.944	557.709	228.244	467.062	2.04631	0.000937704	0.0163181
ENSOART00020016109	5	38378522	38387495	+	ENSOARG00020010522	TSPAN17	TSPAN17-201	143.452	122.584	115.987	168.702	203.307	470.15	297.895	559.885	137.681	382.809	2.7815	0.000209293	0.00492455
ENSOART00020016129	5	14975242	14982758	+	ENSOARG00020010429	MAP2K7	MAP2K7-201	16.8199	11.308	18.5061	8.86142	36.5031	50.2981	57.8041	34.7828	13.8739	44.847	3.21398	0.000367955	0.00769249
ENSOART00020016161	7	22328082	22330380	+	ENSOARG00020010538	EMC9	EMC9-201	109.913	109.231	112.318	161.974	176.996	348.843	362.485	569.522	123.359	364.462	2.95748	0.000170092	0.00419233
ENSOART00020016182	5	100653670	100755040	-	ENSOARG00020010272	TTC37	TTC37-202	0	36.9156	124.88	58.6995	0	0	0	0	55.1237	0	-302.614	8.30981e-05	0.00238541
ENSOART00020016194	11	40650698	40688738	+	ENSOARG00020010323	SLC43A2	SLC43A2-202	27.2945	28.7944	17.6456	11.4189	134.836	201.29	63.2961	84.3088	21.2884	120.933	5.63937	4.8248e-06	0.00023173
ENSOART00020016236	12	26294827	26330883	+	ENSOARG00020010430	MTARC2	MTARC2-202	0	0	0	0	15.9194	0	61.211	28.0728	0	26.3008	141.833	0.00108493	0.0181602
ENSOART00020016239	2	110477127	110609313	-	ENSOARG00020010482	SCARA5	SCARA5-202	0	0	0	0	4.79091	0	25.9491	60.8228	0	22.8907	123.324	0.00285932	0.0371438
ENSOART00020016242	X	97070497	97073031	-	ENSOARG00020010627	SLITRK2	SLITRK2-201	483.406	98.8486	1465.97	472.841	67.5604	9.03575	2.21943	2.10744	630.268	20.2308	-31.1381	1.10228e-05	0.000463543
ENSOART00020016290	2	159321870	159337596	-	ENSOARG00020010579	GCA	GCA-201	74.679	26.0632	130.363	107.507	21.1115	16.7627	18.0752	39.0012	84.6529	23.7376	-3.56513	0.0029838	0.0381093
ENSOART00020016301	13	18169405	18209715	-	ENSOARG00020010637	APBB1IP	APBB1IP-201	486.629	233.481	1069.31	397.747	140.87	19.3613	75.5291	31.6122	546.793	66.8432	-8.16252	2.43188e-05	0.000884148
ENSOART00020016317	11	44936945	44938315	-	ENSOARG00020010685	EVI2B	EVI2B-201	13.6674	20.0023	7.93055	10.1258	0.960437	2.5793	0.75112	1.05403	12.9315	1.33622	-10.2512	0.000755987	0.01374
ENSOART00020016342	3	89234316	89598229	+	ENSOARG00020009832	SLC8A1	SLC8A1-204	432.955	412.265	183.73	78.8413	84.0105	29.6916	26.5916	21.0737	276.948	40.3419	-6.86326	5.92509e-05	0.00186125
ENSOART00020016358	11	44949385	44950083	-	ENSOARG00020010709	ensembl	protein_coding	12.7321	29.0892	16.6477	12.5131	3.79095	2.57406	3.12794	0	17.7455	2.37324	-7.39688	0.00140398	0.021976
ENSOART00020016367	6	107774531	107946733	-	ENSOARG00020010678	SCD5	SCD5-201	262.142	209.96	272.891	157.622	100.382	45.1793	18.4916	18.9669	225.654	45.7549	-4.93898	0.000191992	0.00459849
ENSOART00020016408	17	15798222	15920962	-	ENSOARG00020010619	GAB1	GAB1-202	161.447	161.04	196.09	130.97	627.618	253.021	712.226	297.14	162.387	472.501	2.91046	0.000345769	0.00732091
ENSOART00020016418	4	53321910	53362209	-	ENSOARG00020010718	NAMPT	NAMPT-201	466.068	538.47	515.288	470.775	740.749	1547.14	1444.68	897.88	497.65	1157.61	2.32558	0.000111243	0.00300552
ENSOART00020016429	7	36917146	36925018	+	ENSOARG00020010701	ITPKA	ITPKA-201	90.4092	50.4483	96.0534	74.6859	105.662	166.369	189.958	221.346	77.8992	170.833	2.19392	0.00267024	0.0353223
ENSOART00020016434	11	37289993	37290613	+	ENSOARG00020010759	ensembl	protein_coding	67.0994	49.3634	57.7415	59.8772	90.6347	160.855	106.098	120.688	58.5204	119.569	2.04033	0.00101496	0.0173609
ENSOART00020016435	6	129349275	129360579	-	ENSOARG00020010713	FGFRL1	FGFRL1-201	18.9123	4.35447	12.343	1.26702	157.698	343.124	292.61	330.944	9.2192	281.094	30.2556	2.37341e-13	8.02167e-11
ENSOART00020016437	15	42323672	42403144	-	ENSOARG00020009923	arntl	arntl-203	114.297	84.8542	134.235	97.8745	258.665	321.415	340.294	295.041	107.815	303.854	2.81638	3.14331e-09	3.95646e-07
ENSOART00020016445	14	59602404	59607829	-	ENSOARG00020010715	FUZ	FUZ-201	115.689	145.984	110.112	134.087	51.828	85.1059	50.4329	69.569	126.468	64.234	-1.98161	0.0012782	0.0206263
ENSOART00020016460	14	13921106	13996368	+	ENSOARG00020010721	JPH3	JPH3-201	3.14489	0.873501	0.88228	0	7.71103	19.3474	14.817	12.6369	1.22517	13.6281	10.9517	0.00106658	0.0179908
ENSOART00020016498	8	32288824	32308519	-	ENSOARG00020010722	NR2E1	NR2E1-201	0	0	0.879112	1.26158	6.69898	6.43707	7.55517	10.528	0.535173	7.8048	15.567	0.00409761	0.0476037
ENSOART00020016558	11	13280539	13295375	+	ENSOARG00020010797	METRNL	METRNL-201	3883.26	4131.28	6539.81	5944.38	1993.99	3667.76	1503.44	2616.39	5124.68	2445.39	-2.09604	0.00382041	0.0453357
ENSOART00020016587	25	26604212	26675942	+	ENSOARG00020010440	HK1	HK1-203	1464.22	1594.6	1046.01	1305.1	2087.49	2104.37	3416.96	2294.87	1352.48	2475.92	1.83101	0.00136879	0.0215732
ENSOART00020016609	7	76318854	76319915	-	ENSOARG00020010869	TMEM30B	TMEM30B-201	16.8563	7.79323	42.2296	29.0216	3.82793	1.28888	3.03998	0	23.9752	2.0392	-11.3992	0.000583626	0.0112124
ENSOART00020016619	2	180961418	182391945	+	ENSOARG00020006148	LRP1B	LRP1B-201	17.7895	6.1515	3.5385	6.37637	306.156	64.5852	371.429	84.2753	8.46395	206.611	24.5351	4.57284e-09	5.45484e-07
ENSOART00020016667	7	76360018	76596483	+	ENSOARG00020010910	ensembl	protein_coding	300.064	201.826	367.21	253.994	64.5995	25.8117	31.1695	28.4523	280.773	37.5082	-7.46472	6.65866e-12	1.46418e-09
ENSOART00020016706	13	65624357	65654261	-	ENSOARG00020010934	SNTA1	SNTA1-201	82.8656	76.0515	69.748	141.019	18.3271	9.03479	9.63491	22.1289	92.4209	14.7814	-6.24102	1.22241e-07	1.00496e-05
ENSOART00020016734	20	29248150	29259588	-	ENSOARG00020009981	C2	C2-202	228.634	97.0626	542.158	1382.56	43.4181	55.5021	22.2159	124.341	562.603	61.3694	-9.17577	0.000138103	0.00354504
ENSOART00020016817	7	35934317	35934775	+	ENSOARG00020011027	INAFM2	INAFM2-201	2.16532	5.02207	6.11707	3.72981	11.2225	46.5556	25.5601	26.0227	4.25857	27.3402	6.29612	0.000370753	0.00774213
ENSOART00020016819	15	19408239	19439071	+	ENSOARG00020011001	ACAT1	ACAT1-201	956.451	911.116	1281.53	1986.83	2397.56	5275.2	9232.51	11144	1283.98	7012.31	5.46212	3.64055e-06	0.000182538
ENSOART00020016852	4	72473754	72524911	-	ENSOARG00020011037	GARS1	GARS1-201	6616.58	9350.03	6668.51	7768.32	5596.38	3003.6	2286.41	2218.12	7600.86	3276.12	-2.3201	0.00134276	0.0212732
ENSOART00020016866	10	54662129	54880165	+	ENSOARG00020010566	LMO7	LMO7-201	6037.23	3912.03	5449.48	5478.44	1681.54	329.304	232.761	180.156	5219.3	605.94	-8.61303	1.4649e-05	0.00058248
ENSOART00020016869	22	14989455	15059960	+	ENSOARG00020010414	HECTD2	HECTD2-203	55.5738	86.6094	44.1573	78.8117	10.6174	3.87251	13.3136	20.0206	66.2881	11.956	-5.48263	1.44233e-05	0.000574759
ENSOART00020016886	13	18388614	18389669	+	ENSOARG00020011089	ensembl	protein_coding	45.2984	31.1655	41.3431	47.9388	81.3257	86.3434	97.2987	114.913	41.4365	94.9703	2.30404	9.83246e-05	0.0027231
ENSOART00020016902	13	76122468	76155819	+	ENSOARG00020011080	PKIG	PKIG-201	58.2551	76.1607	64.7995	48.7906	22.7434	0	4.67881	4.21972	62.0015	7.91049	-7.75557	0.00142261	0.0222295
ENSOART00020016952	2	120448675	120464828	+	ENSOARG00020011097	MFAP3L	MFAP3L-201	1.05085	0.868803	0	3.79379	11.5145	28.3529	38.3193	12.6407	1.42836	22.7068	17.1191	0.000159452	0.00400848
ENSOART00020017007	4	54143000	54252005	+	ENSOARG00020011053	PRKAR2B	PRKAR2B-201	489.166	511.54	595.366	432.453	689.772	1186.22	3985.23	2187.26	507.131	2012.12	3.9678	0.000238937	0.00545787
ENSOART00020017028	13	81571796	81625454	-	ENSOARG00020011139	ensembl	protein_coding	218.889	227.356	243.882	314.668	479.342	1467.11	1029.63	1505.31	251.199	1120.35	4.46111	1.84606e-07	1.42162e-05
ENSOART00020017045	26	31636552	31646968	-	ENSOARG00020010997	TTI2	TTI2-203	0	0	0	0	40.5518	59.5032	0	44.3728	0	36.1069	194.238	0.000410497	0.00846551
ENSOART00020017064	1	117737357	117766344	-	ENSOARG00020011195	CFAP45	CFAP45-201	37.7876	0	14.1472	58.5465	0	0	0	0	27.6203	0	-151.418	0.00115445	0.0190333
ENSOART00020017089	2	235975819	235983405	-	ENSOARG00020011210	ABCB6	ABCB6-201	300.867	341.365	245.562	321.723	542.688	684.198	439.502	500.5	302.379	541.722	1.7903	0.000488259	0.00968611
ENSOART00020017191	8	73858400	73898484	-	ENSOARG00020011283	HIVEP2	HIVEP2-201	1873.65	2642.61	1645.9	470.365	749.499	291.898	237.274	80.0646	1658.13	339.684	-4.8815	0.00161425	0.0244305
ENSOART00020017232	17	62209275	62263070	-	ENSOARG00020011120	MLXIP	MLXIP-201	157.25	126.038	186.378	80.1109	933.745	282.714	378.964	179.127	137.444	443.638	3.22606	0.00343971	0.041964
ENSOART00020017301	2	40171370	40187290	+	ENSOARG00020011077	APTX	APTX-201	0	0	0	0	29.5535	62.8187	8.26318	62.8958	0	40.8828	219.663	1.2984e-07	1.06265e-05
ENSOART00020017314	15	83401594	83414310	+	ENSOARG00020011361	NR1H3	NR1H3-202	0	0	0	0	0	46.0502	33.4078	24.0395	0	25.8744	139.26	0.00109128	0.0182223
ENSOART00020017345	3	222584545	222597190	-	ENSOARG00020011245	SLC2A3	SLC2A3-202	0	0	0	0	0	171.228	13.9441	77.7384	0	65.7275	353.648	0.000106097	0.00289011
ENSOART00020017363	11	40767176	40783086	+	ENSOARG00020011010	MYO1C	MYO1C-203	503.025	851.42	326.918	464.394	210.64	122.653	116.485	311.877	536.439	190.414	-2.81815	0.00160687	0.0243903
ENSOART00020017383	11	26733084	26759173	+	ENSOARG00020011374	ITGA3	ITGA3-202	122.617	80.5801	98.0722	117.045	13.5263	5.16427	0.737413	2.10729	104.579	5.38382	-19.6303	1.90517e-08	1.94358e-06
ENSOART00020017392	2	213053605	213363940	-	ENSOARG00020010197	ANKRD44	ANKRD44-201	139.279	201.791	251.965	183.424	106.428	24.5365	69.0168	56.8913	194.115	64.2182	-3.01266	0.00108557	0.0181602
ENSOART00020017484	2	185109903	185151306	-	ENSOARG00020011495	HNMT	HNMT-201	203.101	191.783	172.568	260.333	81.4902	103.137	39.2784	94.8726	206.947	79.6945	-2.60683	0.000344219	0.00729775
ENSOART00020017489	X	98095252	98102888	+	ENSOARG00020011489	ensembl	protein_coding	951.133	956.008	1159.48	693.95	590.613	294.302	423.3	234.981	940.143	385.799	-2.43578	0.000554147	0.0107364
ENSOART00020017501	14	57553921	57570469	+	ENSOARG00020011377	NPAS1	NPAS1-201	16.7991	14.8286	11.4682	38.0539	7.70277	2.58051	1.49059	2.10776	20.2875	3.47041	-5.82145	0.00358803	0.0432531
ENSOART00020017544	4	123459895	123465338	-	ENSOARG00020011490	TMEM176B	TMEM176B-201	24.257	50.0844	34.2728	51.6288	1.90946	3.86449	1.5304	4.2175	40.0608	2.88046	-14.4072	3.83378e-08	3.66337e-06
ENSOART00020017567	3	90259901	90447184	+	ENSOARG00020010894	MAP4K3	MAP4K3-203	282.97	273.255	398.465	349.849	206.749	147.18	185.856	112.74	326.135	163.132	-1.99593	0.000896963	0.015756
ENSOART00020017577	5	5946361	5956747	+	ENSOARG00020011422	ANO8	ANO8-201	335.267	461.877	240.378	180.739	143.068	86.5097	152.396	122.218	304.565	126.048	-2.41347	0.00139618	0.0218914
ENSOART00020017652	18	25552604	25589961	+	ENSOARG00020011605	KLF13	KLF13-201	34.7742	28.5491	35.1764	21.4358	114.748	126.279	77.6731	90.6682	29.9839	102.342	3.38813	6.17309e-07	4.17278e-05
ENSOART00020017678	4	123468254	123472407	+	ENSOARG00020011618	ensembl	protein_coding	27.5147	50.6304	50.853	66.44	1.89972	7.7213	0.776882	3.16501	48.8595	3.39073	-15.3075	2.64356e-07	1.96128e-05
ENSOART00020017691	15	69743068	69782055	+	ENSOARG00020011594	NAT10	NAT10-201	408.631	496.868	355.247	310.537	761.659	632.67	619.363	541.558	392.821	638.813	1.62496	0.00417635	0.0480429
ENSOART00020017717	7	16012560	16021856	-	ENSOARG00020011634	CALML4	CALML4-201	348.731	355.241	374.098	695.869	154.525	96.4971	90.5529	302.966	443.485	161.135	-2.75169	0.00383141	0.0454072
ENSOART00020017718	19	18894882	18951087	-	ENSOARG00020011551	LMCD1	LMCD1-202	6.31428	44.2537	15.8476	10.1094	71.8978	180.487	58.9312	92.7647	19.1312	101.02	5.23067	0.000948136	0.0164023
ENSOART00020017722	4	72733482	72823288	-	ENSOARG00020011617	ZNRF2	ZNRF2-201	22.173	22.4015	30.7315	38.9733	50.508	82.4059	58.4884	55.8889	28.5698	61.8228	2.1689	0.00420538	0.0482067
ENSOART00020017743	11	26783091	26799649	-	ENSOARG00020011664	SAMD14	SAMD14-201	333.149	181.915	298.814	274.831	178.769	25.7965	63.7038	69.5634	272.177	84.4581	-3.21686	0.00420636	0.0482067
ENSOART00020017766	6	7542493	7546841	+	ENSOARG00020011681	C6H4orf3	C6H4orf3-201	1138.48	984.383	1445.03	1469.22	2613.09	2232.54	1851.26	2381.18	1259.28	2269.51	1.80245	0.00027406	0.00611476
ENSOART00020017767	2	159460154	159540844	+	ENSOARG00020011213	FAP	FAP-201	5984.57	7697.78	12012.7	14191	1400.81	455.682	867.083	705.979	9971.53	857.387	-11.6271	6.72052e-15	3.50446e-12
ENSOART00020017837	8	74597459	74618682	-	ENSOARG00020011740	FUCA2	FUCA2-201	317.426	231.46	364.002	574.871	134.524	110.92	101.253	213.963	371.94	140.165	-2.65267	0.000757087	0.01374
ENSOART00020017842	14	46634838	46635925	-	ENSOARG00020011732	CEBPA	CEBPA-201	25.276	11.2612	21.9962	12.6212	158.907	939.563	1148.22	967.777	17.7887	803.616	45.1305	9.32114e-18	7.73273e-15
ENSOART00020017855	21	52263572	52268290	-	ENSOARG00020011721	PNPLA2	PNPLA2-201	88.1471	104.801	148.273	106.645	368.184	4732.26	1420.5	1763.03	111.966	2070.99	18.4892	5.1372e-10	7.81326e-08
ENSOART00020017860	13	56298871	56326994	+	ENSOARG00020011728	ZBTB46	ZBTB46-201	5.24337	0	1.76226	3.80094	10.579	19.3308	37.9614	15.7893	2.70164	20.9151	7.98218	0.00260434	0.0347455
ENSOART00020017907	9	30717932	30877785	+	ENSOARG00020011599	MTSS1	MTSS1-202	103.005	164.942	121.313	244.739	2.9038	0	0	0	158.5	0.725949	-216.432	4.13224e-14	1.71403e-11
ENSOART00020017912	5	11135124	11145002	+	ENSOARG00020011465	ensembl	pseudogene	193.038	183.499	191.558	201.941	85.8194	40.0088	60.8367	66.3882	192.509	63.2633	-3.0289	1.09678e-07	9.18225e-06
ENSOART00020017925	3	106678645	106703473	+	ENSOARG00020011743	RNF149	RNF149-201	369.327	196.175	283.535	334.961	427.681	559.542	745.758	639.855	295.999	593.209	2.00637	0.00143995	0.0223473
ENSOART00020017974	20	35861748	35893388	-	ENSOARG00020011646	MRS2	MRS2-202	242.667	263.979	224.851	278.819	421.301	348.304	429.89	421.577	252.579	405.268	1.60781	0.000182391	0.00442662
ENSOART00020017990	15	32083953	32125767	+	ENSOARG00020011300	PHLDB1	PHLDB1-202	1820.71	2552.8	1803.89	1173.75	1071.31	692.104	830.642	546.814	1837.79	785.216	-2.34038	0.000443654	0.00896978
ENSOART00020017997	11	45505516	45546133	-	ENSOARG00020011795	CRLF3	CRLF3-201	254.44	238.256	262.576	161.997	445.592	339.171	385.461	400.536	229.317	392.69	1.71023	0.00167359	0.0250519
ENSOART00020018053	3	106709160	106722554	-	ENSOARG00020011860	CNOT11	CNOT11-201	207.806	204.293	255.033	271.625	275.579	543.272	443.174	492.138	234.689	438.541	1.86849	0.00250659	0.0338622
ENSOART00020018072	9	30717932	30877785	+	ENSOARG00020011599	MTSS1	MTSS1-203	89.1242	38.4966	119.229	68.647	15.4447	20.6537	1.47895	16.8593	78.8741	13.6092	-5.87104	0.000711373	0.013141
ENSOART00020018074	20	29293219	29306123	+	ENSOARG00020011157	EHMT2	EHMT2-203	294.335	300.775	275.783	194.816	151.836	89.0992	81.607	71.6431	266.427	98.5464	-2.70476	4.4387e-05	0.00146758
ENSOART00020018085	14	52690184	52706501	-	ENSOARG00020011894	ITPKC	ITPKC-201	180.475	137.143	218.896	247.606	276.668	357.48	559.133	745.036	196.03	484.579	2.47429	0.00146511	0.0225651
ENSOART00020018091	15	87007409	87022740	+	ENSOARG00020011885	RTN4RL2	RTN4RL2-201	7.35854	0.867967	0	2.52739	28.7628	57.9832	17.3217	6.3203	2.68848	27.597	10.421	0.00432371	0.0490747
ENSOART00020018111	23	54842438	54875258	-	ENSOARG00020011796	ACAA2	ACAA2-202	536.589	599.042	741.464	614.379	773.003	1010.81	1699.11	4003.55	622.869	1871.62	3.00475	0.00342383	0.0418823
ENSOART00020018154	14	41856032	41862294	-	ENSOARG00020011920	ensembl	protein_coding	0	0	0	0	2.85111	61.4483	11.3299	71.2158	0	36.7113	197.358	1.06215e-05	0.000451872
ENSOART00020018155	2	235999366	236006903	-	ENSOARG00020011884	GLB1L	GLB1L-201	145.694	87.5595	238.526	337.065	68.5798	38.7302	51.6607	109.581	202.211	67.1379	-3.00805	0.00403266	0.0471511
ENSOART00020018157	11	40886110	40909088	-	ENSOARG00020011895	DOC2B	DOC2B-201	3.15202	6.06986	2.63839	0	89.0826	140.349	164.206	155.8	2.96507	137.36	43.9092	5.00713e-18	4.35167e-15
ENSOART00020018193	6	7774216	7977512	-	ENSOARG00020011882	SYNPO2	SYNPO2-201	0	0	0	0	87.6602	0	237.87	0	0	81.3825	438.37	0.00203977	0.0291297
ENSOART00020018197	15	19525308	19668839	+	ENSOARG00020011525	ATM	ATM-202	0	60.6686	163.787	151.857	0	0	0	0	94.0781	0	-516.329	9.61146e-06	0.000413723
ENSOART00020018217	13	82105896	82120386	+	ENSOARG00020011957	PARD6B	PARD6B-201	3.15865	2.60033	11.4407	27.7789	23.9441	21.9124	238.67	148.642	11.2447	108.292	9.73136	0.00151688	0.0232253
ENSOART00020018220	4	73149592	73194716	+	ENSOARG00020011928	SCRN1	SCRN1-201	238.654	260.03	330.44	303.773	46.101	28.3723	40.5605	138.079	283.224	63.2781	-4.4763	7.11271e-05	0.0021238
ENSOART00020018225	3	231388687	231403572	+	ENSOARG00020011837	APOBEC3Z3	APOBEC3Z3-201	143.997	72.2239	96.9503	43.0526	27.8662	16.767	8.99985	20.0261	89.0559	18.4148	-4.85878	6.41628e-05	0.00195172
ENSOART00020018227	9	30717932	30877482	+	ENSOARG00020011599	MTSS1	MTSS1-204	269.613	219.382	293.995	248.984	58.8332	5.16285	15.5728	0	257.994	19.8922	-12.9264	0.000341359	0.00725278
ENSOART00020018248	14	56803290	56812165	-	ENSOARG00020011948	ensembl	protein_coding	244.533	303.839	187.087	191.669	121.415	33.5516	47.5815	48.476	231.782	62.7561	-3.68718	0.000108535	0.00294772
ENSOART00020018272	11	40943877	41028642	-	ENSOARG00020011967	RPH3AL	RPH3AL-201	31.6779	49.1044	36.8759	70.3969	12.3875	7.72537	6.15865	17.9269	47.0138	11.0496	-4.25992	0.000238713	0.00545787
ENSOART00020018275	15	69789395	69974512	-	ENSOARG00020011977	ABTB2	ABTB2-201	4.19075	4.38234	13.2564	14.0014	98.605	241.454	51.5286	94.8244	8.95772	121.603	13.6399	7.9386e-08	7.03337e-06
ENSOART00020018314	14	56803435	56812165	-	ENSOARG00020011948	ensembl	protein_coding	160.498	282.981	201.733	132.973	0	16.7521	40.2637	0	194.546	14.2539	-13.5858	0.0034861	0.0423868
ENSOART00020018315	14	41856032	41862293	-	ENSOARG00020011920	ensembl	protein_coding	9.45152	0	29.0054	17.6651	139.761	3632.89	2614.68	12596.3	14.0305	4745.91	338.423	6.60079e-12	1.46418e-09
ENSOART00020018322	2	235999366	236006903	-	ENSOARG00020011884	GLB1L	GLB1L-202	4.20136	14.9111	3.5404	16.5652	0	0	0	0	9.80451	0	-53.7044	0.00121805	0.0198178
ENSOART00020018352	X	55920460	55926882	-	ENSOARG00020012029	MAGED1	MAGED1-201	5602.57	6417.58	6384.17	5271.33	4445.65	3099.28	1792.35	1782.89	5918.91	2780.04	-2.12923	0.00315538	0.0395799
ENSOART00020018409	19	20438897	20440027	+	ENSOARG00020012075	ensembl	protein_coding	136.865	106.63	95.0516	99.7627	197.325	741.174	643.014	314.148	109.577	473.915	4.32449	1.11721e-05	0.000468739
ENSOART00020018422	15	43484421	43635880	-	ENSOARG00020011978	ensembl	protein_coding	690.686	2102.64	437.324	379.084	314.93	251.752	72.2949	67.4339	902.434	176.603	-5.11365	0.00157262	0.0239382
ENSOART00020018464	15	19687440	19766770	-	ENSOARG00020012048	C11orf65	C11orf65-201	0	0	0	0	7.57773	3.8346	13.6754	38.7124	0	15.95	85.9425	0.000208612	0.0049191
ENSOART00020018499	6	7774733	7878921	-	ENSOARG00020011882	SYNPO2	SYNPO2-205	0	0	0	0	0	0	128.879	135.35	0	66.0573	355.773	0.00306567	0.0388282
ENSOART00020018520	15	70017528	70053465	+	ENSOARG00020012114	CAT	CAT-201	815.778	674.319	981.885	1422.03	1404.88	2734.09	4297.99	5318.9	973.502	3438.97	3.5333	0.000132033	0.00341322
ENSOART00020018521	14	41892597	41905558	-	ENSOARG00020012133	DHODH	DHODH-201	30.4836	19.1401	27.3204	13.9269	61.488	206.357	187.59	70.619	22.7177	131.513	5.77104	1.2046e-05	0.000498531
ENSOART00020018522	13	76612295	76613869	+	ENSOARG00020012128	PI3	PI3-201	1.06078	3.40863	0	11.226	136.946	89.9216	24.267	1293.74	3.92385	386.218	100.338	5.839e-07	3.99129e-05
ENSOART00020018552	21	52306248	52313709	-	ENSOARG00020012149	TALDO1	TALDO1-201	1771.96	1316.7	1331.55	2363.82	1452.03	6135.53	6402.32	7536.43	1696.01	5381.58	3.17335	0.00136349	0.0215359
ENSOART00020018577	3	139131405	139145520	+	ENSOARG00020012168	ensembl	protein_coding	438.916	542.68	455.947	322.167	1040.87	475.247	1270.01	1152.5	439.928	984.655	2.23812	0.00217648	0.0305326
ENSOART00020018626	1	273399157	273435552	-	ENSOARG00020012177	MRAS	MRAS-201	211.457	296.103	164.563	276.057	111.605	69.4759	133.313	122.611	237.045	109.251	-2.1629	0.00128882	0.0207245
ENSOART00020018639	16	44582435	44727997	-	ENSOARG00020012209	CDH6	CDH6-201	2503.9	1187.69	866.987	866.854	644.833	378.325	387.874	496.246	1356.36	476.82	-2.84444	0.000717426	0.0132002
ENSOART00020018660	11	9866743	9870462	-	ENSOARG00020012223	CANT1	CANT1-201	220.977	194.415	249.181	221.18	356.683	516.985	387.35	649.346	221.438	477.591	2.1553	8.98235e-05	0.00254166
ENSOART00020018693	21	37296881	37359648	+	ENSOARG00020012094	APLP2	APLP2-202	3313.06	3063.65	4062.88	3798.96	2826.8	2269.39	2297.96	2090.54	3559.64	2371.17	-1.50109	0.00255687	0.0342352
ENSOART00020018700	20	9094775	9096808	+	ENSOARG00020012212	HSD17B8	HSD17B8-201	56.9455	45.7764	59.7624	84.382	65.8884	184.214	165.193	324.745	61.7166	185.01	3.00199	0.00281256	0.0367444
ENSOART00020018706	11	9890251	9912338	+	ENSOARG00020012269	C1QTNF1	C1QTNF1-201	616.643	396.623	1930.9	1921.05	16622.5	12478.5	29470.6	19174.7	1216.3	19436.6	15.9816	8.52152e-12	1.74749e-09
ENSOART00020018717	7	88727325	88735006	+	ENSOARG00020012249	ensembl	protein_coding	0	1.73864	0.88148	2.53129	2.88074	11.614	25.6388	61.1867	1.28785	25.3301	20.0404	0.000680239	0.0127203
ENSOART00020018757	11	38124125	38130432	-	ENSOARG00020012281	MED31	MED31-201	47.9649	45.9231	55.1102	52.3724	71.713	194.335	97.4834	161.021	50.3427	131.138	2.59843	0.00102153	0.017408
ENSOART00020018772	11	9927966	9936566	+	ENSOARG00020012300	ENGASE	ENGASE-201	38.8152	24.4698	47.6711	53.3481	82.9357	151.004	106.058	172.819	41.076	128.204	3.12788	9.76592e-05	0.0027129
ENSOART00020018778	11	30246575	30261287	+	ENSOARG00020012198	ensembl	protein_coding	36.7575	67.998	41.453	63.3968	8.66145	2.58028	2.98564	7.37737	52.4013	5.40118	-9.68514	8.69315e-08	7.55518e-06
ENSOART00020018805	13	76681975	76684259	-	ENSOARG00020012315	SLPI	SLPI-201	0	0	0	1.23917	32.8045	57.6226	19.5581	210.065	0.309793	80.0125	263.072	2.60915e-08	2.61646e-06
ENSOART00020018842	7	36071097	36072227	+	ENSOARG00020012332	ensembl	pseudogene	164.339	83.108	105.557	114.801	40.1845	55.4144	27.3653	22.1393	116.951	36.2759	-3.24231	0.000109541	0.0029705
ENSOART00020018877	6	27139728	27465333	+	ENSOARG00020012374	PPP3CA	PPP3CA-201	1407.63	1357.14	1197.36	873.053	892.974	456.79	564.865	357.254	1208.79	567.971	-2.12784	0.00285941	0.0371438
ENSOART00020018912	7	78793159	78887327	+	ENSOARG00020012405	RHOJ	RHOJ-201	25.2835	23.3727	22.8701	30.2758	5.74035	3.86608	3.04107	1.05425	25.4505	3.42544	-7.40978	1.81125e-05	0.000688691
ENSOART00020018938	7	104010070	104065461	-	ENSOARG00020012425	GALC	GALC-201	138.504	115.306	134.163	130.787	69.4084	43.8784	60.1446	30.5602	129.69	50.9979	-2.53011	0.000122253	0.00321509
ENSOART00020018956	8	2462916	2776137	-	ENSOARG00020012409	FILIP1	FILIP1-201	224.137	261.364	268.73	122.254	66.7412	49.0705	46.2951	20.0177	219.121	45.5311	-4.81379	1.52813e-06	8.85394e-05
ENSOART00020018963	15	87138249	87151612	+	ENSOARG00020012257	SERPING1	SERPING1-202	1427.33	898.925	2407.05	2051.4	574.642	563.633	462.687	368.901	1696.17	492.466	-3.44449	2.35343e-06	0.000127078
ENSOART00020018997	24	41294421	41333430	+	ENSOARG00020012438	CARD11	CARD11-201	579.3	315.615	621.345	502.877	178.883	69.7276	52.228	37.9292	504.784	84.692	-5.95908	2.87379e-06	0.000149429
ENSOART00020019008	20	29320173	29323965	+	ENSOARG00020012464	NEU1	NEU1-201	99.7552	97.6713	93.5018	90.0455	165.577	261.912	184.201	185.485	95.2434	199.294	2.08644	3.01389e-05	0.00106396
ENSOART00020019051	4	9142636	9166388	-	ENSOARG00020012494	UPP1	UPP1-201	17.874	0	1.75421	1.25742	344.22	69.4073	548.39	156.708	5.2214	279.681	53.8553	4.76092e-07	3.29135e-05
ENSOART00020019104	14	59705795	59709575	+	ENSOARG00020012533	ATF5	ATF5-201	977.126	1091.93	1752.21	1677.5	703.397	346.586	234.95	154.983	1374.69	359.979	-3.81869	0.000192306	0.00459998
ENSOART00020019136	17	62502593	62544127	-	ENSOARG00020012544	TMEM120B	TMEM120B-201	22.1104	29.471	15.8411	29.042	44.0578	47.6919	109.102	93.8233	24.1161	73.6686	3.07063	0.00123999	0.0201166
ENSOART00020019161	15	87186988	87189656	+	ENSOARG00020012560	CLP1	CLP1-201	119.863	130.425	125.117	160.725	180.534	296.611	287.069	299.349	134.033	265.891	1.98578	0.000347106	0.00733956
ENSOART00020019174	20	41300210	41301087	-	ENSOARG00020012570	ID4	ID4-201	223.115	95.0626	213.221	198.927	570.102	691.742	557.657	930.074	182.581	687.394	3.76767	2.14855e-07	1.62038e-05
ENSOART00020019204	20	29347261	29349186	-	ENSOARG00020012603	HSPA1A	HSPA1A-201	1215.39	1493.68	1951.96	2383.58	2225.7	5397.83	3251.51	4735.93	1761.16	3902.74	2.21602	0.00290746	0.0376607
ENSOART00020019278	20	9156162	9165695	-	ENSOARG00020012626	WDR46	WDR46-201	322.113	338.958	303.641	298.417	413.589	681.415	426.113	569.049	315.782	522.541	1.65237	0.00370174	0.0442149
ENSOART00020019280	5	78388794	78394804	-	ENSOARG00020012608	NUDCD2	NUDCD2-201	281.994	336.706	289.696	364.449	428.652	737.732	496.258	830.995	318.211	623.409	1.9585	0.00139303	0.0218797
ENSOART00020019318	20	42525977	42587821	-	ENSOARG00020012658	RNF144B	RNF144B-201	13.67	4.34646	14.0965	6.32665	20.1619	77.3739	31.5824	30.5676	9.6099	39.9214	4.12472	0.00374787	0.0446491
ENSOART00020019358	24	41448824	41455226	-	ENSOARG00020012565	AMZ1	AMZ1-201	53.5936	19.1526	27.3271	55.7338	12.4966	7.73918	2.24725	7.37787	38.9518	7.46522	-5.25493	0.000849923	0.0150455
ENSOART00020019396	18	18508861	18520637	-	ENSOARG00020012577	PLIN1	PLIN1-202	22.0625	9.58162	23.8061	22.8093	558.761	1484.76	1621.66	3245.12	19.5649	1727.58	88.5838	4.42186e-28	1.34506e-24
ENSOART00020019420	17	18691987	18698653	+	ENSOARG00020012680	UCP1	UCP1-201	0	0	0	0	0	248.31	109.756	61.6961	0	104.94	564.894	9.29545e-06	0.000402017
ENSOART00020019459	18	18508861	18518362	-	ENSOARG00020012577	PLIN1	PLIN1-201	0	0	0	0	84.3596	553.95	3160.3	817.923	0	1154.13	6215.23	6.83569e-17	4.99033e-14
ENSOART00020019460	20	21462989	21548128	-	ENSOARG00020012671	CYP39A1	CYP39A1-202	351.261	310.584	384.176	561.871	160.233	95.5227	35.4985	30.5576	401.973	80.4529	-5.0012	8.2643e-05	0.00238541
ENSOART00020019471	3	21243624	21368703	+	ENSOARG00020012462	LPIN1	LPIN1-201	18.8666	28.0198	22.086	8.90378	33.8077	369.229	318.799	198.088	19.469	229.981	11.7496	1.18512e-06	7.13818e-05
ENSOART00020019482	2	236013167	236016924	-	ENSOARG00020012625	TUBA4A	TUBA4A-203	29.3935	21.7391	17.6109	0	107.54	770.501	229.025	550.644	17.1859	414.427	23.9994	1.18898e-06	7.13818e-05
ENSOART00020019489	20	9166320	9167281	+	ENSOARG00020012726	PFDN6	PFDN6-201	515.556	531.127	460.652	610.987	695.228	891.096	1383.02	1443.54	529.581	1103.22	2.08402	0.000839558	0.0148909
ENSOART00020019525	10	34956028	35031769	-	ENSOARG00020012817	ensembl	protein_coding	573.653	1187.99	454.06	347.182	3825.39	2261.29	2646.42	1192.03	640.722	2481.28	3.87159	0.000171367	0.00420379
ENSOART00020019547	17	66876955	66913388	+	ENSOARG00020012804	FBXO21	FBXO21-201	540.924	495.434	507.914	376.412	1848.28	950.136	1250.44	1497.28	480.171	1386.54	2.88689	1.09419e-07	9.18225e-06
ENSOART00020019568	3	21321353	21368703	+	ENSOARG00020012462	LPIN1	LPIN1-202	118.44	64.796	144.001	82.6781	415.353	374.393	3134.83	2141.04	102.479	1516.4	14.7962	8.83143e-08	7.56725e-06
ENSOART00020019652	21	41730567	41742110	+	ENSOARG00020012889	TKFC	TKFC-201	89.1936	78.6063	75.9037	53.3253	121.45	149.7	115.876	149.641	74.2572	134.167	1.79767	0.00280115	0.0366741
ENSOART00020019660	14	57926258	57951536	-	ENSOARG00020012824	NAPA	NAPA-202	0	0	0	0	0	46.8982	18.8658	51.885	0	29.4123	158.258	0.00079998	0.0142861
ENSOART00020019704	18	18530388	18535488	-	ENSOARG00020012821	PEX11A	PEX11A-202	32.8275	18.0023	23.6648	16.2855	25.6253	186.58	205.529	228.985	22.695	161.68	7.11955	3.34788e-05	0.00116607
ENSOART00020019712	2	220719239	221878200	+	ENSOARG00020008587	PARD3B	PARD3B-201	766.961	813.236	785.615	582.903	217.483	77.4701	87.6335	183.329	737.179	141.479	-5.20966	1.07924e-08	1.16551e-06
ENSOART00020019744	11	26998437	27011934	+	ENSOARG00020012883	XYLT2	XYLT2-201	567.1	321.285	462.002	417.143	326.429	218.174	200.833	217.057	441.883	240.623	-1.83607	0.00351533	0.0425877
ENSOART00020019755	9	54052319	54080082	+	ENSOARG00020012918	RDH10	RDH10-201	146.22	279.671	159.414	173.242	328.115	898.703	752.898	977.15	189.637	739.217	3.89514	5.83437e-06	0.000270949
ENSOART00020019770	6	74456747	74481737	-	ENSOARG00020012938	SGCB	SGCB-201	424.781	379.963	429.097	331.569	1130.23	584.193	1903.63	493.293	391.352	1027.84	2.62712	0.00356022	0.04306
ENSOART00020019775	5	15267495	15271957	-	ENSOARG00020012973	ensembl	protein_coding	19.0158	2.58216	3.51088	2.51257	20.9477	77.2436	21.6022	49.5663	6.90535	42.3399	6.13675	0.00400714	0.0469801
ENSOART00020019790	11	53141982	53271686	-	ENSOARG00020012971	VMP1	VMP1-201	535.988	631.027	577.348	535.72	1006.27	1394.29	1337.87	771.523	570.021	1127.49	1.97748	0.000197509	0.00469979
ENSOART00020019802	13	76895303	76915047	-	ENSOARG00020012987	SDC4	SDC4-201	393.759	227.54	381.999	552.053	468.049	2216.08	1004.21	1047.1	388.838	1183.86	3.04511	0.00213883	0.0301667
ENSOART00020019826	6	74490532	74538277	+	ENSOARG00020013016	SPATA18	SPATA18-201	0	0	0	0	147.52	81.1838	136.255	62.0509	0	106.752	575.497	1.07958e-14	5.18511e-12
ENSOART00020019827	16	25318311	25322787	-	ENSOARG00020012946	GPX8	GPX8-202	1001.16	819.847	1005.11	1530.16	717.124	384.713	413.154	564.642	1089.07	519.908	-2.09369	0.00145003	0.0224656
ENSOART00020019831	5	17746809	17760507	+	ENSOARG00020012988	ARRDC5	ARRDC5-201	48.5097	24.1831	23.7289	49.1169	13.3684	3.86461	4.58899	4.21748	36.3847	6.50986	-5.52842	0.000317382	0.00684698
ENSOART00020019971	3	24243197	24244414	+	ENSOARG00020013098	LRATD1	LRATD1-201	0	0	0	0	18.0932	47.4101	24.0856	10.4792	0	25.017	134.391	1.06497e-06	6.58872e-05
ENSOART00020019989	6	74490532	74538277	+	ENSOARG00020013016	SPATA18	SPATA18-202	5.24101	3.50205	12.3676	6.3593	87.8912	19.3648	214.074	24.2344	6.86749	86.3911	12.5785	6.02841e-05	0.00188076
ENSOART00020020010	25	27523191	27543729	+	ENSOARG00020013114	EIF4EBP2	EIF4EBP2-201	195.362	251.97	198.747	116.236	492.158	533.933	385.372	245.106	190.579	414.142	2.16951	0.0034369	0.0419578
ENSOART00020020031	14	14674074	14680409	-	ENSOARG00020013121	MVD	MVD-201	192.276	278.681	240.687	262.269	309.622	1068.07	800.781	964.376	243.479	785.711	3.22608	7.23099e-05	0.0021459
ENSOART00020020040	5	45577442	45605740	+	ENSOARG00020013070	ARID3A	ARID3A-201	146.993	141.306	95.2738	73.57	284.999	194.828	375.645	275.062	114.286	282.634	2.47236	0.000336839	0.00717345
ENSOART00020020043	18	61600898	61630847	+	ENSOARG00020013146	BDKRB2	BDKRB2-201	65.0222	17.4901	84.7697	68.6233	4.82453	2.58152	0.740387	3.16121	58.9763	2.82691	-21.2521	8.57611e-08	7.52512e-06
ENSOART00020020045	1	11385626	11389353	-	ENSOARG00020013134	COL8A2	COL8A2-201	158.257	205.807	93.6508	69.9673	37.6771	12.9105	14.0147	4.21461	131.921	17.2042	-7.65034	2.73908e-05	0.00098214
ENSOART00020020053	5	17842291	17844252	-	ENSOARG00020013159	FEM1A	FEM1A-201	203.6	198.2	211.799	194.212	263.073	867.183	396.233	438.391	201.953	491.22	2.42994	0.00184616	0.0270637
ENSOART00020020061	16	77750328	77790050	+	ENSOARG00020012793	SLC12A7	SLC12A7-203	0	0	0	0	0	37.3441	19.0734	21.0142	0	19.3579	104.129	0.00286388	0.0371755
ENSOART00020020070	11	27023536	27029571	+	ENSOARG00020013136	EME1	EME1-201	121.782	78.5212	104.105	76.1195	164.676	140.643	204.843	226.581	95.1318	184.186	1.93702	0.00207281	0.0294633
ENSOART00020020166	2	221957034	222072945	+	ENSOARG00020013172	NRP2	NRP2-201	667.747	1062.72	446.093	364.987	401.741	109.732	99.6912	148.569	635.388	189.933	-3.34534	0.00304336	0.0386354
ENSOART00020020216	7	17308832	17317083	+	ENSOARG00020013246	GLCE	GLCE-201	315.751	271.819	233.068	214.679	1129.38	538.202	1133.68	770.304	258.829	892.891	3.45067	8.36532e-08	7.37562e-06
ENSOART00020020237	2	221957034	222072945	+	ENSOARG00020013172	NRP2	NRP2-202	38.847	15.779	18.5777	0	0	0	0	0	18.3009	0	-100.521	0.00295895	0.0380485
ENSOART00020020248	3	231781783	231785345	-	ENSOARG00020013278	RPS19BP1	RPS19BP1-201	344.127	220.346	317.297	326.992	344.557	531.437	771.298	945.454	302.191	648.186	2.14597	0.00439761	0.049514
ENSOART00020020266	16	25487122	25494689	+	ENSOARG00020013293	ESM1	ESM1-201	219.263	90.2205	132.94	110.247	25.9254	15.6092	0	0	138.168	10.3837	-13.3685	0.00327293	0.0406356
ENSOART00020020414	11	38207243	38219261	+	ENSOARG00020013336	XAF1	XAF1-201	19.1016	10.4212	9.72383	49.3948	0	0	0	4.24311	22.1604	1.06078	-21.3087	0.00328334	0.0407093
ENSOART00020020425	14	47775638	47801161	+	ENSOARG00020013317	ensembl	protein_coding	101.725	88.3305	104.199	130.899	106.145	499.53	202.832	390.935	106.288	299.861	2.82041	0.0039745	0.0467101
ENSOART00020020433	5	101941250	102070402	+	ENSOARG00020012132	CAST	CAST-202	297.918	808.468	730.104	645.31	118.629	156.169	191.293	186.517	620.45	163.152	-3.80211	7.87539e-07	5.11508e-05
ENSOART00020020454	1	289632089	289635730	-	ENSOARG00020013409	S100B	S100B-201	329.726	302.775	279.046	313.921	425.387	1184.28	1801.28	1762.34	306.367	1293.32	4.2221	7.95197e-06	0.000355132
ENSOART00020020456	14	58090089	58107480	+	ENSOARG00020013411	EHD2	EHD2-201	1259.87	1495.24	1122.17	1065.59	1772.77	2709.58	1993.09	3157.4	1235.72	2408.21	1.94826	0.000506498	0.00998282
ENSOART00020020461	12	45433558	45439373	+	ENSOARG00020013419	FBXO2	FBXO2-201	17.8953	3.46873	21.1251	15.1573	22.9954	157.266	292.864	391.099	14.4116	216.056	15.0194	4.89387e-06	0.000232673
ENSOART00020020527	16	25903915	25952792	-	ENSOARG00020013467	SNX18	SNX18-201	1477.33	1587.29	2314.35	1975.86	1338.1	1167.95	958.458	948.416	1838.71	1103.23	-1.66689	0.00329637	0.0407878
ENSOART00020020528	3	222917350	222952502	+	ENSOARG00020012750	CD163	CD163-202	0	0	0	0	0	30.8847	8.07923	35.7053	0	18.6673	100.382	0.00403366	0.0471511
ENSOART00020020534	21	44860370	44877580	-	ENSOARG00020013165	CDC42BPG	CDC42BPG-201	177.002	120.162	204.203	114.616	41.5938	3.87401	13.2258	9.48205	153.996	17.0439	-8.9766	4.82046e-06	0.00023173
ENSOART00020020545	13	60936460	60941847	-	ENSOARG00020013457	PCK1	PCK1-201	0	0	0	0	2.88281	2.57334	37.0421	11.5577	0	13.514	73.1064	0.00134061	0.0212732
ENSOART00020020573	3	108612391	108725490	+	ENSOARG00020013507	MGAT4A	MGAT4A-202	28.3608	42.6995	25.5735	27.8865	131.802	69.6632	94.893	110.663	31.1301	101.755	3.26343	6.63635e-06	0.000304322
ENSOART00020020610	5	101942124	102070402	+	ENSOARG00020012132	CAST	CAST-203	1003.56	870.306	862.774	988.828	438.141	453.071	418.841	339.299	931.366	412.338	-2.25853	7.54451e-11	1.33684e-08
ENSOART00020020677	2	258660079	258667125	-	ENSOARG00020013515	PITHD1	PITHD1-201	408.432	229.374	399.639	382.425	537.852	588.528	1499.81	1021.77	354.967	911.991	2.57075	0.00154979	0.0236696
ENSOART00020020767	11	36130780	36132620	-	ENSOARG00020013222	TNFSF13	TNFSF13-201	45.4967	26.5712	44.6815	35.0666	4.74435	0	7.77411	4.21817	37.954	4.18416	-8.67826	1.80755e-05	0.000688691
ENSOART00020020777	14	52775013	52797696	-	ENSOARG00020012283	LTBP4	LTBP4-204	890.159	585.041	502.095	213.951	91.8944	0	9.54927	9.48145	547.812	27.7313	-19.7227	0.000130488	0.00338288
ENSOART00020020821	3	8292510	8334825	-	ENSOARG00020009439	DNM1	DNM1-203	337.59	209.95	351.459	44.4872	58.8744	0	5.17618	2.10718	235.872	16.5394	-14.2296	0.00227813	0.0315828
ENSOART00020020829	14	14712316	14719068	+	ENSOARG00020013427	CTU2	CTU2-201	69.3485	91.4335	97.8583	84.8831	106.725	270.882	160.196	190.768	85.8809	182.143	2.11496	0.00379599	0.0450753
ENSOART00020020848	3	185723056	185783069	+	ENSOARG00020013624	TXNRD1	TXNRD1-201	1507.53	1483.85	1171.45	1296.82	2364.54	2468.96	2519.73	2835.71	1364.91	2547.24	1.86618	8.66593e-08	7.55518e-06
ENSOART00020020855	8	55168772	55192276	+	ENSOARG00020013663	AKIRIN2	AKIRIN2-201	227.387	243.651	265.813	276.597	301.785	710.261	654.789	864.427	253.362	632.815	2.49748	0.000332019	0.00708001
ENSOART00020020897	17	62749318	62769061	-	ENSOARG00020013596	RNF34	RNF34-201	0	0	0	0	28.2928	67.5155	1.52099	0	0	24.3323	130.84	0.00438994	0.049514
ENSOART00020020929	7	22828826	22855147	+	ENSOARG00020013441	MYH6	MYH6-201	12.5647	14.0422	7.07357	8.91854	0.967793	1.29145	1.46722	1.05352	10.6497	1.195	-8.85085	0.00145321	0.0224704
ENSOART00020020962	11	36134324	36141723	-	ENSOARG00020013736	TNFSF12	TNFSF12-201	88.9135	79.7771	107.831	152.9	27.5378	50.1863	27.9895	43.2586	107.355	37.243	-2.8973	0.000141474	0.0036163
ENSOART00020020999	1	49248369	49291401	-	ENSOARG00020013470	PTGER3	PTGER3-204	0	0.869197	2.64431	2.53103	10.5614	10.3234	79.9657	33.7588	1.51113	33.6523	22.5494	9.98232e-05	0.00275226
ENSOART00020021011	7	491838	802159	+	ENSOARG00020013148	MCC	MCC-202	141.447	163.875	119.301	72.5451	73.4614	56.8115	31.6652	24.2331	124.292	46.5428	-2.67992	0.00421155	0.0482067
ENSOART00020021034	4	54958297	55035077	-	ENSOARG00020013761	LAMB1	LAMB1-201	20871.2	16902.8	25412.3	14859.4	13776	7561.32	7952.13	5132.81	19511.4	8605.55	-2.26729	0.00173097	0.0256947
ENSOART00020021066	26	16089894	16132769	-	ENSOARG00020013348	ACSL1	ACSL1-203	97.3969	0	0	73.6287	549.435	1887.37	4067.58	2156.34	42.7564	2165.18	50.7094	0.00012536	0.00327317
ENSOART00020021069	8	55198639	55269282	-	ENSOARG00020013723	ORC3	ORC3-201	69.228	70.8101	87.4073	82.5814	134.083	108.418	148.952	149.633	77.5067	135.272	1.75015	0.0014314	0.0222656
ENSOART00020021070	11	45844219	45858880	+	ENSOARG00020013074	ZNF207	ZNF207-205	268.846	388.836	231.085	240.92	334.929	841.181	600.004	668.176	282.422	611.073	2.16179	0.0027148	0.0357329
ENSOART00020021121	20	29417954	29421503	+	ENSOARG00020013844	DDAH2	DDAH2-201	1760.39	1829.59	1953.13	2858.08	342.711	108.321	45.8872	319.381	2100.3	204.075	-10.2935	5.64427e-08	5.30998e-06
ENSOART00020021197	18	68005640	68116868	+	ENSOARG00020013868	TRAF3	TRAF3-201	460.757	471.413	367.979	295.727	274.6	138.075	91.4766	127.514	398.969	157.916	-2.528	0.00145299	0.0224704
ENSOART00020021203	16	39600925	39677782	-	ENSOARG00020013733	SLC1A3	SLC1A3-202	190.061	185.747	201.998	144.578	366.766	427.058	540.696	214.994	180.596	387.379	2.14443	0.00173392	0.0256947
ENSOART00020021205	3	13938386	13990227	-	ENSOARG00020013914	PTGS1	PTGS1-201	147.846	85.7366	218.139	172.88	84.9409	40.0161	17.0108	10.5371	156.15	38.1262	-4.09956	0.00342194	0.0418823
ENSOART00020021206	6	75447043	75841241	-	ENSOARG00020013824	SCFD2	SCFD2-201	633.459	487.069	579.247	490.508	348.313	225.881	231.037	259.22	547.571	266.113	-2.0572	2.06988e-05	0.000767834
ENSOART00020021215	18	56874256	56960993	-	ENSOARG00020013651	FBLN5	FBLN5-202	645.203	1136.01	1061.85	557.939	231.447	46.6252	0	19.0544	850.251	74.2816	-11.4478	0.00352367	0.0426462
ENSOART00020021219	11	41771277	41783309	+	ENSOARG00020013901	TRARG1	TRARG1-201	0	0	0	0	12.9933	12.7151	122.535	175.618	0	80.9652	436.167	5.84472e-08	5.44245e-06
ENSOART00020021264	2	258829839	258831546	+	ENSOARG00020013911	ID3	ID3-201	185.433	128.951	110.821	356.938	539.48	2056.67	817.063	1717.4	195.536	1282.65	6.56665	2.20553e-06	0.000121668
ENSOART00020021270	18	56874256	56960466	-	ENSOARG00020013651	FBLN5	FBLN5-201	301.101	221.269	33.4117	21.4698	0	0	9.74604	0	144.313	2.43651	-56.7491	0.000137331	0.00353019
ENSOART00020021273	14	35490603	35642413	-	ENSOARG00020013936	CDH11	CDH11-201	9715.04	13928.1	12365.1	9132.1	5506.19	4266.98	1649.58	823.95	11285.1	3061.68	-3.68609	0.00128564	0.0207171
ENSOART00020021280	6	13742925	13743251	+	ENSOARG00020013962	ensembl	protein_coding	0	0	0	0	0	31.8147	12.4546	32.69	0	19.2398	103.461	0.00314722	0.0395048
ENSOART00020021284	26	16089894	16132769	-	ENSOARG00020013348	ACSL1	ACSL1-204	19.9261	109.314	70.6416	121.998	833.684	2985.54	5831.91	2230.76	80.4698	2970.47	36.933	8.66356e-14	3.36423e-11
ENSOART00020021297	13	84021676	84311630	+	ENSOARG00020013957	TSHZ2	TSHZ2-201	143.587	105.089	115.736	7.63258	777.668	366.655	930.232	97.9898	93.0112	543.136	5.83503	0.00350917	0.0425877
ENSOART00020021324	24	1533872	1544189	+	ENSOARG00020013748	SLC9A3R2	SLC9A3R2-201	132.787	72.6542	281.387	306.356	37.286	30.9244	67.8135	27.4116	198.296	40.8589	-4.82913	0.000106276	0.00289067
ENSOART00020021358	24	41569731	41577077	-	ENSOARG00020013770	LFNG	LFNG-202	32.6255	30.3666	15.8469	27.7984	61.3466	462.811	93.7148	152.852	26.6593	192.681	7.22359	4.27929e-05	0.00143068
ENSOART00020021384	18	68128816	68140500	+	ENSOARG00020014007	AMN	AMN-201	111.12	140.053	199.633	134.797	63.7342	68.4202	43.5763	15.8052	146.401	47.884	-3.06508	0.00152872	0.0233674
ENSOART00020021450	26	16089894	16132690	-	ENSOARG00020013348	ACSL1	ACSL1-205	109.09	137.239	150.972	194.373	1610.82	4091.45	8460	4552.24	147.919	4678.63	31.6479	1.04767e-22	1.73827e-19
ENSOART00020021480	2	155043977	155215402	+	ENSOARG00020010370	ensembl	protein_coding	382.164	617.9	207.791	127.414	75.4923	103.317	44.0085	15.8028	333.817	59.6553	-5.60961	0.000326026	0.00698391
ENSOART00020021489	21	10486893	10582315	+	ENSOARG00020013638	PICALM	PICALM-203	1994.26	3123.4	1729.4	1420.08	3536.35	7710.23	9614.07	5505.97	2066.78	6591.65	3.18907	6.37832e-05	0.00195172
ENSOART00020021491	5	39257928	39263229	-	ENSOARG00020014090	DDX41	DDX41-201	548.981	587.374	840.007	900.979	1095.28	1589.74	1488.39	2315.3	719.335	1622.18	2.25538	0.000436556	0.00888248
ENSOART00020021519	24	7890963	7893032	-	ENSOARG00020014087	ensembl	protein_coding	45.4001	40.4976	48.2935	31.4317	57.1819	119.747	101.569	76.9787	41.4058	88.8692	2.13661	0.00404158	0.047188
ENSOART00020021525	9	15916051	15918065	-	ENSOARG00020014092	THEM6	THEM6-201	1.0597	0	2.61263	1.24189	4.69985	16.6506	18.7709	20.0151	1.22856	15.0341	12.177	0.00126391	0.0204319
ENSOART00020021553	7	67862800	67931807	-	ENSOARG00020013495	DDHD1	DDHD1-203	190.764	182.126	241.177	333.252	504.211	531.895	546.849	336.118	236.83	479.768	2.02884	0.00129078	0.0207376
ENSOART00020021556	2	216241608	216254375	+	ENSOARG00020014115	C2orf69	C2orf69-201	54.6966	58.2028	44.9208	36.6764	87.3184	79.9443	105.463	92.7599	48.6241	91.3713	1.87599	0.00240646	0.0328499
ENSOART00020021619	2	155043977	155215402	+	ENSOARG00020010370	ensembl	protein_coding	499.453	1080.34	580.026	263.729	202.264	156.265	126.924	25.2846	605.887	127.684	-4.74646	0.000751683	0.0136916
ENSOART00020021636	25	27985417	27986226	-	ENSOARG00020014160	ensembl	protein_coding	394.774	469.316	512.881	831.025	594.524	1299.72	1691.93	1745.05	551.999	1332.81	2.41541	0.00357638	0.0431411
ENSOART00020021648	17	42459586	43504914	+	ENSOARG00020013720	FSTL5	FSTL5-204	1.04687	0	0.88196	0	4.82034	23.2022	33.2071	1.05215	0.482208	15.5704	30.9171	0.00271445	0.0357329
ENSOART00020021654	5	18099249	18105576	+	ENSOARG00020014173	PLIN4	PLIN4-201	1.04744	0.876405	0	2.54545	69.5973	370.512	520.927	140.103	1.11732	275.285	265.098	1.70249e-14	7.39813e-12
ENSOART00020021719	7	67863223	67931807	-	ENSOARG00020013495	DDHD1	DDHD1-204	23.0642	15.7535	6.18295	33.0596	25.1041	191.056	100.488	67.4362	19.5151	96.0209	4.94675	0.00233472	0.032135
ENSOART00020021753	21	10486893	10582264	+	ENSOARG00020013638	PICALM	PICALM-204	40.9088	129.372	60.0358	87.6588	113.819	556.283	420.254	247.634	79.4939	334.497	4.20476	0.000481888	0.00958054
ENSOART00020021767	14	67981491	67981952	-	ENSOARG00020014263	CDC42EP5	CDC42EP5-201	93.0739	74.5301	93.5046	74.5998	19.6434	20.6881	8.5262	2.16652	83.9271	12.7561	-6.62652	1.56828e-05	0.00061554
ENSOART00020021782	2	68106756	68163247	+	ENSOARG00020014246	ALDH1A1	ALDH1A1-202	6.29538	7.8624	87.3849	69.8421	807.893	1450.59	2114.25	2708.25	42.8462	1770.25	41.3544	1.72565e-10	2.86317e-08
ENSOART00020021788	24	41697854	41714826	-	ENSOARG00020014260	EIF3B	EIF3B-201	2947.29	3080.82	2480.91	2846.45	3554.42	4550.32	4177.98	4302.27	2838.87	4146.25	1.46045	0.000917127	0.0160177
ENSOART00020021789	15	4390806	4674563	+	ENSOARG00020014159	PDGFD	PDGFD-201	3.14777	2.62066	3.53063	22.8565	40.4893	28.3921	68.3069	36.8829	8.0389	43.5178	5.56682	0.00382721	0.0453869
ENSOART00020021803	16	1717254	1737336	+	ENSOARG00020014130	SPDL1	SPDL1-203	0	0	0	0	5.75772	7.71522	8.91136	28.3576	0	12.6855	68.2676	0.0002782	0.00616556
ENSOART00020021833	14	57046364	57075196	+	ENSOARG00020013117	HIF3A	HIF3A-201	0	0	0	0	13.4549	14.1542	82.2144	45.1816	0	38.7513	209.162	2.90099e-07	2.1094e-05
ENSOART00020021926	17	63052763	63143998	+	ENSOARG00020014147	IFT81	IFT81-201	594.747	705.437	670.991	580.586	431.166	165.207	240.137	138.042	637.94	243.638	-2.61643	0.000810446	0.0144448
ENSOART00020021963	2	265098572	265101952	+	ENSOARG00020014366	MFAP2	MFAP2-201	759.708	1040.33	1142.87	1019.12	107.963	46.3168	68.8483	30.6278	990.505	63.439	-15.5606	2.10296e-20	2.55874e-17
ENSOART00020021980	X	18653222	18986394	-	ENSOARG00020014389	SH3KBP1	SH3KBP1-201	811.977	829.337	1039.05	491.558	314.38	134.225	163.173	92.7322	792.98	176.127	-4.50012	2.4485e-06	0.000131822
ENSOART00020021988	13	61084445	61098601	-	ENSOARG00020014327	RBM38	RBM38-201	4.2392	8.56235	3.50471	2.50354	18.0157	203.289	69.4427	116.11	4.70245	101.714	21.2988	1.69721e-07	1.32375e-05
ENSOART00020022008	14	52945429	52955930	+	ENSOARG00020014413	PRX	PRX-201	297.465	209.598	362.419	254.678	112.194	42.6133	42.6312	32.6606	281.04	57.5247	-4.88071	2.22627e-06	0.000121668
ENSOART00020022042	1	273514907	273616880	-	ENSOARG00020012965	ARMC8	ARMC8-202	0	0	0	0	0	0	171.828	59.6396	0	57.867	311.73	0.00435778	0.0492469
ENSOART00020022053	5	64865029	64865211	+	ENSOARG00020014435	SMIM3	SMIM3-201	127.029	81.7645	94.1964	41.5582	327.61	887.231	236.552	195.876	86.1371	411.817	4.76862	0.000183636	0.00444503
ENSOART00020022064	18	68304295	68312729	+	ENSOARG00020014380	TNFAIP2	TNFAIP2-201	15.7585	14.809	8.81729	36.7502	2.88534	3.86997	3.73933	1.05395	19.0337	2.88715	-6.52307	0.00160801	0.0243903
ENSOART00020022089	5	64951140	64954609	-	ENSOARG00020014457	ZNF300	ZNF300-201	47.1964	62.0812	41.4997	33.0376	23.1551	19.361	17.0349	12.6449	45.9537	18.049	-2.5564	0.00201381	0.0289174
ENSOART00020022108	1	11576546	11611533	-	ENSOARG00020014470	STK40	STK40-201	155.44	155.156	171.096	145.8	221.325	439.93	352.418	285.611	156.873	324.821	2.06778	0.000329352	0.00703864
ENSOART00020022119	23	923232	1008167	-	ENSOARG00020012783	NFATC1	NFATC1-202	14.6937	8.77532	35.4019	26.7654	3.87181	0	0	4.22127	21.4091	2.02327	-10.6235	0.0042848	0.0487847
ENSOART00020022139	5	15480996	15498375	-	ENSOARG00020014322	ADAMTS10	ADAMTS10-201	210.643	236.528	194.395	105.61	39.6191	12.9114	5.89725	0	186.794	14.6069	-12.7946	0.000147607	0.00374683
ENSOART00020022156	2	68108098	68145809	+	ENSOARG00020014246	ALDH1A1	ALDH1A1-203	0	0	3.48283	0	40.5335	171.303	288.752	150.989	0.870708	162.894	172.84	2.13986e-10	3.42583e-08
ENSOART00020022174	11	27151321	27159135	+	ENSOARG00020014365	SPATA20	SPATA20-201	146.827	121.55	106.843	247.798	20.2622	24.5243	6.66428	59.0094	155.755	27.615	-5.66313	0.000185673	0.00448243
ENSOART00020022178	11	31829224	31844781	+	ENSOARG00020013513	ELAC2	ELAC2-201	112.214	141.674	111.262	99.1248	192.021	356.252	273.18	265.541	116.069	271.749	2.33492	2.99969e-05	0.00106296
ENSOART00020022203	1	291607985	291614152	+	ENSOARG00020014533	ensembl	protein_coding	278.512	262.343	322.442	541.23	388.37	1284.13	2328.49	2453.64	351.132	1613.66	4.59753	0.000163957	0.00408237
ENSOART00020022218	5	39350154	39353398	+	ENSOARG00020014531	TMED9	TMED9-201	784.723	674.361	680.636	726.378	838.486	1655.12	2275.54	1492.59	716.524	1565.43	2.18512	0.000951819	0.0164456
ENSOART00020022259	12	59117248	59158060	-	ENSOARG00020014528	ensembl	protein_coding	55.9802	52.4466	55.256	51.4597	14.2684	0	2.31663	3.16236	53.7856	4.93684	-10.7291	9.59284e-05	0.00268031
ENSOART00020022272	1	291608066	291623954	+	ENSOARG00020014533	ensembl	protein_coding	5.28196	1.72156	2.63323	1.25635	1.90444	15.4488	77.1378	32.6925	2.72327	31.7959	11.6967	0.00187446	0.0273503
ENSOART00020022341	5	102022926	102071603	+	ENSOARG00020012132	CAST	CAST-210	1167.44	1998.4	2342.33	2735.34	781.342	449.161	397.952	802.962	2060.88	607.854	-3.39046	9.92797e-06	0.000426342
ENSOART00020022393	13	66988337	67030876	+	ENSOARG00020014319	ACSS2	ACSS2-201	0	0	0	0	3.85102	279.446	68.672	219.715	0	142.921	769.185	6.60268e-09	7.43862e-07
ENSOART00020022410	19	52072816	52079190	-	ENSOARG00020014268	SEMA3B	SEMA3B-201	139.512	76.9211	147.439	94.0084	48.2269	3.87202	20.014	16.8602	114.47	22.2433	-5.11527	0.000606621	0.0115568
ENSOART00020022422	11	53583911	53644702	-	ENSOARG00020014646	YPEL2	YPEL2-201	43.297	47.3736	67.6018	47.7638	206.745	164.804	634.602	261.525	51.509	316.919	6.15361	3.65018e-07	2.61252e-05
ENSOART00020022431	7	68683436	68686774	-	ENSOARG00020014655	BMP4	BMP4-202	45.2189	41.7204	39.6443	60.7299	163.197	281.119	41.3725	157.055	46.8284	160.686	3.43066	0.00235144	0.0322677
ENSOART00020022453	13	66988337	67030876	+	ENSOARG00020014319	ACSS2	ACSS2-202	48.2417	38.4792	59.1628	113.104	307.812	1914.21	2416.45	2439.4	64.7468	1769.47	27.392	3.38108e-13	1.07359e-10
ENSOART00020022489	2	236172956	236231246	+	ENSOARG00020014178	SPEG	SPEG-201	334.9	494.627	191.06	103.278	127.86	36.1663	54.1419	11.588	280.966	57.4391	-4.8868	0.00271555	0.0357329
ENSOART00020022496	5	102074338	102112879	-	ENSOARG00020014690	ERAP1	ERAP1-201	332.071	292.83	204.171	295.368	162.45	94.2618	117.686	77.9654	281.11	113.091	-2.48039	0.000115393	0.00307451
ENSOART00020022521	20	30886430	30889755	+	ENSOARG00020014699	ensembl	protein_coding	267.078	453.82	333.924	220.185	215.08	92.8502	131.555	71.6755	318.752	127.79	-2.49251	0.00363326	0.0435967
ENSOART00020022557	11	23173457	23181452	-	ENSOARG00020014711	PPP1R1B	PPP1R1B-201	0	0	0	0	113.659	366.97	563.803	567.423	0	402.964	2170.04	3.97949e-19	3.82262e-16
ENSOART00020022580	4	123702941	123714223	+	ENSOARG00020013776	SLC4A2	SLC4A2-204	0	0	0	0	33.7829	226.91	5.88104	83.1107	0	87.4211	470.116	6.27254e-08	5.81118e-06
ENSOART00020022583	12	55265310	55272538	-	ENSOARG00020014466	PLEKHN1	PLEKHN1-201	15.8119	4.37997	12.4016	11.4643	1.93385	0	0	0	11.0144	0.483462	-21.8352	0.00320828	0.0399961
ENSOART00020022629	9	55779673	55809135	+	ENSOARG00020014740	PI15	PI15-201	0	11.1793	0.878342	1.25603	29.5046	58.007	189.677	19.0191	3.32843	74.052	21.825	0.000309689	0.00673676
ENSOART00020022701	11	42013602	42055071	+	ENSOARG00020014682	BLMH	BLMH-201	405.551	467.703	418.792	496.695	705.837	881.038	797.607	892.703	447.185	819.296	1.83226	8.41959e-07	5.42989e-05
ENSOART00020022708	15	88502462	88516027	-	ENSOARG00020014797	GLYAT	GLYAT-201	0	0.867094	0	0	10.5358	754.336	215.204	1396.49	0.216774	594.142	1947.21	7.01608e-12	1.48896e-09
ENSOART00020022726	19	52089597	52097919	-	ENSOARG00020014704	GNAI2	GNAI2-201	2.0973	0	1.74803	2.50508	0	178.072	3.80168	14.6792	1.5876	49.1382	31.3026	0.00444994	0.0497342
ENSOART00020022734	6	75919263	76025098	-	ENSOARG00020014691	LNX1	LNX1-202	98.9541	80.5981	62.86	59.8573	11.6022	5.17828	0	0	75.5674	4.19511	-18.2152	0.000171925	0.00421181
ENSOART00020022775	24	95842	97988	+	ENSOARG00020014855	SNRNP25	SNRNP25-201	310.488	327.99	352.238	465.706	592.695	824.747	859.59	1055.5	364.105	833.133	2.28965	1.5946e-05	0.000623192
ENSOART00020022791	6	108596154	108657424	+	ENSOARG00020014882	GPAT3	GPAT3-201	11.5656	27.8246	7.04893	17.718	81.6257	171.519	296.822	427.942	16.0393	244.477	15.2361	2.64705e-09	3.42634e-07
ENSOART00020022792	19	52121149	52134601	-	ENSOARG00020014888	SLC38A3	SLC38A3-201	14.706	3.48546	14.991	13.9426	37.5183	23.2209	189.07	166.522	11.7813	104.083	8.8791	0.000162102	0.00404169
ENSOART00020022798	2	258954621	259001172	+	ENSOARG00020014896	TCEA3	TCEA3-201	22.0862	69.4524	48.4241	125.139	8.63097	0	0.753773	7.37668	66.2755	4.19036	-15.7461	9.60453e-05	0.00268031
ENSOART00020022799	5	45688065	45692159	-	ENSOARG00020014881	POLR2E	POLR2E-201	465.229	455.675	435.788	624.328	579.242	1495.38	1314.27	1461.43	495.255	1212.58	2.44892	0.000444287	0.00896978
ENSOART00020022838	15	32680059	32686991	-	ENSOARG00020014906	MCAM	MCAM-201	10.4912	8.738	11.4758	5.08026	144.639	357.497	783.473	747.131	8.94632	508.185	56.3508	5.95893e-20	6.39743e-17
ENSOART00020022841	1	287718678	287758399	+	ENSOARG00020014481	TRPM2	TRPM2-201	21.9947	10.5248	7.95585	3.82045	8.70542	231.148	1187.48	347.676	11.0739	443.753	40.0135	7.6022e-07	4.97304e-05
ENSOART00020022844	16	62170474	62285390	+	ENSOARG00020014889	MARCHF11	MARCHF11-201	109.45	105.893	61.6403	98.5901	13.4244	12.8936	2.26569	0	93.8932	7.14594	-13.3175	2.04502e-05	0.000760941
ENSOART00020022920	3	143864899	143871891	-	ENSOARG00020014917	TAMALIN	TAMALIN-201	163.075	147.602	263.307	125.159	72.8936	74.7804	64.1177	41.1105	174.786	63.2256	-2.76958	0.000130324	0.00338288
ENSOART00020022958	16	62439665	62903210	-	ENSOARG00020014968	FBXL7	FBXL7-201	130.309	159.306	114.595	125.396	61.519	72.2318	44.2018	68.509	132.402	61.6154	-2.16304	0.000156187	0.00394271
ENSOART00020022981	17	78543509	78571862	-	ENSOARG00020014956	TBC1D10A	TBC1D10A-201	77.7524	94.0512	62.5954	89.9544	94.2298	219.288	217.805	360.456	81.0884	222.945	2.74988	0.00146265	0.0225647
ENSOART00020022994	3	8409524	8418054	-	ENSOARG00020014113	SLC25A25	SLC25A25-204	12.5912	0	1.76054	13.9142	10.5595	60.5361	170.493	88.4046	7.06649	82.4982	11.8377	0.00230321	0.0318212
ENSOART00020022998	5	45701349	45728657	-	ENSOARG00020015016	SBNO2	SBNO2-201	1208.81	1078.49	1490.24	822.506	582.161	568.162	353.704	321.342	1150.01	456.342	-2.52195	6.29862e-05	0.00193204
ENSOART00020023014	24	36456622	36460356	-	ENSOARG00020015033	TRIP6	TRIP6-201	306.7	308.521	328.944	399.32	140.475	163.841	91.8746	245.564	335.871	160.439	-2.09654	0.00313406	0.0394209
ENSOART00020023015	21	10706650	10827151	+	ENSOARG00020014519	SYTL2	SYTL2-201	4433.28	5691.19	4033.08	2387.44	1947.51	1403.48	894.981	717.515	4136.25	1240.87	-3.33377	6.14437e-05	0.00190062
ENSOART00020023050	19	309943	335362	+	ENSOARG00020015082	DBNL	DBNL-201	315.333	532.498	408.059	414.039	283.446	119.947	147.03	208.694	417.482	189.779	-2.19894	0.00194764	0.0281891
ENSOART00020023067	3	109052810	109077445	-	ENSOARG00020015072	CNGA3	CNGA3-201	282.223	242.026	467.847	500.382	42.4249	11.6153	4.45233	1.05379	373.119	14.8866	-25.0653	1.20067e-07	9.91555e-06
ENSOART00020023083	11	42066754	42095413	+	ENSOARG00020014883	SLC6A4	SLC6A4-201	51.3959	46.3338	17.6582	17.7871	104.182	129.07	508.326	150.687	33.2938	223.066	6.69776	6.15454e-05	0.00190062
ENSOART00020023110	8	62219759	62325387	-	ENSOARG00020009344	ensembl	protein_coding	1472.42	1425.99	1230.78	1333.35	660.885	327.933	318.522	86.3987	1365.63	348.435	-3.9187	0.000360099	0.0075542
ENSOART00020023164	12	82367375	82492313	+	ENSOARG00020015025	NR5A2	NR5A2-202	0	0	0	0	408.284	90.5571	0	129.978	0	157.205	846.445	3.27118e-06	0.000167703
ENSOART00020023183	24	28596908	28648093	+	ENSOARG00020015134	VKORC1L1	VKORC1L1-201	113.038	116.197	110.593	77.8896	164.725	387.505	1161.89	294.234	104.429	502.089	4.80769	0.00022831	0.00526787
ENSOART00020023263	24	28653420	28665439	-	ENSOARG00020015193	ensembl	protein_coding	1603.3	1150.42	1721.15	1800.53	1009.3	902.087	741.07	1030.62	1568.85	920.768	-1.70393	0.00132274	0.0211322
ENSOART00020023336	1	107010042	107018610	-	ENSOARG00020015215	SELENBP1	SELENBP1-201	139.724	76.6587	281.272	299.072	200.051	494.067	1242.93	3176.6	199.182	1278.41	6.4203	0.00103594	0.0175552
ENSOART00020023374	1	54838616	54859463	-	ENSOARG00020015086	CRYZ	CRYZ-204	19.0649	32.5664	28.9214	21.2924	37.9547	129.958	54.5261	89.7008	25.4613	78.0348	3.04163	0.00234681	0.0322404
ENSOART00020023383	12	46558913	46573535	-	ENSOARG00020015231	PGD	PGD-202	2061.01	1343.12	1633.62	2177.25	2182.02	6003.35	6165.01	6536.81	1803.75	5221.8	2.89521	0.000170211	0.00419233
ENSOART00020023388	12	29807833	29817299	+	ENSOARG00020015261	DEGS1	DEGS1-201	211.319	323.515	278.45	317.696	328.469	2188.54	694.786	843.228	282.745	1013.76	3.58421	0.00128721	0.0207171
ENSOART00020023440	11	42079137	42099059	+	ENSOARG00020014883	SLC6A4	SLC6A4-203	33.5615	52.3299	12.3437	0	100.113	524.772	308.515	195.859	24.5588	282.315	11.4528	0.000465386	0.00932977
ENSOART00020023461	5	54595403	54598022	+	ENSOARG00020015293	ensembl	protein_coding	17.8296	7.86961	10.5958	12.707	3.85925	1.29074	1.48122	2.10749	12.2505	2.18467	-5.56143	0.0042129	0.0482067
ENSOART00020023482	7	1501350	1788445	+	ENSOARG00020015309	EPB41L4A	EPB41L4A-201	238.048	450.44	505.999	177.933	76.2376	158.768	30.3434	17.9134	343.105	70.8155	-4.8628	0.00147075	0.0226139
ENSOART00020023490	14	59857108	59929289	+	ENSOARG00020013339	MYH14	MYH14-203	7.32917	7.8993	7.95798	2.54829	18.3892	28.4123	120.29	44.2478	6.43368	52.8347	8.14993	0.000152702	0.00386542
ENSOART00020023506	8	62219759	62325387	-	ENSOARG00020009344	ensembl	protein_coding	74.4686	120.601	121.816	55.8862	25.073	0	23.7218	10.5362	93.1927	14.8328	-6.22066	0.00236621	0.0323974
ENSOART00020023534	7	22999254	23049875	+	ENSOARG00020015163	SLC7A8	SLC7A8-201	86.0672	23.5686	25.59	41.8814	731.249	240.015	301.272	659.703	44.2768	483.06	10.9362	5.78196e-09	6.63732e-07
ENSOART00020023540	1	112140057	112164530	-	ENSOARG00020014346	ARHGEF2	ARHGEF2-202	220.128	142.7	107.772	66.1337	57.9472	43.8932	34.7003	14.7514	134.184	37.823	-3.55087	0.00135756	0.0214705
ENSOART00020023564	17	950807	967261	+	ENSOARG00020015391	MSMO1	MSMO1-201	619.458	1045.37	852.717	984.165	1265.01	2015.47	1997.62	1831.98	875.428	1777.52	2.03034	0.000261706	0.00587502
ENSOART00020023572	16	63912625	63941089	-	ENSOARG00020015405	OTULINL	OTULINL-201	17.8772	49.5435	19.3817	16.4478	401.277	232.117	1094.46	712.546	25.8125	610.099	23.5267	1.59723e-13	5.60597e-11
ENSOART00020023617	1	112140057	112162905	-	ENSOARG00020014346	ARHGEF2	ARHGEF2-203	633.107	945.576	992.066	889.044	687.689	321.457	349.142	368.784	864.948	431.768	-2.00293	0.0039012	0.0460251
ENSOART00020023624	25	7069360	7071726	-	ENSOARG00020015445	IRF2BP2	IRF2BP2-201	700.307	674.277	635.167	569.547	1028.33	1221.88	1151.43	1129.76	644.825	1132.85	1.75556	1.46452e-07	1.17232e-05
ENSOART00020023661	5	54662854	54665253	+	ENSOARG00020015457	PCDHB14	PCDHB14-201	38.8044	22.736	30.905	16.5198	7.71893	3.87226	10.3667	8.42991	27.2413	7.59696	-3.52808	0.00246934	0.0334103
ENSOART00020023697	3	141530427	141538446	+	ENSOARG00020015494	PPP1R1A	PPP1R1A-201	0	0	0	0	219.612	187.141	169.701	225.561	0	200.504	1079.47	1.23902e-20	1.61524e-17
ENSOART00020023707	15	83962443	84134044	+	ENSOARG00020015479	PTPRJ	PTPRJ-201	272.365	210.41	373.868	196.058	134.404	77.4751	92.6862	41.0899	263.175	86.4139	-3.04266	0.000347454	0.00733956
ENSOART00020023756	2	236298427	236308868	-	ENSOARG00020015221	OBSL1	OBSL1-205	367.705	456.733	461.357	283.889	233.018	78.7655	120.661	59.0012	392.421	122.861	-3.19074	0.000652545	0.0123033
ENSOART00020023780	X	26698650	26702916	-	ENSOARG00020015550	ensembl	protein_coding	29.3298	35.0732	24.749	39.4703	11.6046	9.03895	8.82409	15.8037	32.1556	11.3178	-2.84077	0.0017459	0.025843
ENSOART00020023844	20	17432245	17440798	-	ENSOARG00020015583	MED20	MED20-201	34.9805	22.255	36.7958	41.3003	68.2536	60.4713	96.0256	60.1722	33.8329	71.2306	2.12269	0.00427309	0.0487122
ENSOART00020023849	7	80317825	80387037	-	ENSOARG00020015515	SPTB	SPTB-201	30.3591	23.7059	4.42165	45.8803	310.768	85.2412	54.963	300.247	26.0917	187.805	7.23171	0.000428902	0.00877567
ENSOART00020023877	5	44256781	44259729	-	ENSOARG00020015592	ZNF219	ZNF219-201	219.269	186.989	406.062	447.055	87.7456	120.026	63.8096	188.627	314.844	115.052	-2.73982	0.002959	0.0380485
ENSOART00020023880	X	59543565	59545885	-	ENSOARG00020015544	TIMP1	TIMP1-202	3740.07	4794.57	4590.88	9426.58	1337.96	288.804	379.303	2816.48	5638.03	1205.64	-4.67633	0.00230023	0.0318042
ENSOART00020023929	5	45816117	45818881	+	ENSOARG00020015562	CIRBP	CIRBP-202	1356.61	1296.8	1257.22	1231.32	1854.98	2527.88	1490.65	2324.75	1285.49	2049.57	1.59381	0.00389526	0.0459847
ENSOART00020023933	2	265228018	265247292	-	ENSOARG00020015629	SZRD1	SZRD1-201	84.0411	60.5018	84.0065	52.4237	107.715	266.346	203.409	152.317	70.2433	182.447	2.59139	0.000569862	0.0109826
ENSOART00020023954	1	118145163	118149635	-	ENSOARG00020015654	PEX19	PEX19-201	273.234	265.803	252.157	276.914	294.863	492.017	819.277	685.373	267.027	572.883	2.1465	0.00251008	0.0338842
ENSOART00020023981	3	143942495	143955820	-	ENSOARG00020015554	ACVRL1	ACVRL1-201	72.4459	32.2812	59.9951	52.0162	17.3346	2.58075	1.49009	0	54.1846	5.35137	-10.0877	0.00167277	0.0250519
ENSOART00020023991	12	55292987	55310140	-	ENSOARG00020015279	SAMD11	SAMD11-201	33.5895	5.23667	15.8825	22.8419	77.0651	276.14	57.3015	103.277	19.3877	128.446	6.64439	0.00019555	0.00467144
ENSOART00020024052	3	186520802	186575254	-	ENSOARG00020015420	APPL2	APPL2-201	574.822	881.124	784.878	750.813	489.998	225.869	446.944	364.601	747.909	381.853	-1.95667	0.002711	0.0357329
ENSOART00020024075	3	8601342	8613974	+	ENSOARG00020015645	AK1	AK1-201	406.665	267.438	259.43	434.672	97.7486	36.0289	81.7581	166.73	342.051	95.5665	-3.5736	0.000225389	0.00521366
ENSOART00020024103	4	55921074	55930918	-	ENSOARG00020015741	SFRP4	SFRP4-201	2758.31	1127.46	4025.7	2605.48	473.627	25.7944	48.7807	94.8616	2629.24	160.766	-16.3483	2.4628e-06	0.000132201
ENSOART00020024115	14	48575043	48579473	+	ENSOARG00020015745	FXYD1	FXYD1-201	99.8479	58.0504	104.173	166.178	27.4369	15.4391	11.7571	9.51081	107.062	16.036	-6.66017	4.64022e-07	3.23004e-05
ENSOART00020024123	20	17452109	17458261	-	ENSOARG00020015730	CCND3	CCND3-201	85.2848	65.0061	120.566	140.154	162.815	742.44	220.506	840.195	102.753	491.489	4.78449	0.0002475	0.00560436
ENSOART00020024127	7	1501350	1788445	+	ENSOARG00020015309	EPB41L4A	EPB41L4A-204	68.173	93.5577	219.859	163.916	35.697	12.9073	22.9609	35.8273	136.376	26.8481	-5.06425	2.347e-05	0.000857695
ENSOART00020024129	23	44049072	44139564	-	ENSOARG00020015184	EPB41L3	EPB41L3-205	144.976	190.435	162.035	49.7184	24.2026	0	0	0	136.791	6.05065	-22.5516	0.00440616	0.0495483
ENSOART00020024152	X	86198955	86230447	-	ENSOARG00020015726	MPP1	MPP1-201	606.584	539.629	512.743	952.066	1262.43	2769.34	3510.5	6917.28	652.755	3614.89	5.53918	3.36543e-06	0.000171571
ENSOART00020024178	3	229003340	229041621	+	ENSOARG00020015760	AdpR2	AdpR2-201	315.999	277.449	374.074	393.292	918.74	3125.12	2962.19	3800.24	340.204	2701.57	7.94227	4.3195e-11	8.21199e-09
ENSOART00020024191	24	28842224	28910390	+	ENSOARG00020015801	TPST1	TPST1-201	194.615	211.04	343.479	390.722	78.6658	167.618	123.624	104.356	284.964	118.566	-2.40595	0.00131786	0.0210985
ENSOART00020024233	18	65147991	65173939	+	ENSOARG00020015743	HHIPL1	HHIPL1-201	148.932	181.868	60.0416	186.786	423.537	402.708	315.534	283.457	144.407	356.309	2.46978	0.00189678	0.0275402
ENSOART00020024242	4	55938567	55972025	+	ENSOARG00020015795	EPDR1	EPDR1-201	350.782	206.363	357.485	390.564	53.1011	15.4398	31.9874	44.3322	326.299	36.2151	-8.9628	1.40703e-12	3.95071e-10
ENSOART00020024263	2	161131706	161348974	+	ENSOARG00020015696	RBMS1	RBMS1-201	505.047	394.224	605.145	334.848	271.498	169.021	178.921	114.873	459.816	183.578	-2.50426	0.00032142	0.00692367
ENSOART00020024313	20	17452449	17458342	-	ENSOARG00020015730	CCND3	CCND3-203	129.551	122.116	158.36	193.075	165.579	645.686	422.94	714.77	150.775	487.244	3.23224	0.000561596	0.0108692
ENSOART00020024379	19	27232266	27414459	-	ENSOARG00020015831	CHL1	CHL1-201	0	80.8484	6.20088	17.8648	0	0	0	0	26.2285	0	-144.055	0.00228452	0.0316109
ENSOART00020024387	14	58504766	58522859	-	ENSOARG00020015598	TMEM143	TMEM143-202	0	0	0	0	4.77955	15.4032	5.98127	10.4909	0	9.16374	49.1095	0.000838901	0.0148909
ENSOART00020024414	20	17452496	17546718	-	ENSOARG00020015730	CCND3	CCND3-204	28.3892	22.6058	51.9844	72.1335	137.315	181.834	345.734	494.348	43.7782	289.808	6.64351	2.66243e-06	0.000140439
ENSOART00020024430	14	48590263	48600724	+	ENSOARG00020015963	ensembl	protein_coding	796.558	526.897	611.548	941.884	255.878	202.034	124.165	242.41	719.222	206.122	-3.49058	2.01871e-07	1.54156e-05
ENSOART00020024451	3	186637687	186682627	+	ENSOARG00020015885	C12orf75	C12orf75-202	777.015	1359.9	556.726	774.566	466.094	261.39	180.754	130.756	867.051	259.749	-3.33842	0.000462591	0.00929817
ENSOART00020024483	11	8220022	8224814	+	ENSOARG00020015955	METTL23	METTL23-201	9.53851	9.41806	12.2663	12.5173	18.0149	42.4589	37.4561	59.1113	10.935	39.2603	3.59049	0.000940334	0.0163448
ENSOART00020024539	3	141541051	141554297	-	ENSOARG00020015560	PDE1B	PDE1B-201	10.506	6.09739	1.76341	20.275	39.4307	74.8186	157.08	103.287	9.66043	93.6541	9.88846	1.71475e-05	0.000660252
ENSOART00020024541	21	52582720	52588527	+	ENSOARG00020016040	SIGIRR	SIGIRR-201	24.1613	13.94	25.5717	48.1609	5.77142	7.74013	0.747564	2.10788	27.9585	4.09175	-7.03362	0.00108968	0.0182122
ENSOART00020024597	3	126450892	126884874	+	ENSOARG00020015711	TMTC2	TMTC2-206	272.376	280.522	228.909	92.931	782.196	410.613	1822.5	526.797	218.685	885.526	4.04833	0.000562649	0.0108781
ENSOART00020024599	14	37136592	37144325	+	ENSOARG00020016016	CMTM3	CMTM3-201	830.986	766.724	1019.41	1184.78	289.139	554.754	163.314	274.236	950.475	320.361	-2.97083	0.000198231	0.00470872
ENSOART00020024703	2	236274334	236279277	-	ENSOARG00020016108	CHPF	CHPF-201	2156.87	1627.24	1911.14	3224.97	655.395	1404.44	364.626	803.983	2230.06	807.11	-2.76425	0.00165706	0.024871
ENSOART00020024705	X	132932218	133072964	+	ENSOARG00020015997	CHRDL1	CHRDL1-203	26.2614	4.35657	32.6268	16.4769	31.7447	50.3114	365.49	77.9913	19.9304	131.384	6.60168	0.00294946	0.0379892
ENSOART00020024722	15	45145688	45159437	+	ENSOARG00020016111	ensembl	protein_coding	0	0	0	0	108.671	2.55342	22.1256	49.1423	0	45.6232	245.82	3.43491e-06	0.000174626
ENSOART00020024732	17	47450047	47573942	-	ENSOARG00020016067	ensembl	protein_coding	174.947	155.168	144.064	113.302	105.391	65.8532	57.3859	47.4116	146.87	69.0104	-2.12983	0.00280322	0.0366749
ENSOART00020024740	24	253435	261169	+	ENSOARG00020016015	FAM234A	FAM234A-201	414.43	276.955	372.501	528.293	588.126	1435.12	1158.58	1051.68	398.045	1058.38	2.66021	0.000129114	0.00336157
ENSOART00020024769	4	12192047	12196791	-	ENSOARG00020015977	ensembl	pseudogene	324.669	349.106	286.42	674.992	172.187	191.12	64.6494	81.1239	408.797	127.27	-3.21659	0.000775995	0.0139809
ENSOART00020024770	15	24439226	24566472	+	ENSOARG00020016155	SIK2	SIK2-201	7.33819	21.0073	20.3164	43.2358	108.152	236.242	443.182	104.315	22.9744	222.973	9.76123	2.29066e-06	0.000124425
ENSOART00020024777	X	19184314	19193820	-	ENSOARG00020015967	EIF1AX	EIF1AX-201	0	0	0	0	11.0691	6.38046	2.29075	12.8492	0	8.14738	43.7936	0.00254289	0.0341454
ENSOART00020024794	1	55385296	55662405	-	ENSOARG00020015606	SLC44A5	SLC44A5-201	24.0985	28.8088	67.0164	20.3008	0	0	3.70275	0	35.0561	0.925687	-33.3476	6.7622e-05	0.00202655
ENSOART00020024820	3	3987931	4011016	+	ENSOARG00020014951	ensembl	protein_coding	75.4923	86.6202	110.398	124.585	21.237	33.5624	19.964	26.3427	99.2739	25.2765	-3.96474	7.07436e-08	6.3603e-06
ENSOART00020024826	15	32774102	32778923	-	ENSOARG00020016169	THY1	THY1-201	42.2762	89.4428	76.3388	188.332	261.67	913.93	492.421	528.394	99.0973	549.104	5.54962	1.50595e-05	0.000593976
ENSOART00020024871	17	78791922	78805129	-	ENSOARG00020016150	PES1	PES1-201	715.475	1008.45	857.179	967.848	1186.12	1535.84	1233.56	1905.23	887.238	1465.19	1.65106	0.00436815	0.0493336
ENSOART00020024873	15	32774265	32778975	-	ENSOARG00020016169	THY1	THY1-202	74.5802	120.814	147.845	296.843	340.744	727.091	2837.51	679.858	160.021	1146.3	7.16968	8.31253e-05	0.00238541
ENSOART00020024886	19	27232266	27414459	-	ENSOARG00020015831	CHL1	CHL1-203	41.8984	68.3823	31.817	72.565	10.6361	0	8.08995	4.21405	53.6657	5.73502	-9.09962	4.89111e-05	0.00159692
ENSOART00020024895	17	47450047	47537406	-	ENSOARG00020016067	ensembl	protein_coding	5.24625	33.3701	28.3295	57.3843	3.87414	0	0	0	31.0825	0.968536	-31.7255	0.000651916	0.0123033
ENSOART00020024925	14	58582287	58587857	+	ENSOARG00020016255	GRWD1	GRWD1-201	132.386	157.633	99.6261	100.095	200.009	339.254	319.544	289.84	122.435	287.162	2.34159	6.55622e-05	0.00199097
ENSOART00020024940	18	19132356	19146553	-	ENSOARG00020015762	UNC45A	UNC45A-202	604.863	711.661	644.837	642.203	806.349	830.082	933.513	959.902	650.891	882.462	1.3558	0.00423699	0.0484007
ENSOART00020024943	9	60189702	60195574	-	ENSOARG00020016227	ensembl	protein_coding	1.06047	5.11479	0	1.24763	382.611	229.947	33.6463	339.732	1.85572	246.484	129.435	1.09813e-11	2.20242e-09
ENSOART00020024961	19	605284	686411	-	ENSOARG00020016230	LANCL2	LANCL2-201	272.9	283.688	254.133	242.4	189.793	166.461	123.493	146.484	263.28	156.558	-1.68574	0.00101786	0.0173941
ENSOART00020025008	17	78818140	78833558	+	ENSOARG00020016266	TCN2	TCN2-201	349.364	258.635	452.845	407.68	81.9592	38.7179	18.55	23.1832	367.131	40.6026	-9.0551	2.40546e-09	3.18131e-07
ENSOART00020025108	11	23492431	23509492	+	ENSOARG00020016304	CACNB1	CACNB1-201	71.367	67.2264	60.8908	53.3106	35.6526	11.6139	13.3835	12.6459	63.1987	18.324	-3.4377	0.000528021	0.0103433
ENSOART00020025126	17	70218087	70223037	+	ENSOARG00020016329	RITA1	RITA1-201	68.4437	60.6617	65.9989	92.1615	144.597	284.852	163.75	217.166	71.8164	202.591	2.82366	1.26442e-05	0.000517422
ENSOART00020025162	22	16674902	16850761	-	ENSOARG00020015803	MYOF	MYOF-202	101.617	86.9604	15.042	0	0	0	0	0	50.9047	0	-279.495	0.000142431	0.00363569
ENSOART00020025169	17	70226308	70235399	-	ENSOARG00020016405	IQCD	IQCD-201	47.3177	36.5131	49.3391	82.251	17.2828	6.4479	9.02171	20.027	53.8552	13.1948	-4.05918	0.000296567	0.00649776
ENSOART00020025172	11	45953176	46405923	-	ENSOARG00020014169	MYO1D	MYO1D-203	716.594	1573.38	594.786	574.089	441.817	284.067	103.037	141.182	864.712	242.526	-3.56769	0.00156817	0.0238904
ENSOART00020025206	14	51029067	51058547	+	ENSOARG00020015126	CATSPERG	CATSPERG-201	36.6486	13.1321	32.6701	16.5302	0	0	2.209	0	24.7452	0.55225	-37.5318	5.30432e-05	0.00171647
ENSOART00020025214	13	78016403	78031085	-	ENSOARG00020016357	PLTP	PLTP-201	38.7429	20.1803	33.595	38.2145	5.80542	0	4.40383	5.26741	32.6832	3.86917	-8.18233	2.96898e-05	0.00105422
ENSOART00020025268	25	7753549	7844487	+	ENSOARG00020016274	TBCE	TBCE-201	966.725	908.61	879.734	958.127	529.846	367.759	460.581	653.383	928.299	502.892	-1.84506	0.000218921	0.00510284
ENSOART00020025277	15	24567511	24603023	-	ENSOARG00020016474	PPP2R1B	PPP2R1B-201	0	0	0	0	0	11.5585	50.1245	53.4729	0	28.789	155.121	0.00108485	0.0181602
ENSOART00020025301	9	61053558	61056075	-	ENSOARG00020016436	HEY1	HEY1-201	0	0	0	0	12.3088	40.8941	41.0557	18.8311	0	28.2724	152.196	2.32483e-07	1.74611e-05
ENSOART00020025309	13	62138726	62146312	-	ENSOARG00020016432	RAD21L1	RAD21L1-201	51.4659	72.3397	24.6932	45.6379	10.5841	18.0613	17.9249	21.0784	48.5342	16.9122	-2.8754	0.00351119	0.0425877
ENSOART00020025313	21	45197278	45222639	+	ENSOARG00020016485	CAPN1	CAPN1-201	1063.48	1052.79	1269.73	1427	637.747	753.793	565.068	822.973	1203.25	694.895	-1.73225	0.000438635	0.00891484
ENSOART00020025319	X	121070525	121231365	-	ENSOARG00020015936	SMARCA1	SMARCA1-205	62.8791	240.877	151.087	159.035	1144.96	236.267	375.292	403.545	153.47	540.015	3.51795	0.00319009	0.039851
ENSOART00020025338	21	47905935	47963697	-	ENSOARG00020016497	CPT1A	CPT1A-201	120.582	186.35	187.23	198.307	162.163	1037.84	798.726	658.569	173.117	664.325	3.83685	0.000423457	0.00869348
ENSOART00020025345	26	41892177	42375690	+	ENSOARG00020015217	PSD3	PSD3-203	44.0626	72.0143	15.9351	8.92673	5.81149	0	0	0	35.2347	1.45287	-24.0698	0.00241526	0.0329453
ENSOART00020025346	14	53637142	53671581	+	ENSOARG00020016520	AXL	AXL-201	1357.37	1077.84	888.725	658.86	416.303	384.719	122.514	226.538	995.7	287.519	-3.4666	0.000111928	0.00301743
ENSOART00020025371	18	65280262	65411314	+	ENSOARG00020016128	EML1	EML1-202	227.519	291.378	305.59	266.979	158.321	95.5248	104.239	51.6314	272.867	102.429	-2.66154	0.000284345	0.0062752
ENSOART00020025430	20	17692564	17755851	-	ENSOARG00020016521	TRERF1	TRERF1-201	72.3923	64.1085	46.0349	70.1377	13.5599	0	0	0	63.1684	3.38997	-18.5395	0.00400621	0.0469801
ENSOART00020025469	4	124000192	124024889	-	ENSOARG00020016555	ensembl	protein_coding	0	0	0	0	5.70953	46.1135	54.2611	25.1446	0	32.8072	176.677	1.03826e-06	6.46406e-05
ENSOART00020025478	X	72238340	72239452	-	ENSOARG00020016628	LPAR4	LPAR4-201	4.21182	6.06649	2.64001	1.26253	20.1104	18.0451	58.3657	14.7588	3.54521	27.82	7.75273	0.000471984	0.0094144
ENSOART00020025488	18	26892544	27062827	+	ENSOARG00020013445	PCSK6	PCSK6-202	59.8361	47.3826	50.4495	49.7055	0	0	0	0	51.8434	0	-284.511	1.54788e-12	4.28035e-10
ENSOART00020025529	5	18535221	18537467	-	ENSOARG00020016636	ensembl	protein_coding	0	0	0	0	0.911504	9.073	22.1416	10.2648	0	10.5977	57.207	0.00256046	0.0342352
ENSOART00020025541	7	69954562	69971905	+	ENSOARG00020016670	FBXO34	FBXO34-201	451.109	581.118	526.134	513.132	404.047	330.398	312.294	258.176	517.873	326.229	-1.58775	0.00298755	0.0381093
ENSOART00020025571	X	121080562	121231365	-	ENSOARG00020015936	SMARCA1	SMARCA1-206	0	0	0	0	90.6857	148.231	9.56503	104.137	0	88.1547	474.126	1.27299e-09	1.81511e-07
ENSOART00020025582	15	71096213	71176171	-	ENSOARG00020016385	PAMR1	PAMR1-201	223.39	931.758	601.174	1013.7	62.6915	0	34.8263	135.917	692.505	58.3586	-11.8606	0.000762646	0.0138223
ENSOART00020025585	14	37268578	37297798	-	ENSOARG00020016574	TERB1	TERB1-201	28.325	19.2255	26.4836	31.7539	7.71471	3.87187	8.15906	11.5915	26.447	7.83429	-3.32799	0.00186287	0.0272212
ENSOART00020025608	23	44987009	45127586	+	ENSOARG00020016377	ARHGAP28	ARHGAP28-201	3185.28	1772.26	2505.05	1516.54	1005.82	127.839	452.849	79.018	2244.78	416.381	-5.38934	0.00124991	0.0202415
ENSOART00020025613	14	51029708	51058547	+	ENSOARG00020015126	CATSPERG	CATSPERG-203	8.39605	17.5456	12.3884	7.6454	0	1.29301	0	0	11.4939	0.323252	-38.4027	0.000231448	0.00532681
ENSOART00020025615	9	79614868	79615617	-	ENSOARG00020016720	ensembl	processed_pseudogene	0	28.3466	0.878078	7.53084	96.997	226.867	115.354	471.419	9.18888	227.659	24.6321	6.0903e-05	0.0018936
ENSOART00020025647	22	16674902	16850761	-	ENSOARG00020015803	MYOF	MYOF-203	6335.09	6363.45	5667.29	4711.04	2533.2	787.814	593.873	425.618	5769.22	1085.13	-5.31653	3.09241e-05	0.00108747
ENSOART00020025654	18	68862526	68865538	-	ENSOARG00020016713	CKB	CKB-201	2.10205	6.94725	0	1.26417	5.75503	32.2162	115.838	194.877	2.57837	87.1714	33.3458	4.755e-05	0.00155526
ENSOART00020025660	22	34575183	34600906	+	ENSOARG00020016737	PDCD4	PDCD4-201	1637.97	921.923	2344.75	2729.59	1013.82	336.753	887.816	640.76	1908.56	719.786	-2.65036	0.00356827	0.0431141
ENSOART00020025662	15	24579234	24603023	-	ENSOARG00020016474	PPP2R1B	PPP2R1B-204	70.2532	104.108	88.3151	47.0334	172.777	974.585	309.899	314.006	77.4274	442.817	5.70597	2.52927e-05	0.000915908
ENSOART00020025675	17	47622680	47668758	-	ENSOARG00020016646	ETFDH	ETFDH-201	212.094	180.55	203.777	120.499	303.282	176.764	1075.62	744.04	179.23	574.926	3.20812	0.0043073	0.0489188
ENSOART00020025690	13	78020128	78030628	-	ENSOARG00020016357	PLTP	PLTP-204	59.1192	36.6811	39.8195	83.891	4.82254	7.77033	0	3.1753	54.8777	3.94204	-14.5356	5.11093e-06	0.000242284
ENSOART00020025705	21	29529793	29544249	-	ENSOARG00020016756	TMEM218	TMEM218-201	121.419	111.153	123.807	111.897	75.2895	57.9422	59.2486	81.1967	117.069	68.4193	-1.71127	0.00223502	0.0311384
ENSOART00020025711	13	78020128	78030086	-	ENSOARG00020016357	PLTP	PLTP-205	260.436	143.863	164.939	228.252	49.0875	20.6427	13.4303	17.9163	199.373	25.2692	-7.89154	5.60496e-09	6.55745e-07
ENSOART00020025712	5	15986987	16023149	+	ENSOARG00020016763	C3	C3-201	32590.4	7799.6	57997.9	34901.4	4975.01	197.583	952.3	200.173	33322.3	1581.27	-21.0721	1.31538e-05	0.000537071
ENSOART00020025729	X	121162858	121231365	-	ENSOARG00020015936	SMARCA1	SMARCA1-207	1523.64	2476.69	1831.73	1350.08	14843.3	5362	3378.18	4294.6	1795.53	6969.53	3.88134	0.000215888	0.00504504
ENSOART00020025771	12	74420394	74473931	-	ENSOARG00020016785	SMYD2	SMYD2-201	505.118	444.67	566.263	1006.85	311.851	353.507	188.021	335.141	630.725	297.13	-2.12346	0.00446785	0.0498732
ENSOART00020025804	17	47629231	47668758	-	ENSOARG00020016646	ETFDH	ETFDH-202	155.292	232.357	142.989	132.057	187.016	838.852	344.535	768.22	165.674	534.656	3.22382	0.00149579	0.0229602
ENSOART00020025827	X	142041243	142043611	-	ENSOARG00020016826	TIMM8A	TIMM8A-201	290.444	388.374	272.139	306.639	460.086	675.932	443.087	706.557	314.399	571.416	1.81558	0.00187665	0.0273569
ENSOART00020025884	14	44637705	44706521	-	ENSOARG00020016853	TSHZ3	TSHZ3-201	438.876	512.13	633.78	551.358	208.904	178.2	123.499	91.6608	534.036	150.566	-3.55064	6.5891e-08	6.01288e-06
ENSOART00020025897	5	54855518	54936415	+	ENSOARG00020015693	PCDHGC3	PCDHGC3-207	285.087	256.573	223.516	166.636	176.776	60.6781	67.1427	61.1122	232.953	91.4272	-2.54651	0.00441516	0.0495579
ENSOART00020025937	23	4391478	4458302	+	ENSOARG00020016854	CYB5A	CYB5A-201	86.0237	21.5913	63.8054	59.7934	81.0636	196.321	1867.52	503.528	57.8035	662.107	11.4673	8.01526e-05	0.0023294
ENSOART00020025939	21	29901233	29937087	-	ENSOARG00020016876	FEZ1	FEZ1-201	283.708	618.8	266.35	326.803	58.8675	18.1261	0	19.0423	373.915	24.009	-15.598	7.88527e-05	0.00229895
ENSOART00020025952	14	60022080	60047325	+	ENSOARG00020016724	MYBPC2	MYBPC2-201	37.7208	31.5453	67.1596	53.4507	11.5983	10.3292	4.41946	9.48257	47.4691	8.95738	-5.37778	1.21065e-05	0.000499899
ENSOART00020025968	11	38981723	38993709	+	ENSOARG00020016581	ensembl	protein_coding	43.327	110.991	60.2206	53.4244	11.5823	5.18469	0	0	66.9908	4.19174	-16.1511	0.000566071	0.0109327
ENSOART00020025973	5	106215240	106317977	-	ENSOARG00020016902	ST8SIA4	ST8SIA4-201	18.9037	5.23072	50.2732	27.895	529.319	103.212	479.917	235.022	25.5756	336.867	13.1777	6.43113e-07	4.31524e-05
ENSOART00020026025	24	18356598	18407274	+	ENSOARG00020016925	ensembl	protein_coding	0	0	0.881669	1.26793	2.88746	70.917	4.46357	22.1148	0.537399	25.0957	49.6126	0.000533229	0.0103846
ENSOART00020026056	7	104818788	104878274	+	ENSOARG00020015270	TTC8	TTC8-203	229.806	175.552	193.289	198.064	115.666	82.5927	74.2821	94.8427	199.178	91.8458	-2.16889	1.50219e-05	0.000593976
ENSOART00020026100	23	4391519	4461781	+	ENSOARG00020016854	CYB5A	CYB5A-203	201.767	103.297	203.639	178.405	373.282	1302.86	1987.67	1991.07	171.777	1413.72	8.23243	2.83376e-08	2.81081e-06
ENSOART00020026134	15	24581555	24603023	-	ENSOARG00020016474	PPP2R1B	PPP2R1B-207	0	0	0	0	110.117	0	85.3408	104.84	0	75.0744	404.401	1.42204e-05	0.000568363
ENSOART00020026156	24	18437371	18489354	+	ENSOARG00020017006	ACSM1	ACSM1-201	0	0	0	1.26706	5.77101	441.946	107.774	248.347	0.316765	200.959	657.184	1.87422e-09	2.5338e-07
ENSOART00020026159	5	18622005	18645765	+	ENSOARG00020016870	ZFR2	ZFR2-201	9.44843	7.01222	11.4994	6.36714	0	1.29278	0	1.05519	8.5818	0.586992	-16.9371	0.0030171	0.0383996
ENSOART00020026175	2	238490332	238642156	-	ENSOARG00020016801	EPHA4	EPHA4-201	50.3133	97.1837	136.044	81.4	36.7024	23.2378	12.5486	16.8587	91.2353	22.3369	-4.10501	0.000123936	0.00324862
ENSOART00020026182	21	48094867	48103337	-	ENSOARG00020017039	MRGPRF	MRGPRF-201	55.0353	44.5803	38.9964	36.9051	5.79318	0	0	0	43.8793	1.4483	-29.9628	6.66178e-05	0.00200965
ENSOART00020026199	3	8738476	8742002	+	ENSOARG00020016950	TOR2A	TOR2A-201	21.0882	11.2313	13.1843	15.1163	38.2053	119.81	61.9018	69.5871	15.155	72.376	4.77896	1.73331e-05	0.000665993
ENSOART00020026204	7	81033810	81243592	+	ENSOARG00020017014	FUT8	FUT8-201	878.016	1110.88	554.421	524.633	537.205	216.83	261.728	247.635	766.988	315.85	-2.42791	0.00336271	0.0414401
ENSOART00020026211	23	45083848	45127586	+	ENSOARG00020016377	ARHGAP28	ARHGAP28-204	211.962	38.6191	244.277	104.525	0	0	0	0	149.846	0	-822.564	1.8783e-13	6.46808e-11
ENSOART00020026247	14	1317378	1338141	+	ENSOARG00020017049	AARS1	AARS1-201	4756.54	4340.7	3985.88	4293.05	3501.9	2180.67	1745.4	2018.76	4344.04	2361.68	-1.83942	0.00188576	0.0274458
ENSOART00020026324	22	35846106	35915565	-	ENSOARG00020017122	GPAM	GPAM-201	0	0	0	0	193.83	251.236	125.013	0	0	142.52	767.322	1.66909e-06	9.54942e-05
ENSOART00020026334	17	32316367	32368672	-	ENSOARG00020017029	JADE1	JADE1-202	224.337	443.788	247.331	167.859	131.33	50.3468	73.1218	106.422	270.829	90.3051	-2.99826	0.000682826	0.0127426
ENSOART00020026360	14	51083870	51089416	+	ENSOARG00020017011	SPRED3	SPRED3-202	23.279	6.98584	19.4849	7.6289	1.92926	1.29672	0	0	14.3447	0.806493	-18.8116	0.00118477	0.0193757
ENSOART00020026406	14	58736076	58741949	-	ENSOARG00020017176	CA11	CA11-201	28.3921	11.3003	71.3621	83.509	6.72039	6.44778	2.25615	4.21623	48.6409	4.91014	-10.0278	6.41026e-05	0.00195172
ENSOART00020026411	21	52681890	52683783	-	ENSOARG00020017172	ensembl	protein_coding	95.503	27.3515	128.732	273.831	20.8331	3.85974	0.782494	3.16854	131.354	7.16096	-18.2918	3.38509e-05	0.00117678
ENSOART00020026488	24	36625522	36630486	-	ENSOARG00020017218	PCOLCE	PCOLCE-201	5187.39	3815.11	6714.42	6832.66	2933.58	4095.51	2293.41	1992	5637.39	2828.62	-1.99317	0.00367652	0.0439424
ENSOART00020026530	24	356414	362799	+	ENSOARG00020017242	DECR2	DECR2-201	16.8757	9.49724	16.696	7.55456	17.1828	51.5248	66.6005	42.1754	12.6559	44.3709	3.49378	0.00345584	0.0421326
ENSOART00020026540	25	8047789	8167094	-	ENSOARG00020016708	LYST	LYST-203	0	0	158.435	90.5884	0	0	0	0	62.2559	0	-341.688	0.0037284	0.0444461
ENSOART00020026545	21	42124222	42125364	+	ENSOARG00020017260	FEN1	FEN1-201	84.2175	85.8414	44.0088	29.049	157.12	274.565	218.011	114.906	60.7792	191.15	3.13637	0.000899054	0.0157775
ENSOART00020026562	11	39007055	39024572	-	ENSOARG00020017250	CTNS	CTNS-201	32.5562	22.6666	24.6957	38.0388	40.4209	96.7609	67.1724	71.6657	29.4893	69.005	2.34679	0.00430564	0.0489188
ENSOART00020026564	24	18712053	18770021	+	ENSOARG00020017247	ACSM3	ACSM3-201	0	0.873675	0	1.26997	53.9928	18.0694	226.444	241.341	0.535911	134.962	269.056	4.06866e-09	4.88534e-07
ENSOART00020026583	11	8667628	8773187	+	ENSOARG00020016929	SEPTIN9	SEPTIN9-204	73.4195	20.9834	70.6355	106.73	88.7548	459.496	360.776	185.46	67.9422	273.622	4.03459	0.00232905	0.0321086
ENSOART00020026608	5	108567989	108840514	+	ENSOARG00020017228	PAM	PAM-201	5504.99	3147.29	4693.18	4208.81	2964.56	679.195	1529.43	722.763	4388.57	1473.99	-2.9769	0.00304873	0.0386674
ENSOART00020026612	15	71999944	72076544	+	ENSOARG00020017314	PRR5L	PRR5L-201	6.31701	9.53554	6.16063	5.05109	13.4099	56.7154	247.696	18.9754	6.76607	84.1991	12.4171	0.000206877	0.00488449
ENSOART00020026628	2	161540107	161663943	+	ENSOARG00020016908	PLA2R1	PLA2R1-201	1062.09	908.515	491.469	550.089	306.589	369.313	270.514	179.107	753.042	281.381	-2.67776	0.000243738	0.00553979
ENSOART00020026633	18	65740933	65762231	-	ENSOARG00020017286	WARS1	WARS1-201	1366.04	1630.79	1466.92	2384.1	1120	1064.16	858.916	1037.11	1711.96	1020.05	-1.67818	0.00408541	0.0475257
ENSOART00020026644	17	48092851	48401890	+	ENSOARG00020017332	GASK1B	GASK1B-201	889.092	592.4	544.063	695.434	194.045	385.974	235.073	173.861	680.248	247.238	-2.75466	3.85737e-05	0.00130856
ENSOART00020026661	2	217673491	217697047	+	ENSOARG00020017221	CASP8	CASP8-201	723.626	713.614	821.215	629.059	321.321	123.914	191.007	202.317	721.878	209.64	-3.4398	1.62615e-07	1.27926e-05
ENSOART00020026662	24	409979	432294	+	ENSOARG00020017294	RAB11FIP3	RAB11FIP3-201	472.955	437.751	463.621	409.037	809.167	503.02	902.682	742.015	445.841	739.221	1.65914	0.0033889	0.0416259
ENSOART00020026663	21	52736675	52741142	-	ENSOARG00020017348	PGGHG	PGGHG-201	150.039	208.794	135.05	90.1608	87.7317	45.1697	37.8591	38.9904	146.011	52.4377	-2.78784	0.00115947	0.0190868
ENSOART00020026664	22	35846106	35911990	-	ENSOARG00020017122	GPAM	GPAM-203	231.556	303.208	182.927	97.9984	607.982	1022.6	2606.23	725.94	203.922	1240.69	6.08126	7.29993e-06	0.00032978
ENSOART00020026698	18	69008395	69016106	-	ENSOARG00020017370	ensembl	protein_coding	24.127	14.8585	15.0082	6.35152	43.401	87.7645	45.227	43.2044	15.0863	54.8993	3.60425	0.000865369	0.0152893
ENSOART00020026710	14	60114045	60132569	-	ENSOARG00020017319	ensembl	protein_coding	450.727	330.966	487.564	1773.92	156.747	95.4566	127.196	210.792	760.795	147.548	-5.15296	9.98298e-05	0.00275226
ENSOART00020026716	21	42130627	42139928	-	ENSOARG00020017320	FADS1	FADS1-201	312.469	326.47	264.19	271.815	606.181	440.948	479.718	463.81	293.736	497.664	1.69437	0.00021774	0.0050818
ENSOART00020026717	1	112479029	112480777	+	ENSOARG00020017382	TSACC	TSACC-201	7.63394	6.61017	12.2336	12.4894	11.1539	49.6352	38.695	61.9042	9.74176	40.3471	4.14507	0.0026708	0.0353223
ENSOART00020026733	17	48094320	48401890	+	ENSOARG00020017332	GASK1B	GASK1B-202	1329.89	1080.58	1203.58	1469.57	453.748	243.883	33.4816	387.814	1270.9	279.732	-4.54492	0.00101012	0.0172942
ENSOART00020026752	18	19199768	19206939	-	ENSOARG00020017222	FURIN	FURIN-201	345.025	294.73	309.065	291.03	879.086	1423.73	708.408	791.352	309.963	950.643	3.06487	5.40426e-08	5.11053e-06
ENSOART00020026755	9	62643132	62648335	+	ENSOARG00020017413	ensembl	protein_coding	660.608	1301.07	164.955	273.687	10907.3	22430.8	33385.4	115300	600.081	45505.9	75.8232	9.93988e-14	3.77943e-11
ENSOART00020026756	11	23846538	23849222	+	ENSOARG00020017386	ensembl	protein_coding	126.342	101.648	69.1685	114.989	113.581	472.175	195.805	393.003	103.037	293.641	2.84929	0.0035165	0.0425877
ENSOART00020026789	23	5364684	5467748	+	ENSOARG00020017333	NETO1	NETO1-201	4.19566	3.49675	7.94609	2.54094	11.5754	85.1856	60.0272	29.5052	4.54486	46.5733	10.1033	5.61417e-05	0.00178509
ENSOART00020026804	3	27278615	27302082	+	ENSOARG00020017454	KCNS3	KCNS3-201	18.9488	30.5977	48.6363	55.9414	0	2.58689	0	3.16963	38.5311	1.43913	-29.0946	3.97299e-06	0.000197041
ENSOART00020026827	5	108567989	108840514	+	ENSOARG00020017228	PAM	PAM-202	0	0	0	0	0	820.008	137.998	727.951	0	421.489	2269.35	0.000204709	0.00483955
ENSOART00020026863	X	142303097	142304926	-	ENSOARG00020017486	ARMCX2	ARMCX2-201	547.984	594.228	577.017	431.388	368.88	94.1939	222.638	153.863	537.654	209.894	-2.55865	0.00266644	0.0353223
ENSOART00020026867	14	48874781	48886860	-	ENSOARG00020017113	DMKN	DMKN-201	37.84	27.8505	17.6295	20.2632	3.84426	3.8697	2.99941	0	25.8958	2.67834	-9.68119	5.66177e-05	0.00179087
ENSOART00020026929	6	109792098	109952091	-	ENSOARG00020015498	WDFY3	WDFY3-206	103.636	196.011	375.187	0	0	0	0	0	168.709	0	-926.205	9.09288e-07	5.80259e-05
ENSOART00020026975	7	23181633	23190248	+	ENSOARG00020017465	AJUBA	AJUBA-201	405.006	394.86	348.654	370.793	148.465	107.116	27.4688	146.478	379.828	107.382	-3.54343	0.000432327	0.00881884
ENSOART00020027009	13	75365934	75391530	+	ENSOARG00020017542	MYBL2	MYBL2-201	925.159	982.547	159.802	72.4148	1409.26	1510.1	7342.6	2348.83	534.981	3152.7	5.89259	0.00357178	0.0431141
ENSOART00020027011	16	3510916	3545007	+	ENSOARG00020017567	FGF18	FGF18-201	78.7983	75.7625	335.088	237.037	11.3309	25.7366	0.785835	1.05851	181.672	9.72794	-18.9525	3.75846e-05	0.00127977
ENSOART00020027013	17	4571440	4579937	+	ENSOARG00020017587	SFRP2	SFRP2-201	589.039	137.808	380.204	670.978	1122.6	2215.34	1695.15	826.244	444.507	1464.84	3.29686	0.0018747	0.0273503
ENSOART00020027019	5	108567989	108840514	+	ENSOARG00020017228	PAM	PAM-203	1806.46	1151.33	1168.2	1361.66	878.525	374.431	540.73	378.25	1371.91	542.984	-2.52536	0.000365403	0.00764789
ENSOART00020027023	11	47858131	47859969	+	ENSOARG00020017573	CCL2	CCL2-201	843.502	1734.92	1749.96	6683.51	235.54	1068.09	289.084	874.626	2752.97	616.836	-4.464	0.00411126	0.0476713
ENSOART00020027053	3	28616971	28618489	-	ENSOARG00020017609	OSR1	OSR1-201	287.575	134.945	290.378	130.523	59.9184	108.119	24.7701	21.0952	210.855	53.4756	-3.96152	0.00175491	0.0259343
ENSOART00020027055	9	62825357	62830354	-	ENSOARG00020017607	FABP4	FABP4-201	7.38984	12.9276	5.26883	10.0598	6645.76	39896.6	47160.1	153184	8.9115	61721.6	6928.63	1.36859e-53	2.49781e-49
ENSOART00020027070	8	11614805	11823911	-	ENSOARG00020017565	ME1	ME1-201	4948.61	3464.21	5273.89	8225.23	3216.48	2824.87	2254.03	3079.8	5477.99	2843.79	-1.92622	0.0037538	0.0446906
ENSOART00020027072	22	36055704	36112486	+	ENSOARG00020017617	ACSL5	ACSL5-201	484.607	693.203	414.073	359.533	133.112	89.0571	26.6815	65.3331	487.854	78.546	-6.22581	3.57365e-07	2.56782e-05
ENSOART00020027084	2	161712357	161797223	+	ENSOARG00020017401	ensembl	protein_coding	9.42479	19.3023	1.7682	8.91663	356.059	103.312	404.527	26.3385	9.85297	222.559	22.5695	1.30047e-06	7.70611e-05
ENSOART00020027117	11	36364136	36368808	-	ENSOARG00020017448	SLC2A4	SLC2A4-201	0	0	1.75885	0	1.91833	10.2935	28.3642	43.1032	0.439712	20.9198	42.6298	0.00116513	0.0191439
ENSOART00020027121	21	42236703	42273066	+	ENSOARG00020017431	ensembl	protein_coding	269.886	403.693	219.626	303.071	702.632	842.483	835.637	529.058	299.069	727.452	2.4321	1.86721e-05	0.000707022
ENSOART00020027190	20	9313014	9329796	+	ENSOARG00020014272	SYNGAP1	SYNGAP1-204	54.5176	0	31.8401	10.1912	0	0	0	0	24.1372	0	-132.486	0.00197349	0.0284557
ENSOART00020027229	14	37406386	37409002	-	ENSOARG00020017701	RRAD	RRAD-201	1291.78	571.186	945.022	1036.92	167.181	19.3269	7.64171	0	961.225	48.5374	-19.7934	0.000364507	0.0076379
ENSOART00020027253	8	12032677	12033915	+	ENSOARG00020017736	PRSS35	PRSS35-201	9773.64	3736.37	10279.9	11103.1	1428.23	24.4973	17.3458	7.37878	8723.25	369.364	-23.6146	0.000528675	0.0103433
ENSOART00020027257	9	62989710	62998386	-	ENSOARG00020017690	ensembl	protein_coding	1.04947	6.93333	0	0	354.203	210.98	39.8389	370.191	1.9957	243.803	117.349	1.62147e-09	2.25904e-07
ENSOART00020027273	22	36055706	36112486	+	ENSOARG00020017617	ACSL5	ACSL5-202	327.191	417.188	241.958	166.489	73.3402	74.8656	26.6457	15.8059	288.206	47.6643	-6.06952	1.19687e-05	0.000496456
ENSOART00020027388	3	29140058	29191733	-	ENSOARG00020017694	WDR35	WDR35-202	552.077	604.896	494.945	334.814	303.605	102.008	208.204	131.699	496.683	186.379	-2.66178	0.000985256	0.0169321
ENSOART00020027464	2	137586853	137877417	+	ENSOARG00020017541	PDE1A	PDE1A-202	0	0	0	0	0	32.1105	25.7941	62.915	0	30.2049	162.588	0.000706048	0.0130691
ENSOART00020027468	11	42559316	42563130	+	ENSOARG00020017850	ABHD15	ABHD15-201	6.30712	6.95962	5.2877	3.79808	20.1748	87.7009	186.117	52.7009	5.58813	86.6734	15.4328	4.85837e-07	3.34604e-05
ENSOART00020027495	20	18300579	18478102	+	ENSOARG00020017682	PTK7	PTK7-201	2593.46	2855.36	2474.18	1426.49	1320.13	1004.5	677.135	315.034	2337.37	829.199	-2.81923	0.00197386	0.0284557
ENSOART00020027569	22	36081757	36112486	+	ENSOARG00020017617	ACSL5	ACSL5-204	0	0	117.825	253.677	0	0	0	0	92.8754	0	-509.643	0.00161699	0.0244505
ENSOART00020027587	5	55077259	55087201	-	ENSOARG00020017521	FCHSD1	FCHSD1-201	137.453	160.733	168.587	163.804	77.1219	32.2637	76.4756	84.3038	157.644	67.5412	-2.32311	0.000937903	0.0163181
ENSOART00020027618	12	47185577	47235922	-	ENSOARG00020017935	PIK3CD	PIK3CD-201	6.28662	2.62894	2.6511	2.54539	10.6323	29.6968	45.6601	77.9675	3.52801	40.9892	11.6538	2.86409e-05	0.00102095
ENSOART00020027631	12	31186419	31375067	-	ENSOARG00020017437	ENAH	ENAH-201	1563.31	1302.82	1302.71	742.43	788.675	287.863	192.979	194.936	1227.82	366.113	-3.35388	0.00146384	0.0225647
ENSOART00020027675	11	23973994	23977086	-	ENSOARG00020017987	ensembl	protein_coding	82.694	70.1744	52.5616	100.109	151.649	297.205	124.176	347.334	76.3847	230.091	3.01478	0.000537198	0.0104413
ENSOART00020027679	19	61694708	61780327	+	ENSOARG00020017820	MGLL	MGLL-201	7.36938	18.1539	0	17.639	18.1543	176.381	98.8731	102.174	10.7906	98.8955	9.19203	0.00208624	0.029585
ENSOART00020027682	13	75713895	75786291	-	ENSOARG00020017975	JPH2	JPH2-201	461.156	630.529	363.995	362.546	71.4871	36.149	2.95082	4.21462	454.557	28.7004	-15.8774	7.48833e-06	0.000337455
ENSOART00020027749	X	121439985	121464710	+	ENSOARG00020017807	XPNPEP2	XPNPEP2-202	1039.92	470.736	1807.53	647.493	219.756	1.2905	3.71457	30.5605	991.419	63.8304	-15.5253	0.000910593	0.0159466
ENSOART00020027792	5	44545193	44557848	-	ENSOARG00020018049	RAB2B	RAB2B-201	209.165	181.077	257.407	256.218	126.825	92.6342	135.507	125.722	225.967	120.172	-1.87359	0.00046339	0.00930399
ENSOART00020027821	6	110669212	111143124	+	ENSOARG00020017927	ARHGAP24	ARHGAP24-201	509.74	549.941	878.53	433.275	231.535	72.2802	127.419	109.59	592.872	135.206	-4.37982	1.98822e-06	0.000111997
ENSOART00020027833	7	90128849	90205553	-	ENSOARG00020018089	NEK9	NEK9-201	2796.26	2925.66	3525.45	3391.68	1796.02	1034.57	1897.89	1536.33	3159.76	1566.2	-2.01671	0.000116399	0.00308778
ENSOART00020027839	X	121439985	121446991	+	ENSOARG00020017807	XPNPEP2	XPNPEP2-201	191.056	44.0543	185.609	62.3196	22.6069	1.2903	2.36141	0	120.76	6.56465	-18.2544	0.000313634	0.00679826
ENSOART00020027870	2	69900958	71179892	+	ENSOARG00020016354	TRPM3	TRPM3-202	0	0.876351	0	0	15.4647	1.29071	58.8215	65.2949	0.219088	35.218	115.314	4.52078e-05	0.00149202
ENSOART00020027924	8	12050577	12225333	-	ENSOARG00020017775	SNAP91	SNAP91-204	9.44616	21.8119	14.1145	11.4176	3.85204	0	2.23315	3.16103	14.1975	2.31155	-5.99828	0.00410517	0.0476344
ENSOART00020027937	16	3986198	4253669	-	ENSOARG00020017936	STK10	STK10-201	317.521	391.584	265.078	319.371	473.492	1318.21	634.621	503.637	323.389	732.491	2.2637	0.00429627	0.0488543
ENSOART00020027948	24	36736860	36742883	-	ENSOARG00020018129	NYAP1	NYAP1-201	191.894	267.679	192.52	109.313	75.2816	21.944	15.536	25.2892	190.351	34.5127	-5.51757	3.94813e-05	0.00133439
ENSOART00020028079	3	29393531	29415963	-	ENSOARG00020018247	SDC1	SDC1-201	929.301	1513.52	634.493	439.27	227.662	171.529	83.3302	44.269	879.147	131.698	-6.68053	7.12548e-06	0.000322698
ENSOART00020028111	16	41918849	41949267	+	ENSOARG00020018232	C1QTNF3	C1QTNF3-201	126.538	1160.1	183.69	25.191	30.5603	15.4589	0.764525	1.05436	373.88	11.9595	-31.3464	8.73188e-05	0.00249009
ENSOART00020028152	26	16765265	16972642	-	ENSOARG00020015782	SORBS2	SORBS2-202	46.138	27.1185	33.5588	40.6753	1128.28	618.306	413.526	523.697	36.8726	670.953	18.2506	5.44848e-23	9.94402e-20
ENSOART00020028173	7	38036328	38048356	-	ENSOARG00020018319	CDAN1	CDAN1-201	81.7222	64.8541	63.6289	61.094	110.199	153.651	101.603	111.683	67.8248	119.284	1.75235	0.00414844	0.0479056
ENSOART00020028174	24	33432631	33459935	+	ENSOARG00020018229	ensembl	protein_coding	179.893	146.763	193.752	184.604	120.87	82.5189	56.545	86.4367	176.253	86.5927	-2.03806	0.00146977	0.0226139
ENSOART00020028202	6	126597236	126625723	+	ENSOARG00020018235	HTRA3	HTRA3-201	761.606	579.382	1080.18	1271.19	216.428	287.675	30.6501	51.6431	923.091	146.599	-6.30568	0.00018024	0.00439782
ENSOART00020028208	21	9237543	9507686	-	ENSOARG00020018240	TMEM135	TMEM135-201	101.733	106.678	136.863	116.905	332.864	511.134	950.167	597.472	115.545	597.909	5.17639	5.93318e-10	8.87594e-08
ENSOART00020028233	26	16765265	16863381	-	ENSOARG00020015782	SORBS2	SORBS2-203	27.2543	0	28.216	17.7585	1431.99	247.535	323.456	395.833	18.3072	599.703	32.7929	3.83856e-07	2.73662e-05
ENSOART00020028287	26	16765265	16863381	-	ENSOARG00020015782	SORBS2	SORBS2-204	86.0442	58.5201	82.9656	199.34	2466.67	646.551	587.498	1705.06	106.718	1351.44	12.6887	2.5775e-09	3.38431e-07
ENSOART00020028296	2	161836746	161880977	-	ENSOARG00020018026	2024-03-07	MARCH7-207	10.5189	2.62871	12.3922	3.82071	0	0	0	0	7.34014	0	-40.3494	0.00415456	0.0479056
ENSOART00020028328	4	125090924	125113289	-	ENSOARG00020018428	XRCC2	XRCC2-201	91.7963	93.1707	60.615	115.772	133.557	179.02	261.577	182.418	90.3384	189.143	2.10107	0.00243855	0.0330899
ENSOART00020028391	26	16765265	16854436	-	ENSOARG00020015782	SORBS2	SORBS2-205	6.28665	0	6.17693	10.1606	213.129	96.735	28.8298	51.5914	5.65604	97.5714	17.5021	2.03126e-05	0.000759153
ENSOART00020028398	21	48706453	48715672	+	ENSOARG00020018440	CCND1	CCND1-201	147.751	128.488	115.062	220.151	23.8415	32.1954	6.91104	27.416	152.863	22.591	-6.83709	1.68977e-07	1.32361e-05
ENSOART00020028403	23	23523608	23839648	+	ENSOARG00020015429	CELF4	CELF4-202	5.2473	2.61952	1.76503	3.80823	12.5278	29.6806	35.6785	13.6997	3.36002	22.8967	6.93253	0.000390823	0.0081148
ENSOART00020028419	2	239814416	239844388	+	ENSOARG00020018444	MOGAT1	MOGAT1-201	4.2122	3.45532	0	1.25924	56.3385	222.694	308.585	575.119	2.23169	290.684	130.059	1.35553e-13	5.00426e-11
ENSOART00020028448	21	9238806	9507292	-	ENSOARG00020018240	TMEM135	TMEM135-204	35.8604	38.8535	63.2698	11.3321	104.054	75.9995	211.269	169.756	37.3289	140.27	3.74314	0.0014451	0.0224082
ENSOART00020028469	2	70195873	71179304	+	ENSOARG00020016354	TRPM3	TRPM3-205	2.09139	0	0	0	13.5249	0	76.2567	24.1958	0.522846	28.4944	53.833	0.00440906	0.0495504
ENSOART00020028481	26	16765265	16838499	-	ENSOARG00020015782	SORBS2	SORBS2-206	2.09486	0	6.18033	11.4412	89.7814	72.2514	40.5522	41.0664	4.92909	60.9128	12.6508	5.36402e-05	0.00172966
ENSOART00020028487	21	9582495	9592731	+	ENSOARG00020018518	FZD4	FZD4-201	136.368	77.7912	287.809	162.603	1705.23	1666.24	3921.04	2174.97	166.143	2366.87	14.2446	1.18788e-14	5.28781e-12
ENSOART00020028508	21	9708456	9709601	-	ENSOARG00020018547	PRSS23	PRSS23-201	877.71	2176.21	1381.66	1739.07	572.876	1023.15	504.615	750.642	1543.66	712.822	-2.16671	0.00433521	0.0491135
ENSOART00020028512	18	28431790	28456593	-	ENSOARG00020018425	CIB2	CIB2-201	78.5247	60.6861	87.5731	175.052	17.9922	20.5853	28.1698	36.9663	100.459	25.9284	-3.85904	0.000114534	0.00306504
ENSOART00020028534	12	56032582	56037446	-	ENSOARG00020018527	TMEM51	TMEM51-201	70.741	151.646	71.1223	49.0323	18.1071	18.0264	6.9257	8.43604	85.6354	12.8738	-6.72996	3.56311e-06	0.000180139
ENSOART00020028604	3	168466578	168784295	-	ENSOARG00020017904	USP15	USP15-202	296.585	302.18	295.102	389.307	220.289	227.228	222.69	189.656	320.793	214.966	-1.49014	0.00441269	0.0495579
ENSOART00020028682	1	107574692	107625413	-	ENSOARG00020018617	THEM4	THEM4-201	45.4141	49.9478	23.7027	57.8106	72.3966	119.737	256.584	451.351	44.2188	225.017	5.0984	0.000236998	0.00542717
ENSOART00020028743	7	90802941	90832336	-	ENSOARG00020018627	ensembl	protein_coding	1.04633	0	0	0	7.65123	12.8385	21.6576	18.8855	0.261582	15.2582	49.938	4.92121e-05	0.00160388
ENSOART00020028760	15	24852013	24881850	+	ENSOARG00020018609	DLAT	DLAT-202	0	0	0	0	0	0	220.56	97.9062	0	79.6167	428.833	0.00214128	0.0301691
ENSOART00020028769	5	108901438	108983599	+	ENSOARG00020017932	PPIP5K2	PPIP5K2-206	557.223	336.761	379.215	384.565	49.3267	59.4003	191.104	58.9999	414.441	89.7077	-4.60049	2.82954e-05	0.00101259
ENSOART00020028858	14	37570070	37571275	-	ENSOARG00020018774	B3GNT9	B3GNT9-201	213.611	130.188	189.307	204.75	82.4589	108.296	60.4054	62.1939	184.464	78.3386	-2.36274	0.000220542	0.00512814
ENSOART00020028881	5	18797151	18802830	+	ENSOARG00020018783	TBXA2R	TBXA2R-201	4.21354	9.51533	10.5507	8.82513	0.9561	0	0.760936	0	8.27616	0.429259	-17.0269	0.00337225	0.0415017
ENSOART00020028899	2	71284569	71308537	+	ENSOARG00020018792	KLF9	KLF9-201	84.7656	31.6907	114.789	55.0886	363.249	268.912	523.259	212.147	71.5834	341.892	4.77635	8.90558e-06	0.00038699
ENSOART00020028908	12	83258049	83270073	-	ENSOARG00020018785	TMEM9	TMEM9-201	458.251	459.923	567.255	735.811	218.452	250.939	248.649	313.343	555.31	257.846	-2.1529	3.19057e-05	0.00111768
ENSOART00020028920	15	79634786	79759405	+	ENSOARG00020017912	TTC17	TTC17-205	70.3085	138.683	0	57.3636	0	0	0	0	66.5888	0	-365.509	4.1173e-05	0.00138643
ENSOART00020028928	21	42613403	42635523	+	ENSOARG00020018816	ASRGL1	ASRGL1-201	1378.96	1253.54	1448.18	1272.96	943.094	836.005	1004.06	869.477	1338.41	913.158	-1.46485	0.000197149	0.00469735
ENSOART00020028952	14	1781560	1864135	-	ENSOARG00020018528	WDR59	WDR59-201	60.7937	78.8019	80.3915	58.5086	128.464	139.428	152.038	161.211	69.6239	145.285	2.07829	3.52126e-05	0.00120802
ENSOART00020028957	21	45510947	45529975	-	ENSOARG00020018123	LTBP3	LTBP3-201	1367.02	1070.54	1881.77	1865.21	227.245	109.758	127.969	74.8044	1546.13	134.944	-11.4462	3.87473e-17	2.94657e-14
ENSOART00020029001	2	250260655	250280587	+	ENSOARG00020018780	AK2	AK2-202	19.0024	13.7894	17.5628	25.1494	53.3796	235.64	37.6832	137.083	18.876	115.946	6.1501	0.000100714	0.00276412
ENSOART00020029007	11	36414027	36419186	-	ENSOARG00020018512	ACADVL	ACADVL-202	1159.42	1199.42	1247.21	1433.64	1300.5	2304.93	3621.54	4835.87	1259.92	3015.71	2.39376	0.00324908	0.0403943
ENSOART00020029015	12	83299690	83328060	+	ENSOARG00020018847	ensembl	protein_coding	70.1841	236.749	12.3748	22.9188	8.70365	11.6218	2.94148	0	85.5567	5.81674	-14.877	0.00099366	0.0170605
ENSOART00020029050	PEKD01007099.1	12235	12309	-	ENSOARG00020018890	ensembl	protein_coding	1.0542	0	3.36984	3.79418	1.84851	178.801	14.5725	26.257	2.05455	55.3698	27.1666	0.000743697	0.0135868
ENSOART00020029064	14	60308712	60310786	+	ENSOARG00020018894	CLEC11A	CLEC11A-201	89.4722	104.074	81.8634	40.4227	13.4152	7.73452	5.29572	2.10834	78.958	7.13845	-11.0915	6.35196e-08	5.85503e-06
ENSOART00020029101	2	250260662	250282763	+	ENSOARG00020018780	AK2	AK2-204	214.478	333.04	211.515	221.078	429.364	1058.21	1251.15	1341.48	245.028	1020.05	4.16136	9.86079e-07	6.21762e-05
ENSOART00020029129	1	58356109	58491712	+	ENSOARG00020018583	NEXN	NEXN-202	649.655	1253.85	609.724	866.627	447.477	295.671	98.7169	150.668	844.963	248.133	-3.40745	0.000971881	0.0167496
ENSOART00020029215	21	49082085	49181270	+	ENSOARG00020018806	ANO1	ANO1-201	28.2943	42.0396	49.4749	5.08865	4.83057	0	3.68672	0	31.2244	2.12932	-14.1331	0.00162523	0.0245141
ENSOART00020029277	1	58461057	58491645	+	ENSOARG00020018583	NEXN	NEXN-203	2056.43	7528.32	1925.16	4390.1	810.831	1433.83	203.373	410.978	3975	714.752	-5.56331	0.000332063	0.00708001
ENSOART00020029296	15	24903834	24906048	-	ENSOARG00020019033	TIMM8B	TIMM8B-201	107.473	116.422	95.2633	147.997	195.326	288.776	445.302	716.31	116.789	411.428	3.52604	8.72035e-05	0.00249009
ENSOART00020029351	14	60367679	60368509	-	ENSOARG00020019088	ensembl	protein_coding	70.7948	91.2035	51.7783	79.1251	125.648	561.27	117.374	178.233	73.2254	245.631	3.35013	0.00359967	0.0433076
ENSOART00020029361	1	278073947	278166681	+	ENSOARG00020018770	SLCO2A1	SLCO2A1-201	9.43714	1.74966	4.4157	10.1691	37.643	40.0159	16.2729	139.09	6.44291	58.2555	9.16495	0.000295298	0.00647999
ENSOART00020029364	20	18365934	18371983	+	ENSOARG00020019080	KLHDC3	KLHDC3-201	368.608	347.871	458.647	415.913	573.629	1122.44	853.668	1084.47	397.76	908.551	2.28345	4.70561e-05	0.00154464
ENSOART00020029382	18	28688124	28695024	+	ENSOARG00020019112	CRABP1	CRABP1-201	19.1612	56.2026	44.6228	154.724	136.944	456.803	329.994	2591.62	68.6776	878.841	12.8142	9.09146e-05	0.00256458
ENSOART00020029398	25	28964766	28989337	-	ENSOARG00020019064	VSIR	VSIR-202	14.682	53.0299	60.7227	78.4136	0	0	5.22802	0	51.7121	1.307	-35.9916	7.37452e-05	0.00217435
ENSOART00020029410	X	75480911	75613727	-	ENSOARG00020019109	SLC16A2	SLC16A2-201	91.3849	96.7275	119.049	117.884	245.325	299.294	632.122	241.35	106.261	354.523	3.34082	2.83716e-05	0.00101333
ENSOART00020029553	12	12839525	12842451	-	ENSOARG00020019242	RGS2	RGS2-201	136.027	95.8856	168.75	187.676	1541.42	970.052	384.531	829.778	147.085	931.445	6.33656	1.9062e-08	1.94358e-06
ENSOART00020029694	26	35955176	35957948	+	ENSOARG00020019326	ZNF703	ZNF703-201	17.8505	9.59317	17.6422	15.2195	27.9181	163.858	73.8205	43.2094	15.0763	77.2014	5.11419	0.000465696	0.00932977
ENSOART00020029714	5	55670812	55676384	-	ENSOARG00020019332	SPRY4	SPRY4-201	2.10882	1.72789	6.15265	2.51938	11.4616	81.1613	102.405	12.6522	3.12719	51.9201	16.4664	5.54362e-05	0.00176993
ENSOART00020029717	14	53880604	53882782	+	ENSOARG00020019317	ensembl	pseudogene	1.06952	0	0	0	12.7789	25.58	466.305	361.741	0.26738	216.601	703.708	3.78171e-09	4.63221e-07
ENSOART00020029724	12	48114354	48128045	+	ENSOARG00020019151	ENO1	ENO1-203	16474.8	16472	10371.9	16202	20998.9	32838.4	29446.2	52717.5	14880.2	34000.3	2.28494	0.000856238	0.0151426
ENSOART00020029756	14	58892898	58915959	-	ENSOARG00020019105	PLEKHA4	PLEKHA4-201	321.997	278.905	335.519	406.592	213.205	209.096	100.009	131.719	335.753	163.507	-2.0568	0.00252356	0.0340146
ENSOART00020029763	8	14102833	14235747	-	ENSOARG00020019081	NCOA7	NCOA7-204	79.6153	163.941	77.778	36.9195	38.6768	19.3687	23.5407	24.2326	89.5634	26.4547	-3.38712	0.00182114	0.0268045
ENSOART00020029774	22	21261035	21282704	+	ENSOARG00020019351	HOGA1	HOGA1-201	34.7683	57.1203	29.0249	12.6128	7.65233	10.3092	6.84652	2.10853	33.3816	6.72914	-5.01037	0.00168342	0.0251424
ENSOART00020029835	19	46236772	46303744	+	ENSOARG00020018656	ensembl	protein_coding	4.1945	5.21925	0	0	33.6127	88.8606	393.896	229.363	2.35344	186.433	77.7539	2.57377e-08	2.59524e-06
ENSOART00020029870	22	21285755	21289838	-	ENSOARG00020019435	MORN4	MORN4-201	77.6637	101.398	79.6302	109.836	53.8549	25.7342	29.0596	44.4278	92.132	38.2691	-2.40033	0.000945708	0.0163914
ENSOART00020029876	19	46262444	46303744	+	ENSOARG00020018656	ensembl	protein_coding	0	0	0	0	37.3382	41.0796	49.8068	0	0	32.0562	172.659	0.000455273	0.00916118
ENSOART00020029893	14	53986654	54001575	+	ENSOARG00020019378	ensembl	protein_coding	3.15489	6.08387	6.16675	11.3864	21.1186	85.1086	93.29	25.2976	6.69797	56.2037	8.47951	5.48205e-05	0.0017584
ENSOART00020029912	22	21286052	21290111	-	ENSOARG00020019435	MORN4	MORN4-202	35.8566	46.3156	39.0398	46.791	19.2826	15.1028	12.496	10.9379	42.0008	14.4548	-2.9003	0.000247938	0.00560734
ENSOART00020029956	15	79951574	80118922	+	ENSOARG00020019476	ensembl	protein_coding	82.1495	117.801	91.5018	88.3435	147.411	815.824	741.593	342.624	94.9489	511.863	5.38773	1.17965e-05	0.000490428
ENSOART00020029969	12	32327745	32428426	-	ENSOARG00020019465	ITPKB	ITPKB-201	147.789	145.351	159.018	150.091	106.252	71.0055	55.3489	54.7905	150.562	71.8491	-2.09782	0.000874257	0.0154016
ENSOART00020029986	2	250418194	250424130	+	ENSOARG00020019456	FNDC5	FNDC5-201	54.3298	33.1862	93.608	77.3334	25.4875	2.57373	17.2913	20.118	64.6144	16.3677	-3.91298	0.00426521	0.0486527
ENSOART00020030008	15	79951574	80015502	+	ENSOARG00020019476	ensembl	protein_coding	121.894	128.879	93.5199	90.9045	196.706	70.1286	2004.42	317.505	108.799	647.189	5.95004	0.00397115	0.0467101
ENSOART00020030028	17	5044639	5165995	-	ENSOARG00020019393	TRIM2	TRIM2-202	305.19	208.036	375.187	223.579	92.5935	0	39.2685	26.3404	277.998	39.5506	-7.01223	0.00377377	0.0448698
ENSOART00020030058	7	83006821	83046292	+	ENSOARG00020019519	ARG2	ARG2-201	96.9099	59.7447	63.3384	37.8514	16.2676	32.2186	6.83807	18.9764	64.4611	18.5752	-3.52258	0.00220925	0.0308501
ENSOART00020030059	24	36872739	36899825	-	ENSOARG00020019015	STAG3	STAG3-201	35.6193	47.3353	22.9788	20.3676	11.6018	9.03856	2.94352	2.10719	31.5753	6.42278	-4.9927	0.00183296	0.0269351
ENSOART00020030074	2	250418210	250423816	+	ENSOARG00020019456	FNDC5	FNDC5-202	69.124	35.4525	55.0652	100.072	10.5475	0	0	0	64.9283	2.63688	-24.4242	0.001106	0.0184175
ENSOART00020030079	X	88469952	88482647	+	ENSOARG00020019292	G6PD	G6PD-204	103.855	88.2689	47.6717	96.5369	84.8668	455.595	210.613	276.088	84.0832	256.791	3.05387	0.00386797	0.0456921
ENSOART00020030086	22	21336502	21344443	-	ENSOARG00020019577	AVPI1	AVPI1-201	98.2356	28.4107	71.9791	99.2637	135.235	481.5	570.576	3640.43	74.4723	1206.93	16.2193	8.89577e-06	0.00038699
ENSOART00020030143	21	45552581	45568416	+	ENSOARG00020019180	EHBP1L1	EHBP1L1-202	1307.94	1804.8	942.455	663.661	429.6	275.069	221.708	254.957	1179.71	295.333	-3.99585	1.03624e-06	6.46406e-05
ENSOART00020030166	X	42307958	42683140	-	ENSOARG00020018716	CASK	CASK-205	440.194	379.194	543.342	309.118	260.832	42.6042	111.393	67.4339	417.962	120.566	-3.46228	0.00218406	0.030592
ENSOART00020030288	14	54061580	54072858	+	ENSOARG00020019526	LIPE	LIPE-203	0	0	1.76448	3.80807	47.2225	1119.58	483.37	339.112	1.39314	497.321	376.477	3.41176e-13	1.07359e-10
ENSOART00020030309	12	32617998	32641966	+	ENSOARG00020019681	COQ8A	COQ8A-201	47.2242	19.2111	54.7173	81.2462	171.545	98.0761	231.869	229.732	50.5997	182.806	3.63118	0.00042642	0.00873467
ENSOART00020030320	X	122171063	122178858	-	ENSOARG00020019708	PGRMC1	PGRMC1-201	1238.02	1369.13	1015.43	1345.02	1847.26	1854.77	1659.33	2302.97	1241.9	1916.08	1.54291	0.00211656	0.0298758
ENSOART00020030330	15	34886888	35048551	+	ENSOARG00020019410	SORL1	SORL1-201	7.32831	2.63378	9.72734	3.82313	502.422	90.4062	263.877	36.8726	5.87814	223.395	37.8512	2.05109e-09	2.75253e-07
ENSOART00020030333	1	59050569	59113586	+	ENSOARG00020019699	PTGFR	PTGFR-202	431.992	111.38	263.527	58.2472	86.4806	25.7954	13.5001	3.16202	216.287	32.2345	-6.70924	0.00415509	0.0479056
ENSOART00020030372	3	144560601	144576580	+	ENSOARG00020019639	POU6F1	POU6F1-201	12.5851	16.5637	14.1033	10.1408	0	2.5782	0.743839	2.1057	13.3482	1.35694	-10.5115	0.000748039	0.0136388
ENSOART00020030392	1	30880248	30911539	-	ENSOARG00020019762	DHCR24	DHCR24-201	242.63	338.15	171.967	238.323	651.378	941.761	551.257	775.688	247.768	730.021	2.9441	8.74412e-07	5.59961e-05
ENSOART00020030441	19	62564870	62571958	+	ENSOARG00020019792	KLF15	KLF15-201	6.31399	1.73562	14.9678	18.9565	50.8122	60.593	169.193	148.634	10.4935	107.308	10.3342	1.40267e-05	0.000565126
ENSOART00020030444	24	542382	547273	+	ENSOARG00020019797	RHOT2	RHOT2-201	114.4	128.335	120.014	165.003	162.839	464.554	347.273	357.249	131.938	332.979	2.5245	0.000546023	0.0105903
ENSOART00020030445	14	54061580	54071058	+	ENSOARG00020019526	LIPE	LIPE-202	4.19664	1.74746	5.29636	1.26999	59.7801	402.664	685.677	593.282	3.12761	435.351	137.232	8.41964e-17	5.91026e-14
ENSOART00020030458	19	14863446	14895548	-	ENSOARG00020019793	ensembl	protein_coding	3211.39	3745.18	2531.6	3120.75	4482.34	12682.3	7992.19	7392.98	3152.23	8137.44	2.58137	0.000164624	0.00409162
ENSOART00020030464	25	29394642	29395930	+	ENSOARG00020019804	DDIT4	DDIT4-201	1025.68	821.138	1083.09	739.838	1523.3	1242.8	1991.47	1412.96	917.435	1542.63	1.68165	0.00322083	0.0401252
ENSOART00020030477	11	34187222	34385573	+	ENSOARG00020019487	GAS7	GAS7-201	100.747	213.933	100.608	181.529	30.8384	29.6807	23.0408	35.8299	149.204	29.8475	-5.01364	2.7877e-08	2.78024e-06
ENSOART00020030508	14	54061580	54070386	+	ENSOARG00020019526	LIPE	LIPE-201	6.28861	0	4.40975	1.26895	38.5367	417.769	223.064	140.021	2.99183	204.848	68.3127	7.34245e-10	1.08949e-07
ENSOART00020030516	19	62599479	62625478	+	ENSOARG00020019822	CFAP100	CFAP100-201	13.6303	19.2497	20.3136	10.1705	113.912	85.1974	112.378	111.693	15.841	105.795	6.58764	2.82337e-13	9.36897e-11
ENSOART00020030578	3	189199623	189254705	+	ENSOARG00020019876	TIMP3	TIMP3-201	725.929	402.877	380.381	904.781	2367.78	6156.22	3438.09	5718.23	603.492	4420.08	7.32721	3.60259e-10	5.5721e-08
ENSOART00020030587	16	43316001	43390138	-	ENSOARG00020019849	NPR3	NPR3-202	12.5795	14.881	17.6668	1.27169	815.042	313.701	1681.64	768.133	11.5997	894.63	76.1406	1.40884e-18	1.28564e-15
ENSOART00020030591	2	92371441	92724490	+	ENSOARG00020019193	CNTLN	CNTLN-202	86.0189	18.4369	0	107.092	0	0	0	0	52.8868	0	-290.08	0.000150454	0.00381379
ENSOART00020030621	X	109119176	109149035	-	ENSOARG00020019899	ensembl	protein_coding	264.021	304.884	241.426	246.343	404.883	530.457	348.961	516.727	264.168	450.257	1.70158	0.00129608	0.0208045
ENSOART00020030710	18	28906792	28932681	+	ENSOARG00020019918	CHRNA5	CHRNA5-201	19.9705	20.0135	14.9831	18.9935	113.385	69.6474	124.504	96.9686	18.4902	101.126	5.49878	4.58137e-11	8.54322e-09
ENSOART00020030736	4	13811313	13878922	-	ENSOARG00020018567	SGCE	SGCE-204	673.903	754.047	1112.64	866.695	512.464	492.919	269.422	310.885	851.822	396.423	-2.1506	0.000869075	0.0153399
ENSOART00020030741	18	70056993	70060211	-	ENSOARG00020019970	ensembl	protein_coding	502.485	417.761	417.573	740.556	147.556	18.069	54.8739	214.969	519.594	108.867	-4.77019	0.00109935	0.0183235
ENSOART00020030758	26	45306031	45427104	+	ENSOARG00020019917	THRB	THRB-201	32.4837	28.9128	129.895	58.5359	473.545	233.694	767.766	309.766	62.4567	446.193	7.14035	5.29283e-06	0.000248968
ENSOART00020030811	X	44355423	44456903	+	ENSOARG00020020034	MAOA	MAOA-201	183.374	70.9691	126.361	103.076	346.95	188.505	1226.74	445.684	120.945	551.97	4.56742	0.000454665	0.00915904
ENSOART00020030883	5	19153773	19169388	-	ENSOARG00020020092	GNA11	GNA11-201	438.527	487.584	466.032	457.989	681.562	715.688	860.65	578.682	462.533	709.145	1.53376	0.00164056	0.0246841
ENSOART00020030906	26	20699239	20727589	+	ENSOARG00020019754	ASAH1	ASAH1-202	808.129	682.487	935.272	892.968	476.769	334.072	476.491	356.247	829.714	410.895	-2.01651	1.5759e-05	0.000617205
ENSOART00020030911	13	36169707	36191829	-	ENSOARG00020020123	JCAD	JCAD-201	209.483	230.644	152.039	119.698	65.7684	58.1089	30.8714	73.7499	177.966	57.1246	-3.12968	6.26686e-05	0.00192878
ENSOART00020030976	X	44356301	44436525	+	ENSOARG00020020034	MAOA	MAOA-202	338.035	118.666	250.566	161.131	704.026	317.418	860.861	722.949	217.1	651.313	3.00129	0.000740029	0.0135333
ENSOART00020031018	14	58989277	59005028	-	ENSOARG00020019999	GYS1	GYS1-202	0	0	0	0	0	29.5472	22.8386	20.9747	0	18.3401	98.7035	0.00317794	0.0398078
ENSOART00020031048	15	80806012	80861695	+	ENSOARG00020020176	CD82	CD82-201	34.7907	10.3704	31.6458	28.9792	5.73225	10.3067	5.34542	3.16299	26.4465	6.13684	-4.36341	0.00243476	0.0330899
ENSOART00020031067	11	19596138	19610156	+	ENSOARG00020019959	ETV4	ETV4-201	29.5632	45.4703	19.4819	59.801	6.75897	2.59161	0	0	38.5791	2.33765	-16.7405	0.000391619	0.00812208
ENSOART00020031092	3	414526	414933	-	ENSOARG00020020214	MRPL41	MRPL41-201	41.3785	41.5217	31.4657	72.2504	38.2024	338.037	126.521	296.583	46.6541	199.836	4.28766	0.00220329	0.030814
ENSOART00020031098	6	51424962	51570943	+	ENSOARG00020019954	TBC1D19	TBC1D19-201	490.392	849.326	599.805	607.456	253.162	141.921	149.927	264.528	636.745	202.384	-3.14647	1.46311e-06	8.50421e-05
ENSOART00020031117	3	415667	497527	+	ENSOARG00020020226	PNPLA7	PNPLA7-201	49.2322	48.2255	80.4342	59.8419	30.9455	19.3692	26.4725	29.5002	59.4335	26.5719	-2.22853	0.00264075	0.0351476
ENSOART00020031147	1	96035478	96041476	+	ENSOARG00020020246	DCLRE1B	DCLRE1B-201	161.751	216.143	167.56	195.226	82.7471	60.6342	86.6414	95.907	185.17	81.4824	-2.26494	8.51828e-06	0.000373719
ENSOART00020031172	17	51465773	51517775	-	ENSOARG00020019632	GUCY1B1	GUCY1B1-202	43.0335	80.3082	33.5318	57.1112	116.576	343.247	583.94	467.904	53.4962	377.917	7.06516	4.65455e-07	3.23004e-05
ENSOART00020031173	26	36182437	36185129	-	ENSOARG00020020243	ADRB3	ADRB3-201	0	0	0	0	7.68603	127.369	82.2608	73.5446	0	72.7152	391.291	7.32662e-09	8.15354e-07
ENSOART00020031185	14	49196451	49198068	-	ENSOARG00020020268	HSPB6	HSPB6-201	132.364	230.869	207.108	233.763	31.9047	73.5174	20.3513	16.0708	201.026	35.461	-5.71803	5.24088e-06	0.000247161
ENSOART00020031195	15	46647469	46717385	+	ENSOARG00020018704	SCUBE2	SCUBE2-201	60.7836	34.1601	30.9241	54.7073	1586.49	742.367	1275.61	778.642	45.1438	1095.78	24.3902	2.37627e-29	8.67386e-26
ENSOART00020031205	18	29079127	29138993	+	ENSOARG00020020138	UBE2Q2	UBE2Q2-201	710.244	813.347	880.543	979.602	642.481	242.382	267.96	422.705	845.934	393.882	-2.14701	0.00397462	0.0467101
ENSOART00020031224	26	36221147	36245545	+	ENSOARG00020020286	EIF4EBP1	EIF4EBP1-201	362.667	356.748	368.774	497.942	589.405	2005.79	1529.9	2112.77	396.533	1559.47	3.93339	5.40586e-06	0.000252756
ENSOART00020031256	2	10469117	10567688	-	ENSOARG00020019825	RGS3	RGS3-202	168.732	120.866	175.821	185.741	51.2053	15.4927	11.0622	12.6438	162.79	22.601	-7.19683	1.10102e-06	6.76588e-05
ENSOART00020031263	12	49092492	49125051	-	ENSOARG00020020217	ensembl	protein_coding	22.0163	16.5408	50.1959	29.1204	0	0	3.72365	0	29.4684	0.930911	-27.9037	0.000159956	0.00401561
ENSOART00020031269	2	254961035	254981661	+	ENSOARG00020020276	RPA2	RPA2-201	165.597	144.178	147.625	142.272	215.73	358.094	460.145	257.271	149.918	322.81	2.15435	0.000584415	0.0112157
ENSOART00020031273	5	4110804	4115873	-	ENSOARG00020020308	RFXANK	RFXANK-201	86.4179	76.1122	114.313	70.5994	118.548	224.201	183.641	207.696	86.8605	183.521	2.10668	0.00133861	0.0212732
ENSOART00020031278	X	110060865	110165549	+	ENSOARG00020020284	GPC4	GPC4-201	1386.29	1111.64	1223.2	825.164	337.311	63.2334	57.9654	12.6458	1136.57	117.789	-9.64573	7.29467e-05	0.00216128
ENSOART00020031293	2	250573540	250593431	+	ENSOARG00020020320	SYNC	SYNC-201	217.509	94.4723	39.7751	0	0	3.87709	0	1.05529	87.939	1.2331	-75.7459	0.00031417	0.0068018
ENSOART00020031310	15	46647469	46717385	+	ENSOARG00020018704	SCUBE2	SCUBE2-203	0	0	27.356	0	579.895	162.483	877.767	206.282	6.839	456.607	66.219	0.000100999	0.00276776
ENSOART00020031356	15	46647469	46717385	+	ENSOARG00020018704	SCUBE2	SCUBE2-204	15.7163	0	32.6507	68.5881	926.838	150.91	1417.59	650.687	29.2388	786.507	26.9918	1.33231e-05	0.00054156
ENSOART00020031362	12	49134775	49158924	-	ENSOARG00020020371	ensembl	protein_coding	26.2933	22.5922	29.9503	41.7433	3.83903	1.28948	2.25833	1.05408	30.1448	2.11023	-13.8662	3.85425e-07	2.73712e-05
ENSOART00020031386	14	54143958	54146713	+	ENSOARG00020020383	PAFAH1B3	PAFAH1B3-201	226.148	205.592	245.708	376.727	72.3299	144.175	37.085	61.1701	263.544	78.6901	-3.36319	0.000340653	0.00724622
ENSOART00020031501	2	10469235	10471797	-	ENSOARG00020019825	RGS3	RGS3-204	23.3222	29.9556	18.3971	30.0346	1.89577	6.43305	0.780837	3.16707	25.4274	3.06918	-8.77527	5.31657e-05	0.00171739
ENSOART00020031509	12	77106303	77106563	-	ENSOARG00020020456	ensembl	protein_coding	1.03752	0	3.42183	1.24877	66.1203	191.432	440.001	634.243	1.42703	332.949	229.536	9.64321e-15	4.75671e-12
ENSOART00020031530	14	59048226	59062529	+	ENSOARG00020020453	SNRNP70	SNRNP70-201	1563.2	1595.11	1528.95	1405.44	1895.76	2279.43	2661.24	2021.47	1523.17	2214.48	1.45388	0.00284286	0.0370079
ENSOART00020031545	15	46733429	46759820	+	ENSOARG00020020408	NRIP3	NRIP3-201	6.33383	0	2.6186	3.74134	132.256	49.9879	46.6228	47.316	3.17344	69.0458	22.2837	1.51566e-07	1.20796e-05
ENSOART00020031617	24	27218277	27219317	-	ENSOARG00020020505	ensembl	protein_coding	251.809	274.345	251.547	326.668	357.74	523.189	539.384	762.234	276.092	545.637	1.9771	0.00113224	0.0187688
ENSOART00020031624	9	81938772	81954142	-	ENSOARG00020020491	CTHRC1	CTHRC1-201	216.569	1095.7	211.53	673.368	42.8475	11.5865	7.71507	4.21841	549.291	16.5919	-33.0526	1.63817e-09	2.26502e-07
ENSOART00020031698	26	36294790	36300812	-	ENSOARG00020020539	STAR	STAR-201	3.15816	7.80376	4.40088	3.78901	16.2868	10.3123	57.5306	72.7384	4.78795	39.217	8.13526	0.000431538	0.00881884
ENSOART00020031713	9	81994858	82028928	-	ENSOARG00020020543	FZD6	FZD6-201	14.6828	111.022	19.4226	58.4401	3.85839	0	2.96334	0	50.8918	1.70543	-28.4106	3.45484e-05	0.00119421
ENSOART00020031730	6	111844743	112018558	+	ENSOARG00020019325	PTPN13	PTPN13-206	2129.22	2277.76	2104.79	1631.42	1233.5	288.016	572.926	231.768	2035.8	581.552	-3.49965	0.00107885	0.0181309
ENSOART00020031734	X	111134740	111171293	+	ENSOARG00020020532	MBNL3	MBNL3-202	0	0.868403	0.881163	1.2647	76.7525	51.6121	165.644	133.994	0.753566	107.001	143.932	2.97601e-12	7.65003e-10
ENSOART00020031739	23	24482107	25012761	-	ENSOARG00020019688	FHOD3	FHOD3-206	314.144	289.566	488.042	636.953	61.9291	34.8683	40.3677	193.85	432.176	82.7539	-5.22333	0.000160625	0.00402246
ENSOART00020031768	2	45267257	45291546	-	ENSOARG00020020583	SORBS3	SORBS3-201	450.99	609.44	598.654	809.416	290.401	432.396	234.05	321.392	617.125	319.56	-1.93336	0.00220839	0.0308501
ENSOART00020031922	17	52018446	52021114	+	ENSOARG00020020685	ensembl	protein_coding	574.345	926.258	601.617	689.993	296.531	194.826	98.405	181.268	698.053	192.758	-3.62497	2.8645e-06	0.000149371
ENSOART00020032112	22	21408656	21413034	-	ENSOARG00020020728	SFRP5	SFRP5-203	7.34801	5.19445	0	0	24.867	55.3007	69.3061	557.321	3.13562	176.699	55.9426	1.42317e-05	0.000568363
ENSOART00020032160	3	33349501	33444226	-	ENSOARG00020020291	ITSN2	ITSN2-203	0	0	0	0	144.283	81.4213	0	111.761	0	84.3663	454.166	1.87716e-05	0.000709316
ENSOART00020032203	14	37638757	37654991	-	ENSOARG00020019957	ensembl	pseudogene	208.494	206.838	125.492	122.19	345.106	344.748	247.364	448.837	165.753	346.513	2.08756	0.00170426	0.0253707
ENSOART00020032221	2	142291279	142306513	+	ENSOARG00020020855	PRKRA	PRKRA-201	131.549	169.2	164.637	165.538	72.8546	94.1105	73.2919	72.7361	157.731	78.2483	-2.02425	2.38549e-05	0.000869014
ENSOART00020032226	19	33091172	33382203	-	ENSOARG00020020821	MITF	MITF-203	253.461	156.996	239.56	304.364	346.285	522.99	1221.26	628.977	238.596	679.878	2.85262	0.00103169	0.0175157
ENSOART00020032293	5	53895117	53905050	-	ENSOARG00020020934	HBEGF	HBEGF-201	7.40681	10.2999	3.50737	6.26885	9.50023	104.24	27.1786	21.099	6.87074	40.5044	5.86009	0.00412075	0.0477207
ENSOART00020032310	12	64555618	64573070	-	ENSOARG00020020933	ANGPTL1	ANGPTL1-201	1635.06	1544.63	2013.01	3200.16	1008	629.745	729.195	737.676	2098.22	776.154	-2.70241	1.67352e-05	0.000645739
ENSOART00020032364	24	33990107	34021562	-	ENSOARG00020020966	ELN	ELN-201	468.435	142.943	750.511	168.612	148.183	32.2526	43.3131	5.2696	382.625	57.2547	-6.67754	0.00266313	0.0353223
ENSOART00020032387	18	20680923	20686071	-	ENSOARG00020020903	C18H15orf40	C18H15orf40-203	1.00958	0	0	0	0.882206	13.7605	24.3971	10.09	0.252395	12.2825	40.5521	0.00208297	0.0295637
ENSOART00020032389	20	30110394	30118272	+	ENSOARG00020020983	PPP1R18	PPP1R18-201	1009.19	1436.74	1146.76	1101.26	622.987	469.79	268.474	330.885	1173.49	423.034	-2.7757	1.36637e-05	0.000551718
ENSOART00020032398	KZ319282.1	1234012	1294698	-	ENSOARG00020020941	TOM1L1	TOM1L1-201	347.256	498.077	484.635	254.017	155.248	21.9403	40.0618	24.237	395.996	60.3718	-6.54996	7.9607e-05	0.00231724
ENSOART00020032407	11	36454377	36457189	+	ENSOARG00020021001	ensembl	protein_coding	1.05276	0	6.12793	16.2944	96.9111	940.999	1385.97	492.052	5.86878	728.984	126.458	2.16388e-10	3.43418e-08
ENSOART00020032412	2	10764689	10783987	-	ENSOARG00020020937	PRPF4	PRPF4-201	184.85	163.867	160.511	133.118	279.054	313.497	323.327	218.161	160.587	283.51	1.76409	0.000753023	0.0137023
ENSOART00020032421	8	17072084	17146916	-	ENSOARG00020021014	CLVS2	CLVS2-201	2.09255	0	0	0	75.7452	39.8449	178.46	60.8981	0.523138	88.7369	173.481	3.9418e-09	4.78019e-07
ENSOART00020032444	2	163213146	163538252	+	ENSOARG00020020890	CCDC148	CCDC148-202	66.1222	53.2626	5.29525	27.9271	5.78205	5.1621	2.97399	0	38.1518	3.47953	-11.0255	0.00107471	0.0180946
ENSOART00020032447	X	39163768	39334660	-	ENSOARG00020020935	SRPX	SRPX-202	120.768	95.9062	242.555	595.981	3.84992	89.0214	12.685	30.5632	263.803	34.0299	-7.79223	0.001609	0.0243903
ENSOART00020032455	2	45408791	45457344	-	ENSOARG00020020996	SLC39A14	SLC39A14-201	212.02	285.441	210.014	192.908	451.85	1274.92	600.319	237.114	225.096	641.05	2.84593	0.00415008	0.0479056
ENSOART00020032526	17	38195866	38208820	+	ENSOARG00020021075	BATF3	BATF3-201	2.11665	3.41988	0	1.24995	10.4149	14.1329	30.3898	98.0274	1.69662	38.2412	22.3696	0.000102686	0.00280979
ENSOART00020032558	23	47338551	47369550	+	ENSOARG00020021079	APCDD1	APCDD1-201	3.15127	2.61413	5.29097	3.80257	29.8226	232.209	223.438	153.874	3.71474	159.836	42.9606	2.66838e-12	6.95722e-10
ENSOART00020032578	1	32640693	32726462	-	ENSOARG00020021119	PLPP3	PLPP3-201	169.253	222.673	761.383	674.714	1774.18	1065.28	2744.11	2320.97	457.006	1976.13	4.32505	0.000288069	0.00633439
ENSOART00020032746	2	123855955	123858983	-	ENSOARG00020021205	ensembl	protein_coding	20.1042	23.1749	4.38421	18.8066	41.801	154.429	64.4521	58.0223	16.6175	79.6762	4.79561	0.000895656	0.0157482
ENSOART00020032749	4	14711228	14723125	-	ENSOARG00020021170	PDK4	PDK4-201	7.34831	4.36309	49.4089	6.34413	256.202	926.461	1302.18	732.43	16.8661	804.319	47.3724	4.66761e-11	8.54322e-09
ENSOART00020032751	23	11005374	11013723	+	ENSOARG00020021223	DSEL	DSEL-201	3850.05	3447.87	5527.62	3444.86	1654.08	1036.94	693.618	465.674	4067.6	962.578	-4.22609	2.74307e-06	0.000143861
ENSOART00020032798	7	52769308	52844424	-	ENSOARG00020021211	MINDY2	MINDY2-201	184.81	269.467	236.4	157.262	113.593	52.8985	109.627	45.3173	211.985	80.359	-2.62996	0.00130289	0.0208954
ENSOART00020032830	21	45771448	45778275	-	ENSOARG00020021256	EFEMP2	EFEMP2-201	2876.23	1860.13	3222.92	3965.69	1524.63	1496.43	775.209	464.788	2981.24	1065.26	-2.79889	0.00148702	0.0228447
ENSOART00020032843	15	6866317	7003792	-	ENSOARG00020020483	YAP1	YAP1-201	164.762	230.528	111.199	134.562	79.9883	43.876	85.4702	69.5521	160.262	69.7216	-2.29069	0.00189108	0.0274846
ENSOART00020032861	6	112035792	112099616	-	ENSOARG00020021292	SLC10A6	SLC10A6-201	4.20754	7.88134	14.1576	5.09178	0	1.29376	0	0	7.83456	0.32344	-26.1936	0.00283848	0.0369773
ENSOART00020032896	X	64485099	64502656	+	ENSOARG00020021287	EFNB1	EFNB1-201	354.65	262.055	208.661	156.697	360.452	502.786	1007.08	832.774	245.516	675.773	2.75242	0.00103164	0.0175157
ENSOART00020032931	24	34245455	34247872	+	ENSOARG00020021169	ABHD11	ABHD11-201	157.971	116.95	109.984	177.966	173.275	536.161	231.431	726.358	140.718	416.806	2.96273	0.00287023	0.0372314
ENSOART00020032939	11	35249286	35362526	+	ENSOARG00020021207	MYH10	MYH10-202	13996	18237.6	11655.3	5117.29	6718.36	1394.8	1120.49	783.814	12251.6	2504.37	-4.89203	0.00191972	0.0278291
ENSOART00020032943	22	19331635	19499773	-	ENSOARG00020020860	SORBS1	SORBS1-205	0	0	0	0	35.6961	25.7796	207.481	71.5285	0	85.1212	459.11	8.9468e-10	1.31684e-07
ENSOART00020032944	19	52835609	52838840	-	ENSOARG00020021328	KLHDC8B	KLHDC8B-201	69.4065	81.7005	79.2878	87.2978	37.4386	14.1849	35.3568	33.7301	79.4231	30.1776	-2.6052	0.000485292	0.00963771
ENSOART00020032993	X	64830815	64834710	-	ENSOARG00020021371	ensembl	pseudogene	223.208	270.693	204.11	229.031	308.253	383.457	605.136	568.963	231.76	466.452	2.01364	0.00111218	0.0185035
ENSOART00020033002	X	39677477	39806790	+	ENSOARG00020021392	ensembl	protein_coding	67.4127	38.9678	58.9422	104.73	123.453	244.865	195.974	264.614	67.5131	207.227	3.08056	0.000185515	0.00448243
ENSOART00020033004	11	24874666	24884426	-	ENSOARG00020021377	COPZ2	COPZ2-201	1055.91	1167.87	1250.33	2187.92	589.823	368.383	341.642	806.62	1415.51	526.617	-2.6876	0.000581359	0.0111806
ENSOART00020033020	4	14857297	15289177	+	ENSOARG00020021331	DYNC1I1	DYNC1I1-201	0	0.873003	1.76547	3.80824	28.9081	11.6189	55.88	15.8161	1.61168	28.0558	18.2083	7.34603e-05	0.00217166
ENSOART00020033059	18	21067927	21142374	-	ENSOARG00020021416	HDGFL3	HDGFL3-201	458.558	618.878	475.914	343.228	258.132	97.7927	133.149	87.5862	474.144	144.165	-3.28586	9.22633e-05	0.0025946
ENSOART00020033112	13	38168304	38195467	-	ENSOARG00020021246	RAB18	RAB18-204	0	0	0	0	10.1933	24.1733	12.3772	4.22099	0	12.7412	68.4214	0.000209692	0.00492547
ENSOART00020033127	15	46895698	47017426	+	ENSOARG00020020975	DENND2B	DENND2B-201	545.656	548.215	506.538	422.823	148.97	34.8664	52.1614	102.195	505.808	84.5483	-5.97706	9.75813e-08	8.24517e-06
ENSOART00020033143	3	33848751	33934890	-	ENSOARG00020021236	ADCY3	ADCY3-201	251.447	234.889	192.658	159.105	126.638	72.3069	35.3354	49.5195	209.525	70.95	-2.95887	0.000888704	0.015641
ENSOART00020033169	X	135587874	135594884	+	ENSOARG00020021415	ensembl	protein_coding	157.543	160.711	148.253	193.257	105.56	93.9588	101.431	117.081	164.941	104.508	-1.57416	0.00304323	0.0386354
ENSOART00020033179	11	20090382	20097679	-	ENSOARG00020021471	RUNDC1	RUNDC1-201	122.821	133.513	190.579	194.133	70.3123	56.7749	67.0042	107.493	160.261	75.3962	-2.12342	0.00173424	0.0256947
ENSOART00020033180	11	35249286	35362526	+	ENSOARG00020021207	MYH10	MYH10-203	29727.1	32038.5	26206.4	9784.69	11160	1378.01	3552.98	970.287	24439.2	4265.33	-5.72958	0.00113422	0.0187847
ENSOART00020033186	X	39677477	39793784	+	ENSOARG00020021392	ensembl	protein_coding	1.04989	1.74473	1.76441	12.6856	16.3698	30.9667	25.3331	29.5084	4.31116	25.5445	6.16381	0.00434333	0.0491141
ENSOART00020033237	14	54441335	54444112	+	ENSOARG00020021478	RABAC1	RABAC1-201	0	0	0	0	33.4902	193.209	330.833	113.185	0	167.679	903.129	6.33787e-13	1.89627e-10
ENSOART00020033254	19	33773222	33938438	+	ENSOARG00020021286	FRMD4B	FRMD4B-203	87.9936	47.2626	83.0018	39.4126	0	18.0648	4.42434	4.21238	64.4177	6.67537	-9.89383	0.000423961	0.00869405
ENSOART00020033256	6	15400480	15757675	-	ENSOARG00020019914	ANK2	ANK2-203	753.767	352.928	768.462	749.337	201.357	77.4911	297.59	108.511	656.124	171.237	-3.82281	0.000158478	0.003995
ENSOART00020033285	1	296940201	297170935	-	ENSOARG00020021528	RFTN1	RFTN1-201	58.769	157.175	231.221	332.591	968.519	1387.25	972.917	914.716	194.939	1060.85	5.44568	2.19401e-06	0.000121668
ENSOART00020033295	7	7706642	7789997	+	ENSOARG00020021498	POLK	POLK-201	312.217	359.336	410.941	399.664	242.637	205.299	170.063	100.093	370.54	179.523	-2.06448	0.00190748	0.0276736
ENSOART00020033303	11	36558961	36571714	-	ENSOARG00020021553	ALOX12	ALOX12-201	18.8703	37.5243	35.2726	7.61128	0	1.28935	1.48401	0	24.8196	0.69334	-35.0095	3.50212e-05	0.00120371
ENSOART00020033311	12	50504307	50554694	+	ENSOARG00020021313	PLEKHG5	PLEKHG5-201	29.3701	100.897	61.9307	0	0	0	0	0	48.0494	0	-263.929	0.000112367	0.00301835
ENSOART00020033326	25	30442475	30463809	-	ENSOARG00020021523	ANXA7	ANXA7-202	938.116	642.941	996.388	903.607	313.563	234.781	257.206	441.603	870.263	311.788	-2.79081	1.12578e-06	6.87179e-05
ENSOART00020033327	22	19331635	19499773	-	ENSOARG00020020860	SORBS1	SORBS1-208	0	21.8946	0	12.7216	76.3217	109.745	320.924	101.157	8.65407	152.037	17.5767	0.00107784	0.0181306
ENSOART00020033329	X	58907114	58916015	+	ENSOARG00020021490	SLC38A5	SLC38A5-201	37.8213	66.166	27.3248	6.33327	7.69025	0	0.748571	0	34.4113	2.1097	-16.0896	0.0029922	0.0381093
ENSOART00020033335	5	19355161	19368763	-	ENSOARG00020021465	THOP1	THOP1-201	229.77	217.551	167.715	187.954	322.03	526.557	394.825	374.095	200.747	404.377	2.01239	8.81024e-05	0.00250851
ENSOART00020033379	24	27325926	27328322	-	ENSOARG00020021586	ensembl	protein_coding	19.9666	13.058	22.0377	15.1996	4.8062	1.28985	3.74583	3.16195	17.5655	3.25096	-5.26922	0.000820165	0.0146037
ENSOART00020033384	5	87212276	87331735	+	ENSOARG00020021234	VCAN	VCAN-205	28.2956	25.4015	37.9926	57.2525	2.89862	1016.08	55.299	663.795	37.2356	434.517	11.6761	0.00238564	0.032639
ENSOART00020033500	22	19331635	19499773	-	ENSOARG00020020860	SORBS1	SORBS1-209	0	0	0	0	10.6068	9.02072	25.0382	17.8795	0	15.6363	84.4984	1.74305e-05	0.000667357
ENSOART00020033510	5	87395696	87471118	-	ENSOARG00020021646	HAPLN1	HAPLN1-201	1.04977	0.865532	0	0	1.91245	28.2914	13.5667	7.36063	0.478826	12.7828	25.3584	0.00254809	0.0341698
ENSOART00020033515	11	57025173	57058809	+	ENSOARG00020021667	KLHL25	KLHL25-201	28.3261	17.4763	9.71033	19.0512	64.6062	126.48	212.923	151.744	18.641	138.938	7.49308	6.8541e-08	6.22359e-06
ENSOART00020033531	2	94835036	94843355	-	ENSOARG00020021608	PLIN2	PLIN2-203	420.464	255.781	772.021	484.908	1799.48	6099.14	1366.4	6040.56	483.293	3826.4	7.9166	8.58744e-07	5.51864e-05
ENSOART00020033578	12	84102287	84113686	-	ENSOARG00020021696	TIMM17A	TIMM17A-201	291	319.376	278.883	404.63	320.998	1182.18	900.544	1322.64	323.472	931.59	2.8802	0.000952444	0.0164456
ENSOART00020033614	5	19600962	19602553	-	ENSOARG00020021717	GADD45B	GADD45B-201	67.6404	79.1254	41.241	36.4118	188.409	762.044	99.7119	111.796	56.1047	290.49	5.16789	0.00121832	0.0198178
ENSOART00020033621	2	94835596	94843355	-	ENSOARG00020021608	PLIN2	PLIN2-204	519.523	393.681	1126.72	834.952	2160.67	3029.05	5107.2	9400.2	718.719	4924.28	6.85169	7.32529e-07	4.84398e-05
ENSOART00020033634	2	126866085	126902958	+	ENSOARG00020021735	HS6ST1	HS6ST1-201	227.249	129.374	202.547	281.931	639.759	732.337	362.038	271.961	210.275	501.524	2.38628	0.00423782	0.0484007
ENSOART00020033670	5	87706225	88213703	-	ENSOARG00020021700	EDIL3	EDIL3-202	15.7521	47.083	65.2703	34.2382	178.064	286.418	149.221	72.7192	40.5859	171.606	4.21233	0.000480649	0.00956633
ENSOART00020033707	26	20877033	20894984	+	ENSOARG00020021774	FGL1	FGL1-201	2.1009	0	3.51414	6.304	7.65133	21.8711	147.18	24.1973	2.97976	50.2249	17.2397	0.000682623	0.0127426
ENSOART00020033712	2	94840978	94844371	-	ENSOARG00020021608	PLIN2	PLIN2-205	63.1276	28.2667	102.26	108.343	194.829	704.001	899.41	935.306	75.4992	683.387	9.06396	1.97552e-07	1.51492e-05
ENSOART00020033722	2	11297135	11312091	+	ENSOARG00020021762	INIP	INIP-201	182.291	195.211	216.413	206.535	247.468	295.926	371.439	326.168	200.113	310.25	1.5514	0.00408829	0.0475257
ENSOART00020033742	11	43236581	43243479	+	ENSOARG00020021767	PROCA1	PROCA1-201	277.127	259.566	292.856	360.654	183.613	60.5636	106.579	149.707	297.551	125.116	-2.37352	0.00166281	0.0249367
ENSOART00020033776	8	82509095	82532992	+	ENSOARG00020021809	AKAP12	AKAP12-202	255.506	639.664	366.029	1464.97	70.6366	164.01	52.848	79.0152	681.542	91.6274	-7.4532	6.16641e-06	0.0002842
ENSOART00020033816	25	13563955	13565199	-	ENSOARG00020021844	HNRNPF	HNRNPF-201	3451.69	3688.04	3754.34	3654.05	4440.39	5537.76	5505.03	5867.16	3637.03	5337.59	1.46749	0.000348129	0.00734533
ENSOART00020033822	20	10953377	10974936	+	ENSOARG00020021870	DEF6	DEF6-201	131.121	119.75	183.635	193.096	41.4744	6.45334	4.44778	5.26882	156.9	14.4111	-10.8635	1.08646e-05	0.000457945
ENSOART00020033824	5	47731649	47759650	-	ENSOARG00020021794	VDAC1	VDAC1-202	972.74	1288.4	831.744	1198.53	1492.56	3586.07	1883.7	2416.19	1072.85	2344.63	2.18509	0.00132344	0.0211322
ENSOART00020033907	13	39320529	39345504	+	ENSOARG00020021909	DSTN	DSTN-201	6161.97	7667.09	5919.63	8459.53	3397.57	5144.23	3744.12	3691.19	7052.06	3994.28	-1.76568	0.000648263	0.0122606
ENSOART00020033915	7	8214812	8377997	+	ENSOARG00020021763	SV2C	SV2C-201	1.0491	0.873852	0.882771	1.27012	28.9292	87.7619	8.90174	17.9142	1.01896	35.8767	35.5048	7.04618e-06	0.0003199
ENSOART00020033922	4	127265923	127277394	+	ENSOARG00020021923	INSIG1	INSIG1-201	184.903	155.052	176.343	200.219	307.757	724.969	1442.8	775.708	179.129	812.81	4.54044	3.96915e-06	0.000197041
ENSOART00020033941	X	135917022	135986866	+	ENSOARG00020021916	ensembl	protein_coding	16.8214	28.6989	34.3657	37.9717	30.734	91.5653	266.648	194.996	29.4644	145.986	4.96302	0.000796331	0.0142349
ENSOART00020033942	2	142332926	142419727	-	ENSOARG00020020986	OSBPL6	OSBPL6-209	635.259	572.487	773.808	494.692	282.95	114.895	67.9432	79.0259	619.062	136.203	-4.54654	2.24256e-05	0.000821865
ENSOART00020033954	11	25386736	25388851	-	ENSOARG00020021943	HOXB3	HOXB3-201	37.8652	37.3577	36.995	22.7663	16.3136	11.605	7.53109	4.21634	33.7461	9.9165	-3.42463	0.0022734	0.0315527
ENSOART00020033959	14	37777262	37780846	-	ENSOARG00020021942	TPPP3	TPPP3-201	128.646	200.41	212.696	468.561	564.423	653.142	3181.74	10786.1	252.578	3796.34	15.0351	1.50683e-05	0.000593976
ENSOART00020034005	5	60230603	60813928	-	ENSOARG00020021670	PPP2R2B	PPP2R2B-202	16.871	24.4942	47.8034	66.1683	0	0	0	0	38.8342	0	-212.848	1.50492e-08	1.57852e-06
ENSOART00020034013	9	83341977	83542945	+	ENSOARG00020021967	NCALD	NCALD-201	59.2161	111.706	48.2452	36.3881	93.185	254.841	341.591	317.495	63.8888	251.778	3.93167	0.000356971	0.00750585
ENSOART00020034033	6	62508330	62569585	-	ENSOARG00020021988	RELL1	RELL1-201	156.133	188.996	177.477	69.2285	461.856	226.688	527.281	429.149	147.959	411.243	2.77636	0.000766108	0.0138402
ENSOART00020034137	18	31101495	31102049	+	ENSOARG00020022046	ensembl	protein_coding	42.8274	44.0212	43.7082	68.4596	42.3429	297.517	126.58	252.207	49.7541	179.662	3.61203	0.00275813	0.0361888
ENSOART00020034139	6	127963458	127980541	-	ENSOARG00020021902	SH3BP2	SH3BP2-201	68.395	25.3707	31.8414	0	0	0	0	0	31.4018	0	-172.433	0.000495877	0.00981588
ENSOART00020034160	8	21078196	21246969	+	ENSOARG00020022056	MAN1A1	MAN1A1-201	2001.52	2246.18	2253.96	1922.27	1288.79	1448.37	941.811	540.549	2105.98	1054.88	-1.99692	0.0044004	0.049514
ENSOART00020034194	20	44726426	44825639	+	ENSOARG00020021913	DTNBP1	DTNBP1-201	458.672	218.845	314.409	472.895	167.877	136.672	115.348	168.657	366.205	147.138	-2.48776	0.000170833	0.00419634
ENSOART00020034324	14	4406459	4557533	-	ENSOARG00020022075	ADAMTS18	ADAMTS18-202	2.09458	10.5264	9.72437	8.91537	5.80437	29.7013	242.397	46.3564	7.81519	81.0649	10.3746	0.00158855	0.0241606
ENSOART00020034445	24	34327268	34345139	+	ENSOARG00020021665	MLXIPL	MLXIPL-201	0	0	0	0	4.81516	48.9416	39.8543	31.5406	0	31.2879	168.348	1.4615e-06	8.50421e-05
ENSOART00020034452	3	224043000	224072516	-	ENSOARG00020022163	CLSTN3	CLSTN3-201	49.2685	5.25235	60.9514	21.6195	169.968	55.5113	732.542	60.0596	34.2729	254.52	7.42856	0.00329506	0.0407878
ENSOART00020034499	17	7714501	8516193	+	ENSOARG00020021581	LRBA	LRBA-204	151.829	56.2413	28.3154	0	0	0	0	0	59.0964	0	-324.42	7.19622e-05	0.00213906
ENSOART00020034547	2	73401019	73606077	-	ENSOARG00020022177	PGM5	PGM5-201	192.063	364.937	134.135	319.86	2573.7	2786.05	3462.03	3783.25	252.749	3151.26	12.4732	2.5979e-21	3.95119e-18
ENSOART00020034553	2	255735063	255741565	+	ENSOARG00020022308	TENT5B	TENT5B-201	4.20585	0.869435	1.76217	2.53096	19.2045	65.7695	33.0721	111.729	2.3421	57.4438	24.9835	1.74913e-07	1.35269e-05
ENSOART00020034563	19	15652173	15656193	+	ENSOARG00020022299	SS18L2	SS18L2-201	40.2138	41.1908	43.8388	80.2295	94.036	184.024	129.739	248.981	51.3682	164.195	3.20624	0.000236342	0.00542575
ENSOART00020034577	2	255751731	255752435	-	ENSOARG00020022331	TRNP1	TRNP1-201	2.11769	0.854315	0	3.748	55.8289	59.0971	63.1925	85.3981	1.68	65.8792	42.9228	3.13189e-12	7.9389e-10
ENSOART00020034609	16	69739674	70168771	+	ENSOARG00020022080	SEMA5A	SEMA5A-204	0	0	0	0	57.8954	0	48.4615	24.1837	0	32.6352	175.915	0.00041602	0.00855043
ENSOART00020034656	17	72044744	72047421	-	ENSOARG00020022366	POP5	POP5-201	29.5814	36.1477	34.2301	42.7115	40.9408	104.278	91.0529	160.301	35.6677	99.143	2.78009	0.00282353	0.0368351
ENSOART00020034671	8	67310180	67666388	+	ENSOARG00020022379	PDE7B	PDE7B-201	6.27805	0	0	0	195.898	43.6339	397.887	167.829	1.56951	201.312	129.793	3.1593e-08	3.08344e-06
ENSOART00020034679	3	224147134	224157172	+	ENSOARG00020022383	C1R	C1R-201	8841.28	2959.23	18664.4	15512.1	2088.9	775.675	1786.44	1476.33	11494.3	1531.84	-7.50276	7.8094e-07	5.09033e-05
ENSOART00020034713	3	224147613	224157172	+	ENSOARG00020022383	C1R	C1R-202	157.329	55.0892	163.358	322.769	5.78909	25.816	25.1829	0	174.636	14.197	-12.2942	0.000316869	0.006844
ENSOART00020034717	17	72045181	72047416	-	ENSOARG00020022366	POP5	POP5-202	70.7207	63.4447	56.8174	99.5552	90.2877	152.01	201.981	339.772	72.6345	196.013	2.70393	0.00310318	0.0391404
ENSOART00020034759	7	44262575	44375461	-	ENSOARG00020022416	MAP4K5	MAP4K5-201	722.361	1031.75	762.242	503.488	448.941	349.833	379.88	159.108	754.961	334.441	-2.25738	0.00410547	0.0476344
ENSOART00020034760	3	224177245	224188024	-	ENSOARG00020022422	C1S	C1S-201	8868.75	4225.64	19246.9	15124.5	2608.22	624.69	3100.27	967.351	11866.4	1825.13	-6.50074	3.4131e-05	0.00118202
ENSOART00020034767	X	136763133	136825560	+	ENSOARG00020022303	MORC4	MORC4-205	476.862	601.674	735.961	800.187	455.033	209.15	382.06	267.627	653.671	328.468	-1.98757	0.00439142	0.049514
ENSOART00020034783	17	38828128	38906634	+	ENSOARG00020021629	INTS7	INTS7-203	163.502	164.635	109.551	91.5894	366.125	447.989	236.076	182.282	132.32	308.118	2.32445	0.00302901	0.0385244
ENSOART00020034807	2	143186895	143315575	-	ENSOARG00020022410	AGPS	AGPS-202	0	0	0	0	31.7303	5.14607	48.0082	0	0	21.2212	114.461	0.0034883	0.0423868
ENSOART00020034833	11	59382384	59395069	-	ENSOARG00020022429	AKAP1	AKAP1-202	393.057	478.08	353.373	284.918	512.904	947.6	1085.58	792.355	377.357	834.61	2.21065	0.000494561	0.00980048
ENSOART00020034842	22	8190428	8192837	-	ENSOARG00020022468	DKK1	DKK1-201	0	0	0	0	55.674	119.213	0	56.2248	0	57.7779	310.87	8.68801e-05	0.00248924
ENSOART00020034857	15	55242885	55277548	-	ENSOARG00020020836	ARAP1	ARAP1-204	383.447	440.88	437.466	409.871	190.449	36.1538	143.53	119.057	417.916	122.297	-3.40926	0.000275124	0.00613099
ENSOART00020034874	3	224223921	224257172	+	ENSOARG00020022475	LPCAT3	LPCAT3-201	220.589	180.375	207.23	248.434	491.592	1830.58	1212.1	1447.05	214.157	1245.33	5.81647	2.92018e-09	3.72701e-07
ENSOART00020034891	5	54124152	54125583	-	ENSOARG00020022493	CD14	CD14-201	74.6553	33.0371	66.9613	27.8397	144.028	336.583	483.358	70.6214	50.6233	258.648	5.10607	0.000475481	0.0094738
ENSOART00020034908	11	20274939	20279747	-	ENSOARG00020022334	PSME3	PSME3-203	0	0	0	0	34.739	31.7782	352.153	0	0	104.668	563.868	3.23506e-05	0.00113109
ENSOART00020034919	11	40320672	40329272	-	ENSOARG00020022481	DPH1	DPH1-201	60.989	48.6809	61.6723	62.0016	74.8879	143.142	125.574	119.108	58.3359	115.678	1.98296	0.00233701	0.0321423
ENSOART00020034929	3	224257832	224263392	-	ENSOARG00020022522	EMG1	EMG1-201	197.637	198.673	214.102	229.771	232.18	594.703	525.613	495.697	210.046	462.048	2.19951	0.00112515	0.018684
ENSOART00020034930	23	26413628	26719439	-	ENSOARG00020022478	DTNA	DTNA-201	17.823	11.3766	27.3808	33.0577	6.75834	6.4545	5.91228	3.16109	22.4095	5.57155	-4.00146	0.00299216	0.0381093
ENSOART00020034947	5	19871869	19873653	-	ENSOARG00020022506	ensembl	protein_coding	15.0574	12.6454	14.8571	16.1654	18.7738	42.5547	60.312	58.8711	14.6813	45.1279	3.08415	0.00251421	0.033915
ENSOART00020034953	11	40333479	40407789	+	ENSOARG00020022541	RTN4RL1	RTN4RL1-201	4.20595	0.869387	3.52426	7.59258	26.8851	90.2711	87.9542	86.4322	4.04805	72.8856	18.6113	1.52338e-08	1.58876e-06
ENSOART00020034956	13	39789610	39795518	+	ENSOARG00020022530	ensembl	protein_coding	165.822	178.109	219.737	194.205	108.886	129.044	132.344	103.275	189.468	118.387	-1.6002	0.00298297	0.0381093
ENSOART00020034996	3	668902	675997	-	ENSOARG00020022552	NELFB	NELFB-201	284.413	253.201	318.578	290.678	381.592	712.326	558.333	633.349	286.718	571.4	1.99182	0.00022181	0.00514405
ENSOART00020035001	11	35633583	35648557	+	ENSOARG00020022543	PER1	PER1-201	57.6115	44.7193	50.3824	25.4651	258.207	587.534	390.444	183.323	44.5446	354.877	7.94075	5.67933e-10	8.56639e-08
ENSOART00020035029	5	54137697	54139470	-	ENSOARG00020022560	NDUFA2	NDUFA2-202	50.3028	48.6915	59.6781	99.7832	73.2583	151.097	199.452	399.288	64.6139	205.774	3.18979	0.00384827	0.0455478
ENSOART00020035031	15	55305998	55328666	-	ENSOARG00020022516	STARD10	STARD10-201	40.0742	32.8183	46.5781	35.2621	16.2323	3.86457	8.4143	2.10875	38.6832	7.65497	-4.97691	0.000774277	0.0139638
ENSOART00020035040	11	15960446	16022391	-	ENSOARG00020022317	MRC2	MRC2-202	0	0	0	0	248.172	85.0914	385.28	0	0	179.636	967.498	1.14072e-06	6.93974e-05
ENSOART00020035042	26	21130651	21211733	-	ENSOARG00020022593	PDGFRL	PDGFRL-201	913.099	688.783	1370	2892.31	235.559	201.226	160.955	171.797	1466.05	192.384	-7.62032	3.12879e-09	3.95646e-07
ENSOART00020035071	20	18856162	18863147	-	ENSOARG00020022529	GTPBP2	GTPBP2-201	850.067	948.255	788.081	582.653	513.636	250.349	278.747	164.396	792.264	301.782	-2.62469	0.00067958	0.0127203
ENSOART00020035091	11	59555818	59576356	+	ENSOARG00020022586	COIL	COIL-203	240.555	300.601	249.55	225.606	143.331	54.1814	119.59	121.203	254.078	109.576	-2.31258	0.000794675	0.0142332
ENSOART00020035127	14	49296024	49305517	+	ENSOARG00020022486	APLP1	APLP1-201	37.767	27.0901	41.4906	16.5118	149.47	67.1123	102.364	66.388	30.7149	96.3335	3.12713	0.000717473	0.0132002
ENSOART00020035143	6	128277838	128312452	-	ENSOARG00020022601	CFAP99	CFAP99-201	13.6417	14.8392	11.4702	17.7668	1.92679	0	0.743488	2.10732	14.4295	1.1944	-11.8365	0.000233857	0.00537548
ENSOART00020035163	20	18874848	18888120	+	ENSOARG00020022645	RSPH9	RSPH9-201	58.0877	87.8392	67.5966	106.824	13.3362	11.5874	10.0168	33.7459	80.0869	17.1716	-4.67627	4.28006e-05	0.00143068
ENSOART00020035210	11	59609359	59735118	+	ENSOARG00020022691	TRIM25	TRIM25-201	266.483	266.367	182.676	278.026	89.6338	0	22.2765	28.4484	248.388	35.0897	-7.06397	0.00377323	0.0448698
ENSOART00020035231	11	40524589	40536562	-	ENSOARG00020022688	SERPINF1	SERPINF1-201	4635.55	7096.82	9979.1	3754	1035.71	131.553	144.058	25.2963	6366.37	334.155	-19.0493	4.37651e-06	0.000214144
ENSOART00020035318	15	82659670	82661300	+	ENSOARG00020022725	ensembl	protein_coding	4148.49	4311.12	5749.81	4354.83	1248.07	324.293	1038.01	258.479	4641.06	717.212	-6.46849	1.10959e-06	6.79569e-05
ENSOART00020035370	2	96557754	96583400	-	ENSOARG00020022780	HACD4	HACD4-201	68.5584	32.8078	74.692	303.435	11.4549	21.8979	6.12463	17.9246	119.873	14.3505	-8.40829	0.000121887	0.00321469
ENSOART00020035435	17	52895824	52900608	-	ENSOARG00020022819	NOC4L	NOC4L-201	58.8021	67.1514	49.3978	32.9752	80.8655	412.869	152.12	137.006	52.0816	195.715	3.7455	0.00106939	0.0180217
ENSOART00020035458	8	21582662	21590730	+	ENSOARG00020022845	ensembl	protein_coding	78.774	79.3128	134.931	109.024	51.9587	33.5425	44.0645	30.5637	100.511	40.0323	-2.50028	0.000387842	0.00807127
ENSOART00020035500	20	11254529	11324058	-	ENSOARG00020022803	FKBP5	FKBP5-201	437.728	539.337	364.406	314.694	17627.6	6180.81	18281.9	10680.8	414.041	13192.8	31.8546	4.04821e-33	2.4628e-29
ENSOART00020035534	20	11262613	11324058	-	ENSOARG00020022803	FKBP5	FKBP5-202	118.405	115.19	57.0253	25.1028	4315.46	889.416	9683.36	3377.27	78.9306	4566.38	57.7955	2.06712e-15	1.17897e-12
ENSOART00020035582	21	46149200	46151521	-	ENSOARG00020022914	CD248	CD248-201	5594.69	5220.23	3683.57	5562.48	1094.92	645.354	143.736	664.917	5015.24	637.231	-7.87214	9.55157e-08	8.10818e-06
ENSOART00020035614	21	43765385	43775949	-	ENSOARG00020022912	PLAAT3	PLAAT3-201	2.12834	10.2223	17.5002	43.679	46.2882	355.14	251.363	945.853	18.3825	399.661	21.8504	5.18057e-06	0.00024495
ENSOART00020035642	20	11411794	11421291	+	ENSOARG00020022910	ARMC12	ARMC12-201	2.10786	2.59444	1.75858	1.2606	28.6783	12.8849	24.3912	21.0859	1.93037	21.7601	11.137	1.13081e-05	0.000472274
ENSOART00020035648	21	43765494	43796603	-	ENSOARG00020022912	PLAAT3	PLAAT3-202	3.17798	5.14084	5.25801	21.2891	26.5633	207.155	211.194	453.808	8.71648	224.68	26.1613	1.61538e-07	1.27629e-05
ENSOART00020035656	22	46892097	47026600	-	ENSOARG00020022962	CPXM2	CPXM2-201	563.232	233.44	1131.05	2125.71	81.037	11.6165	6.66732	50.5799	1013.36	37.4752	-27.036	7.41926e-08	6.63769e-06
ENSOART00020035665	15	27130991	27329387	+	ENSOARG00020022958	ZBTB16	ZBTB16-201	6.28774	0.875967	7.06856	1.27233	1524.75	287.913	1017.34	301.341	3.87615	782.836	199.792	9.11652e-20	9.24365e-17
ENSOART00020035678	7	8649298	8655536	-	ENSOARG00020022973	F2RL2	F2RL2-201	52.6143	14.7543	48.427	49.2905	123.685	83.8002	679.612	443.791	41.2715	332.722	8.07829	5.60482e-05	0.00178509
ENSOART00020035699	7	8746862	8763353	+	ENSOARG00020022990	F2R	F2R-201	2.09572	0	1.75699	0	10.5343	8.99946	72.5654	46.23	0.963177	34.5823	35.2868	6.57176e-05	0.00199238
ENSOART00020035711	20	46453996	46476592	-	ENSOARG00020022947	SIRT5	SIRT5-202	48.3432	33.0568	75.7809	20.2548	9.60642	0	3.75038	0	44.3589	3.3392	-12.9935	0.00106133	0.0179189
ENSOART00020035712	21	46163047	46167664	-	ENSOARG00020022933	RIN1	RIN1-201	38.806	47.2165	50.3293	25.4134	14.4719	7.7444	2.96263	14.7524	40.4413	9.98283	-4.0958	0.00149868	0.0229853
ENSOART00020035714	15	27360637	27361215	+	ENSOARG00020022996	ensembl	protein_coding	0	0	0	0	30.3817	14.0746	16.6159	33.5337	0	23.6515	127.399	3.28485e-07	2.36964e-05
ENSOART00020035716	16	72594933	72635147	-	ENSOARG00020022831	TENT4A	TENT4A-203	143.649	174.979	113.928	68.6455	63.7077	51.634	50.2881	40.041	125.301	51.4177	-2.44092	0.00136609	0.0215493
ENSOART00020035737	22	47110019	47183481	-	ENSOARG00020023005	CHST15	CHST15-201	2.09654	5.24145	9.70543	0	118.566	59.3331	318.506	12.637	4.26085	127.26	29.2937	1.35293e-05	0.000547502
ENSOART00020035750	22	37686774	37688177	+	ENSOARG00020023000	ensembl	pseudogene	0	0.869464	1.76164	0	4.80086	46.4061	15.0042	41.0861	0.657776	26.8243	37.6514	9.58386e-05	0.00268031
ENSOART00020035766	6	63832541	63901394	+	ENSOARG00020022757	KLHL5	KLHL5-201	1057.32	727.302	1667.78	1439.41	484.224	138.103	325.358	31.6128	1222.95	244.825	-4.99215	0.00136406	0.0215359
ENSOART00020035781	1	35098395	35099402	-	ENSOARG00020023038	JUN	JUN-201	522.749	945.24	531.97	308.847	1237.94	2221.35	1494.72	807.592	577.201	1440.4	2.49417	0.00446513	0.0498732
ENSOART00020035799	7	44663664	44715483	+	ENSOARG00020022835	PYGL	PYGL-202	1399.13	1281.32	1836.82	1666.55	3505.07	4428.32	2809.26	4707.7	1545.96	3862.59	2.49829	4.28525e-07	2.99687e-05
ENSOART00020035843	19	36191231	36200619	-	ENSOARG00020023050	KBTBD8	KBTBD8-201	116.532	127.381	93.5182	125.599	67.4122	24.5157	44.6911	36.8853	115.757	43.3761	-2.65214	0.000378343	0.00788258
ENSOART00020035878	18	24016395	24049498	+	ENSOARG00020023087	FAH	FAH-201	53.5282	48.013	44.1217	49.4984	81.8963	563.911	331.719	670.239	48.7903	411.941	8.44246	4.2857e-07	2.99687e-05
ENSOART00020035881	X	7007303	7077302	-	ENSOARG00020023008	ensembl	protein_coding	2740.12	2335.78	3079.99	3568.35	2300.34	1304.66	1056.18	1323.6	2931.06	1496.2	-1.95893	0.00294262	0.0379559
ENSOART00020035903	6	16489569	16530832	-	ENSOARG00020023104	FAM241A	FAM241A-201	59.855	65.6946	46.3231	68.4844	79.2466	110.371	525.922	215.984	60.0893	232.881	3.88212	0.0020178	0.028952
ENSOART00020035949	6	113271671	113294575	-	ENSOARG00020023129	WFS1	WFS1-201	509.553	383.263	753.384	396.662	1257.9	3562.83	1837.75	1106.39	510.715	1941.22	3.79967	4.37066e-05	0.00145299
ENSOART00020035982	20	11562390	11634172	-	ENSOARG00020023144	SLC26A8	SLC26A8-201	0	0	0	0	5.77983	37.3435	32.4079	0	0	18.8828	101.656	0.00432748	0.0490869
ENSOART00020036087	17	8526717	8714610	-	ENSOARG00020022528	DCLK2	DCLK2-201	5.25732	62.2301	18.588	6.36878	0	0	0	0	23.111	0	-127.151	5.96458e-05	0.0018673
ENSOART00020036162	6	18037872	18117648	-	ENSOARG00020023177	ENPEP	ENPEP-201	7.33796	1.75074	12.3668	1.27171	211.489	437.634	819.738	227.595	5.68181	424.114	73.5365	1.68763e-15	9.93579e-13
ENSOART00020036185	3	224347714	224350845	-	ENSOARG00020023229	TPI1	TPI1-201	7331.25	7394.59	7586.48	7797.21	12070.8	12996.3	12275.3	17360.9	7527.38	13675.8	1.8168	4.77146e-06	0.000230992
ENSOART00020036186	24	27885525	27888496	+	ENSOARG00020023255	HSD3B7	HSD3B7-201	114.718	104.108	96.8397	147.83	21.0868	45.1204	18.8971	71.6824	115.874	39.1967	-2.9699	0.00294795	0.0379892
ENSOART00020036200	21	43852733	43913923	+	ENSOARG00020023116	RTN3	RTN3-202	114.018	107.723	104.496	108.137	125.817	800.91	609.18	354.308	108.594	472.554	4.3506	0.000115209	0.0030741
ENSOART00020036216	22	47891197	47932249	+	ENSOARG00020023239	ZRANB1	ZRANB1-202	0	131.835	0	275.876	0	0	0	0	101.928	0	-559.327	0.00131636	0.021093
ENSOART00020036229	19	16584321	16621969	+	ENSOARG00020023264	ABHD5	ABHD5-202	39.9684	45.1779	59.8972	87.2724	84.4485	299.152	381.802	327.82	58.079	273.306	4.71619	3.59735e-05	0.00123181
ENSOART00020036277	X	137437931	137438317	+	ENSOARG00020023313	ensembl	protein_coding	536.452	643.946	692.251	733.708	331.113	91.2913	183.335	214.904	651.589	205.161	-3.17182	6.1768e-05	0.00190427
ENSOART00020036311	6	18329750	18464982	+	ENSOARG00020023319	ELOVL6	ELOVL6-201	169.201	225.437	62.5836	67.125	1434	4558.25	5928.81	3373.83	131.087	3823.72	29.1461	2.47722e-16	1.6147e-13
ENSOART00020036322	7	55336983	55434682	-	ENSOARG00020023244	TEX9	TEX9-201	96.8338	88.4766	71.3046	117.492	54.6263	12.8912	10.5871	26.354	93.5267	26.1147	-3.57481	0.00240019	0.0327888
ENSOART00020036373	X	66560063	66565548	+	ENSOARG00020023355	FOXO4	FOXO4-201	80.8585	27.9027	71.4462	65.9431	810.475	482.529	179.783	369.918	61.5376	460.676	7.49289	1.73927e-07	1.35079e-05
ENSOART00020036389	5	19970745	19980250	+	ENSOARG00020023226	MKNK2	MKNK2-202	777.412	487.832	1018.4	880.747	380.869	474.717	181.724	159.146	791.099	299.114	-2.64709	0.00252533	0.0340146
ENSOART00020036407	7	44937000	44988041	-	ENSOARG00020023261	ATL1	ATL1-201	13.6824	16.642	2.65553	10.1865	0	0	0	0	10.7916	0	-59.2195	0.000601404	0.0114814
ENSOART00020036419	3	146031642	146065629	+	ENSOARG00020023296	LIMA1	LIMA1-202	1096.31	1566.92	1544.48	1047.48	735.399	356.091	434.157	614.422	1313.8	535.017	-2.45551	8.7108e-05	0.00249009
ENSOART00020036450	8	22617452	22694077	-	ENSOARG00020023381	DCBLD1	DCBLD1-202	97.4601	83.2168	73.3363	86.5186	181.656	367.96	172.506	197.03	85.1329	229.788	2.69519	6.63357e-05	0.00200446
ENSOART00020036458	21	43852882	43914042	+	ENSOARG00020023116	RTN3	RTN3-205	688.546	717.038	685.568	699.103	842.392	1750.75	995.146	2082.34	697.564	1417.66	2.03175	0.00404631	0.047188
ENSOART00020036466	17	10846510	11271095	+	ENSOARG00020023338	NR3C2	NR3C2-201	7.34767	14.9176	46.0239	24.2163	0	0	0	0	23.1264	0	-127.035	4.85475e-06	0.000231954
ENSOART00020036504	17	72579846	72599646	+	ENSOARG00020023410	GLTP	GLTP-202	195.741	138.203	163.097	303.43	51.3046	72.068	25.6208	90.7242	200.118	59.9294	-3.34864	0.000415204	0.00854327
ENSOART00020036514	15	55378253	55616277	-	ENSOARG00020022738	FCHSD2	FCHSD2-203	218.196	288.418	219.823	214.675	95.4791	32.2662	36.3336	21.0754	235.278	46.2886	-5.07398	5.9859e-06	0.000276579
ENSOART00020036543	X	24016901	24094890	+	ENSOARG00020023453	PDK3	PDK3-201	14.7089	15.6777	17.6336	19.0066	56.7377	128.996	130.18	79.0468	16.7567	98.7402	5.90356	1.1304e-08	1.21359e-06
ENSOART00020036551	3	146125302	146131223	-	ENSOARG00020023447	GPD1	GPD1-201	93.3988	53.2675	67.0729	22.8506	240.935	1490.5	2631.54	2440.64	59.1475	1700.9	28.7247	1.55769e-11	3.05693e-09
ENSOART00020036571	X	24016901	24094812	+	ENSOARG00020023453	PDK3	PDK3-202	86.1425	61.8552	117.274	73.5056	185.638	140.611	287.108	334.1	84.6944	236.864	2.7971	0.000278001	0.00616556
ENSOART00020036597	24	34854464	34910373	+	ENSOARG00020023488	POR	POR-201	545.514	648.44	822.763	654.142	797.524	1848.18	1740	1658.64	667.715	1511.09	2.26262	0.000524116	0.0102856
ENSOART00020036601	25	30881125	30887093	+	ENSOARG00020023452	PLAU	PLAU-201	301.016	938.163	842.339	653.102	68.4974	92.9322	51.8526	110.643	683.655	80.9814	-8.4647	1.27137e-11	2.52214e-09
ENSOART00020036665	11	20455588	20460118	-	ENSOARG00020023516	TUBG1	TUBG1-201	413.003	405.648	284.721	297.649	500.785	615.256	754.513	832.649	350.255	675.801	1.92924	0.000645682	0.0122371
ENSOART00020036701	18	31651966	31658990	-	ENSOARG00020023529	MPI	MPI-202	97.7219	82.7188	67	95.0128	192.283	327.634	177.451	202.363	85.6134	224.933	2.62663	1.77676e-05	0.000678401
ENSOART00020036703	24	34910759	34916157	-	ENSOARG00020023534	TMEM120A	TMEM120A-201	169.377	182.359	125.937	211.149	227.341	1578.16	1003.62	1746.66	172.205	1138.95	6.61537	3.86669e-06	0.000192817
ENSOART00020036739	11	43341514	43344840	+	ENSOARG00020023549	ALDOC	ALDOC-201	34.7063	31.2834	17.6182	13.915	115.177	256.609	29.3537	72.7311	24.3807	118.468	4.83925	0.00156323	0.0238351
ENSOART00020036759	11	43341514	43344704	+	ENSOARG00020023549	ALDOC	ALDOC-202	38.9242	45.1579	14.9718	17.7018	130.463	286.238	51.2674	112.789	29.1889	145.189	4.95513	0.000443542	0.00896978
ENSOART00020036763	7	45927040	46009522	-	ENSOARG00020023556	NID2	NID2-201	1865.87	986.62	2600.64	1122.98	8734.41	7195.87	6642.92	1771.23	1644.03	6086.11	3.70177	0.000641257	0.0121659
ENSOART00020036767	6	64097277	64128352	+	ENSOARG00020023555	KLB	KLB-201	0	0	0	0	179.37	689.473	1342.25	662.611	0	718.425	3869.02	5.21388e-21	7.31989e-18
ENSOART00020036813	14	25502581	25504384	-	ENSOARG00020023615	MT1A	MT1A-201	0	5.8256	44.8405	85.3797	416.257	5518.3	646.897	994.899	34.0114	1894.09	55.8028	4.24448e-06	0.000208803
ENSOART00020036820	15	55830743	55852828	+	ENSOARG00020023502	ARHGEF17	ARHGEF17-202	0	2.62682	0	0	5.79505	50.3272	11.7859	21.0617	0.656706	22.2425	31.5114	0.000916091	0.0160149
ENSOART00020036866	X	8793713	8899382	-	ENSOARG00020023612	WWC3	WWC3-202	473.51	624.177	483.454	520.678	315.205	303.441	309.003	361.382	525.455	322.258	-1.63109	0.000183064	0.00443705
ENSOART00020036871	14	25513364	25514658	-	ENSOARG00020023648	MT1C	MT1C-201	0	0	0	1.24398	26.5424	356.203	43.9853	49.9268	0.310994	119.164	391.127	8.16115e-09	8.96523e-07
ENSOART00020036878	14	51283478	51354910	+	ENSOARG00020023353	ACTN4	ACTN4-204	472.739	454.392	827.746	705.883	921.41	1356.83	1979.81	1184.32	615.19	1360.59	2.2122	0.00145403	0.0224704
ENSOART00020036967	18	24907209	25020693	+	ENSOARG00020023691	IL16	IL16-201	6.2927	2.63394	7.96521	52.2703	0.968311	0	0	2.1098	17.2905	0.769528	-22.6705	0.00419698	0.0482059
ENSOART00020037001	5	95474108	95887178	+	ENSOARG00020023738	ensembl	protein_coding	169.651	43.8661	375.733	127.375	35.7976	2.58277	8.8114	3.16064	179.156	12.5881	-14.1593	5.73459e-05	0.00181076
ENSOART00020037029	6	128784073	128796816	-	ENSOARG00020023492	FGFR3	FGFR3-202	0	14.8779	6.18425	7.62977	61.7971	63.2735	34.0332	53.7581	7.17299	53.2154	7.35716	0.000512847	0.0100971
ENSOART00020037053	5	62959414	62960670	+	ENSOARG00020023772	ADRB2	ADRB2-201	0	0	0	0	1.90875	16.6745	9.747	25.1664	0	13.3742	71.8715	0.000506474	0.00998282
ENSOART00020037066	X	8793713	8899144	-	ENSOARG00020023612	WWC3	WWC3-205	58.7384	34.2181	46.8905	0	0	0	0	0	34.9618	0	-192.015	0.000278111	0.00616556
ENSOART00020037074	25	31121389	31662595	+	ENSOARG00020023750	ADK	ADK-201	487.402	544.547	696.227	808.34	353.53	333.863	409.492	370.016	634.129	366.725	-1.72733	0.00134231	0.0212732
ENSOART00020037135	X	53147644	53283069	+	ENSOARG00020023816	PFKFB1	PFKFB1-201	0	0	0	2.52827	10.5527	9.01146	87.497	61.0132	0.632068	42.0186	80.8291	4.72753e-05	0.00154905
ENSOART00020037148	11	35834681	35858685	-	ENSOARG00020023540	CHD3	CHD3-201	5368.95	5098.08	6882.08	5127.44	3438.03	688.361	2512.38	1157.81	5619.14	1949.15	-2.88244	0.00305846	0.0387638
ENSOART00020037153	8	83233181	83713742	-	ENSOARG00020022335	SYNE1	SYNE1-203	320.134	0	120.328	0	0	0	0	0	110.115	0	-604.385	0.00108129	0.0181552
ENSOART00020037183	24	35063690	35085379	-	ENSOARG00020023843	YWHAG	YWHAG-201	1308.12	1458.47	1063.8	927.586	2269.75	1663.35	4165.28	2857.17	1189.49	2738.89	2.30268	0.000738909	0.0135333
ENSOART00020037201	19	49732177	49744824	-	ENSOARG00020023853	PRKCD	PRKCD-201	151.096	134.521	153.58	139.674	68.4435	45.1689	57.1767	47.421	144.718	54.5525	-2.6404	8.78791e-08	7.56725e-06
ENSOART00020037219	22	23879130	23891151	+	ENSOARG00020023857	SCD	SCD-201	354.718	589.39	316.822	257.689	3819.05	8979.03	19437.6	4342.8	379.655	9144.61	24.0806	5.97626e-15	3.20802e-12
ENSOART00020037221	11	43493494	43514643	-	ENSOARG00020023851	SARM1	SARM1-201	113.302	81.2682	60.9112	60.9658	23.1433	5.16246	2.96725	12.6453	79.1119	10.9796	-7.21278	3.77075e-05	0.00128156
ENSOART00020037251	12	66424946	66465479	+	ENSOARG00020023869	KIAA1614	KIAA1614-201	165.559	128.799	179.381	128.529	57.9873	19.367	20.6286	10.5362	150.567	27.1298	-5.53741	1.23451e-05	0.000507458
ENSOART00020037266	21	12321175	13892640	+	ENSOARG00020016002	DLG2	DLG2-206	137.691	53.5181	89.4351	52.2619	5.80758	0	0	0	83.2265	1.4519	-56.7194	1.09033e-06	6.72285e-05
ENSOART00020037270	24	38763301	38771155	+	ENSOARG00020023890	AIMP2	AIMP2-201	62.0937	70.2769	65.1482	87.1859	67.0979	520.823	158.711	270.917	71.1762	254.387	3.57202	0.00277796	0.0364228
ENSOART00020037279	12	66482231	66525343	-	ENSOARG00020023906	STX6	STX6-201	409.092	406.959	468.499	389.272	258.864	287.29	284.216	169.749	418.456	250.03	-1.67386	0.00311422	0.0392525
ENSOART00020037299	26	25670770	26154102	+	ENSOARG00020023854	DLC1	DLC1-202	142.429	131.587	134.375	81.5147	551.436	170.461	872.528	394.028	122.476	497.113	4.05882	0.000105023	0.00286513
ENSOART00020037379	11	20618880	20630849	+	ENSOARG00020023973	CAVIN1	CAVIN1-201	5269.97	6701.11	6045.16	8131.22	10374.6	11520.9	16577.3	24798	6536.86	15817.7	2.41983	0.000358048	0.00751984
ENSOART00020037399	19	53293360	53327109	+	ENSOARG00020023971	PFKFB4	PFKFB4-201	123.985	46.1537	71.411	59.5463	234.608	139.312	488.034	247.682	75.274	277.409	3.6913	0.00028025	0.00619231
ENSOART00020037425	13	557739	1434279	+	ENSOARG00020023836	PLCB1	PLCB1-201	412.811	538.965	483.395	197.276	177.859	33.5706	153.159	54.7878	408.112	104.844	-3.8846	0.00142545	0.0222367
ENSOART00020037435	X	53371718	53377991	-	ENSOARG00020023984	MAGED2	MAGED2-201	2116.47	1917.68	1883.59	2118.68	1473.43	1441.27	972.045	1390.05	2009.11	1319.2	-1.52348	0.00339077	0.0416259
ENSOART00020037439	26	26107532	26154102	+	ENSOARG00020023854	DLC1	DLC1-205	24.0982	73.614	198.836	26.7276	553.87	402.846	555.952	240.224	80.819	438.223	5.41056	0.000678525	0.0127143
ENSOART00020037471	2	74146097	74323961	+	ENSOARG00020024004	KANK1	KANK1-201	423.149	492.001	527.724	686.373	166.361	61.9832	222.693	97.9818	532.312	137.255	-3.86523	1.53523e-05	0.00060387
ENSOART00020037513	9	86262963	86572200	+	ENSOARG00020024012	STK3	STK3-201	925.087	1360.42	1355.32	1062.22	634.788	281.376	382.262	324.555	1175.76	405.745	-2.89656	8.1604e-06	0.000360979
ENSOART00020037517	13	1140370	1435117	+	ENSOARG00020023836	PLCB1	PLCB1-202	131.979	180.641	272.247	80.2183	82.2047	29.6998	47.0523	13.6965	166.272	43.1633	-3.84576	0.00243748	0.0330899
ENSOART00020037526	14	51451792	51461184	-	ENSOARG00020023994	ECH1	ECH1-201	136.732	151.178	219.333	298.505	212.087	497.73	617.451	1080.43	201.437	601.926	2.98986	0.00339664	0.0416259
ENSOART00020037527	26	26223925	26287623	-	ENSOARG00020024043	TRMT9B	TRMT9B-201	0	5.25182	6.18455	2.54352	41.525	15.4958	88.7448	161.271	3.49497	76.7592	21.6042	1.03543e-05	0.000442569
ENSOART00020037530	X	53690301	53727875	+	ENSOARG00020024044	FGD1	FGD1-201	161.39	162.043	208.517	169.212	103.383	64.5538	39.8159	54.7894	175.291	65.6356	-2.6767	0.000170106	0.00419233
ENSOART00020037583	19	17653318	17706642	-	ENSOARG00020024076	IRAK2	IRAK2-201	44.0483	66.4589	49.4481	88.953	79.119	126.494	181.418	396.206	62.2271	195.809	3.15133	0.00405269	0.0472038
ENSOART00020037614	11	20725472	20745468	-	ENSOARG00020024057	STAT5A	STAT5A-201	63.9585	69.1218	49.4587	31.782	150.591	185.884	176.714	231.815	53.5802	186.251	3.45847	2.8406e-07	2.07485e-05
ENSOART00020037640	11	20725472	20745468	-	ENSOARG00020024057	STAT5A	STAT5A-202	107.996	153.117	168.689	144.925	375.51	242.682	639.584	508.94	143.682	441.679	3.07555	1.92399e-05	0.000724017
ENSOART00020037644	X	9761362	9769992	+	ENSOARG00020024113	HCCS	HCCS-201	138.056	185.96	155.642	146.244	198.859	283.474	275.064	290.984	156.476	262.095	1.67198	0.00230862	0.0318719
ENSOART00020037655	20	29027075	29028596	+	ENSOARG00020024120	GPSM3	GPSM3-201	23.2321	31.8706	24.5827	65.3625	9.52772	10.3003	3.85042	12.6544	36.262	9.08322	-4.02276	0.00211573	0.0298758
ENSOART00020037687	11	43563026	43570527	-	ENSOARG00020024135	TMEM97	TMEM97-201	116.304	88.5236	82.4616	119.22	136.948	244.552	235.359	261.584	101.627	219.611	2.1646	0.000605903	0.0115552
ENSOART00020037699	9	86748435	86832310	+	ENSOARG00020024078	NIPAL2	NIPAL2-201	55.7772	19.9411	54.5609	87.1356	9.57938	0	6.05208	0	54.3537	3.90786	-13.5516	0.000757354	0.01374
ENSOART00020037713	19	17725186	17732485	-	ENSOARG00020024153	ensembl	protein_coding	149.969	136.069	139.585	212.397	163.849	821.425	325.133	855.243	159.505	541.413	3.39479	0.00168648	0.0251675
ENSOART00020037772	1	215627133	215804359	+	ENSOARG00020024146	P3H2	P3H2-201	10.4812	12.2593	18.5526	20.3523	289.793	333.084	424.268	269.737	15.4113	329.22	21.5203	6.91815e-34	6.31316e-30
ENSOART00020037825	20	4856569	4944579	+	ENSOARG00020021625	DST	DST-207	1834.88	2016.54	891.513	516.275	580.065	178.24	101.047	50.5669	1314.8	227.48	-5.78013	0.00111329	0.0185052
ENSOART00020037827	1	215627754	215804359	+	ENSOARG00020024146	P3H2	P3H2-202	16.7632	27.0729	0	0	392.202	226.914	317.477	419.981	10.959	339.143	30.7827	2.20359e-05	0.000812481
ENSOART00020037828	11	50103949	50348330	+	ENSOARG00020023744	ACACA	ACACA-206	0	0	0	0	0	202.445	816.979	0	0	254.856	6.97707e+06	1.83243e-11	3.55784e-09
ENSOART00020037831	25	16968018	17029953	-	ENSOARG00020024213	TMEM26	TMEM26-201	31.8263	10.4763	15.0713	3.81563	0.964712	0	0	0	15.2974	0.241178	-51.0509	0.000236793	0.00542717
ENSOART00020037832	15	56517336	56523911	-	ENSOARG00020024218	UCP2	UCP2-201	2.10067	4.35773	2.64568	3.8031	22.13	1155.92	115.771	238.187	3.22679	383.002	118.651	1.16752e-10	2.02937e-08
ENSOART00020037845	15	56517739	56523911	-	ENSOARG00020024218	UCP2	UCP2-202	0	0	0	0	5.68392	0	106.205	222.381	0	83.5675	450.058	8.11112e-05	0.00235351
ENSOART00020037847	6	18834357	18933512	-	ENSOARG00020024210	MCUB	MCUB-202	553.149	692.716	533.871	746.459	357.107	313.356	389.677	226.624	631.549	321.691	-1.96094	0.000308444	0.00671768
ENSOART00020037907	20	5214314	5605501	+	ENSOARG00020024249	COL21A1	COL21A1-201	0	0	0	48.3073	303.141	150.937	862.072	905.424	12.0768	555.394	46.3306	0.00117263	0.019207
ENSOART00020037935	26	27570753	27577314	-	ENSOARG00020024278	PPP1R3B	PPP1R3B-201	393.603	777.419	356.561	303.265	267.443	113.448	151.891	117.01	457.712	162.448	-2.81648	0.00128723	0.0207171
ENSOART00020037971	13	23816488	24005787	-	ENSOARG00020024307	DNAJC1	DNAJC1-201	702.426	744.886	757.772	958.927	1265.13	1042.52	1585.43	1705.18	791.003	1399.56	1.77044	0.000945625	0.0163914
ENSOART00020037981	7	9185334	9405521	+	ENSOARG00020023251	ensembl	protein_coding	176.34	0	99.0303	67.4563	0	0	0	0	85.7066	0	-470.374	1.61039e-05	0.000628018
ENSOART00020037997	24	28174315	28193306	+	ENSOARG00020024317	ITGAX	ITGAX-201	16.7896	42.129	4.42532	6.37338	0	0	0	0	17.4293	0	-95.8552	0.000140465	0.00359555
ENSOART00020038003	7	56213285	56456050	+	ENSOARG00020024256	DNAAF4	DNAAF4-202	117.638	131.602	56.441	73.5262	29.8273	25.8018	22.4076	44.2648	94.8019	30.5754	-3.10893	0.000354673	0.00746613
ENSOART00020038038	24	16651520	16657857	-	ENSOARG00020024011	SMG1	SMG1-204	313.968	202.517	217.247	195.499	344.355	735.817	1166.19	648.373	232.308	723.684	3.11603	0.000115209	0.0030741
ENSOART00020038137	26	28068442	28081897	-	ENSOARG00020024395	DUSP4	DUSP4-201	9.44933	0.872306	14.1149	3.8055	100.139	234.828	350.998	81.1485	7.06052	191.779	27.0294	6.74651e-09	7.55402e-07
ENSOART00020038181	26	6278500	6323102	+	ENSOARG00020024422	AGPAT5	AGPAT5-201	41.0417	17.3554	33.4568	21.4834	69.0253	233.346	121.621	80.1148	28.3343	126.027	4.43897	0.000115578	0.00307494
ENSOART00020038226	17	56323515	56768053	-	ENSOARG00020024433	TMEM132C	TMEM132C-201	0	0	0	0	55.0144	185.648	123.516	69.433	0	108.403	583.254	1.37096e-13	5.00426e-11
ENSOART00020038279	18	32565398	32589605	-	ENSOARG00020024474	LOXL1	LOXL1-201	2809.94	1939.23	2802.41	5608.61	568.763	1268.6	384.628	1511.15	3290.05	933.286	-3.52598	0.000943547	0.016385
ENSOART00020038288	3	233429355	233474530	+	ENSOARG00020024476	ACO2	ACO2-201	898.786	949.684	878.594	1045.85	1065.23	2377.57	1452.74	2816.64	943.228	1928.05	2.04388	0.00442137	0.0495903
ENSOART00020038292	23	29287645	29519624	+	ENSOARG00020024468	GAREM1	GAREM1-201	47.1732	35.8891	48.5834	53.4106	162.234	143.295	151.404	158.052	46.2641	153.746	3.34115	7.86867e-12	1.6507e-09
ENSOART00020038305	20	13149514	13176070	-	ENSOARG00020024439	MDGA1	MDGA1-201	0	0	0	0	19.2675	56.6612	8.83754	0	0	21.1916	113.918	0.00309864	0.0391102
ENSOART00020038307	7	56476409	56516608	+	ENSOARG00020024398	CCPG1	CCPG1-205	1610.14	2288.25	2907.11	2763.46	1448.58	1146.37	1649	1073.7	2392.24	1329.41	-1.79897	0.00347095	0.0422886
ENSOART00020038333	24	21166949	21277670	+	ENSOARG00020024500	HS3ST2	HS3ST2-201	3.15413	0.867618	0	7.57993	69.9657	50.248	0.753853	101.125	2.90042	55.523	19.68	0.00175432	0.0259343
ENSOART00020038361	X	127422867	127521914	-	ENSOARG00020024402	PLS3	PLS3-201	100.722	214.923	217.145	152.392	56.8842	25.8115	8.90649	51.6357	171.296	35.8095	-4.79651	0.000246112	0.00557987
ENSOART00020038372	2	76234855	76267462	+	ENSOARG00020024482	VLDLR	VLDLR-202	544.749	361.176	494.941	376.819	116.992	147.201	76.5178	53.7332	444.421	98.611	-4.52007	2.98696e-08	2.94676e-06
ENSOART00020038393	22	24510205	24512667	+	ENSOARG00020024525	KAZALD1	KAZALD1-201	18.9513	28.5738	21.988	30.2785	2.87062	0	3.79416	1.05387	24.9479	1.92966	-11.9934	1.50424e-05	0.000593976
ENSOART00020038405	7	56516809	56541678	-	ENSOARG00020024539	PIGB	PIGB-201	149.032	177.232	122.664	147.238	96.3577	83.8784	76.5853	95.8984	149.041	88.18	-1.69231	0.00235907	0.0323404
ENSOART00020038420	X	127422867	127521914	-	ENSOARG00020024402	PLS3	PLS3-202	3762.57	7492.73	6185.75	7668.56	1472.12	1753.86	1156.66	1436.32	6277.4	1454.74	-4.316	6.881e-12	1.48733e-09
ENSOART00020038422	9	35218691	35227604	-	ENSOARG00020024519	EFCAB1	EFCAB1-201	3.16318	0.861115	0	17.5886	105.712	42.4485	118.23	175.905	5.40323	110.574	21.093	6.14628e-05	0.00190062
ENSOART00020038433	21	44060783	44064699	-	ENSOARG00020024538	RCOR2	RCOR2-201	113.456	166.398	111.983	68.4358	53.8636	16.7701	9.72	8.43155	115.068	22.1963	-5.1868	0.000646794	0.0122455
ENSOART00020038465	7	56557345	56637561	+	ENSOARG00020024569	RAB27A	RAB27A-201	233.512	410.026	279.214	276.97	91.1566	47.7087	49.718	59.029	299.93	61.9031	-4.84221	1.28344e-10	2.18916e-08
ENSOART00020038471	9	35335880	35338529	-	ENSOARG00020024572	SNAI2	SNAI2-201	295.018	212.88	199.648	303.946	602.568	2203.55	560.81	508.158	252.873	968.771	3.8309	0.000533219	0.0103846
ENSOART00020038544	26	29193815	29235211	-	ENSOARG00020024560	ensembl	protein_coding	0	30.7073	19.5227	25.5181	0	0	0	0	18.937	0	-103.951	0.00266513	0.0353223
ENSOART00020038579	11	51047396	51048907	-	ENSOARG00020024630	PIGW	PIGW-201	67.2473	67.9215	54.6595	58.2776	124.03	246.374	184.903	182.337	62.0265	184.411	2.9672	6.89895e-07	4.59536e-05
ENSOART00020038608	17	13676722	13864166	+	ENSOARG00020024616	ZNF827	ZNF827-201	82.8728	49.1646	0	50.9958	0	0	0	0	45.7583	0	-251.079	0.00014711	0.00373942
ENSOART00020038612	2	169864715	169882123	-	ENSOARG00020024645	TNFAIP6	TNFAIP6-201	92.8908	205.155	77.2817	74.2008	161.117	540.836	774.833	418.627	112.382	473.853	4.21202	0.000326553	0.006987
ENSOART00020038622	20	14078612	14106180	-	ENSOARG00020024656	GLO1	GLO1-201	531.538	694.292	513.219	620.816	857.367	1015.08	1202.05	1273.69	589.966	1087.04	1.84276	0.000114179	0.00306003
ENSOART00020038634	2	169939640	169959770	+	ENSOARG00020024663	NMI	NMI-201	455.337	371.15	451.95	747.755	198.722	144.429	95.5243	250.867	506.548	172.385	-2.9391	0.000154677	0.00390998
ENSOART00020038648	24	16923969	17002518	-	ENSOARG00020024602	SYT17	SYT17-201	10.5525	9.63046	4.42974	6.36742	0.966554	0	0	0	7.74503	0.241638	-25.8103	0.00217892	0.0305433
ENSOART00020038656	X	89130630	89137838	-	ENSOARG00020024643	ensembl	protein_coding	80.7996	71.6176	82.9639	86.3349	184.1	363.924	179.024	138.049	80.429	216.274	2.6857	0.000260334	0.00585142
ENSOART00020038698	14	26516011	26554650	+	ENSOARG00020024481	SLC12A3	SLC12A3-201	0	0	0	0	4.82138	47.6815	8.83666	38.9144	0	25.0635	134.561	1.98771e-05	0.000744923
ENSOART00020038761	14	26567088	26578235	+	ENSOARG00020024744	HERPUD1	HERPUD1-203	250.312	298.043	368.212	344.066	592.171	1756.27	1172.83	1503.11	315.159	1256.1	3.98471	2.84211e-07	2.07485e-05
ENSOART00020038766	26	38574455	38574775	+	ENSOARG00020024760	TCIM	TCIM-201	261.169	114.507	199.767	335.942	71.2302	37.1096	129.489	22.3585	227.846	65.0469	-3.48128	0.00405284	0.0472038
ENSOART00020038792	14	26567088	26577812	+	ENSOARG00020024744	HERPUD1	HERPUD1-201	339.618	372.13	377.109	403.698	774.922	2527.62	1916.52	1859.34	373.139	1769.6	4.74223	6.36843e-09	7.21926e-07
ENSOART00020038836	19	7808621	8038172	-	ENSOARG00020024808	ensembl	protein_coding	17.8286	14.8666	10.5962	11.4372	22.1929	45.1767	53.3075	41.0957	13.6822	40.4432	2.95668	0.00185854	0.0271796
ENSOART00020038837	26	39585424	39625227	-	ENSOARG00020024807	SFRP1	SFRP1-201	2499.62	3364.89	4045.84	1250.35	392.368	163.594	18.3686	20.0332	2790.18	148.591	-18.7824	3.60827e-06	0.000181417
ENSOART00020038839	26	7061531	7195342	-	ENSOARG00020024811	GPM6A	GPM6A-201	128.137	88.032	212.542	278.908	34.6403	47.7338	32.8582	27.4019	176.905	35.6585	-4.97085	1.17272e-06	7.08718e-05
ENSOART00020038862	26	7061733	7309290	-	ENSOARG00020024811	GPM6A	GPM6A-202	70.3706	33.1205	112.003	171.146	16.3577	25.802	43.3146	23.1862	96.66	27.1651	-3.53803	0.00339453	0.0416259
ENSOART00020038868	8	83233181	83290235	-	ENSOARG00020022335	SYNE1	SYNE1-207	97.4275	59.5034	110.365	62.2877	0	9.03193	13.2791	17.9024	82.3958	10.0534	-8.18577	0.000287813	0.00633439
ENSOART00020038887	26	7061733	7308922	-	ENSOARG00020024811	GPM6A	GPM6A-203	131.144	129.95	203.519	321.332	47.2121	14.2524	0	29.6638	196.486	22.7821	-8.636	0.00205327	0.0292997
ENSOART00020038915	11	44378401	44535234	-	ENSOARG00020024774	KSR1	KSR1-201	87.0124	70.0201	56.5312	61.0361	160.289	108.438	254.132	115.906	68.65	159.691	2.33265	0.00228177	0.0315967
ENSOART00020038927	13	3692561	3726796	-	ENSOARG00020024860	JAG1	JAG1-201	43.9887	24.5586	87.5152	24.1967	190.557	419.684	749.472	522.566	45.0648	470.57	10.4155	1.5343e-08	1.59106e-06
ENSOART00020038934	11	36810558	36823257	+	ENSOARG00020024866	PLD2	PLD2-201	251.566	310.814	273.856	286.173	157.434	136.845	73.8146	96.9374	280.602	116.258	-2.42042	6.84351e-05	0.00204756
ENSOART00020038953	19	8056061	8091024	+	ENSOARG00020024874	CRTAP	CRTAP-201	1933.57	1841.27	2455.04	2983.04	1248.71	1300.18	1256.18	1047.66	2303.23	1213.18	-1.89819	9.68418e-05	0.0026943
ENSOART00020038964	14	51982106	51986933	-	ENSOARG00020024868	PAF1	PAF1-201	1004.44	1182	1251.3	1294.58	1640.83	1838.84	1750.78	2526.04	1183.08	1939.12	1.63899	0.00152338	0.0233053
ENSOART00020038975	X	89310002	89323200	-	ENSOARG00020024895	BGN	BGN-201	2164.88	3140.64	3012.9	2467.27	1017.89	1149.25	893.188	461.647	2696.42	880.492	-3.06297	2.93989e-06	0.000152431
ENSOART00020038987	23	64005523	64120866	+	ENSOARG00020024903	ZNF532	ZNF532-201	60.8152	11.4202	46.0313	3.82623	2.90632	0	0	0	30.5232	0.726579	-41.5923	0.000640994	0.0121659
ENSOART00020038997	17	14025722	14107060	-	ENSOARG00020024894	SMAD1	SMAD1-203	764.519	885.04	972.22	655.757	317.467	287.842	222.088	170.705	819.384	249.525	-3.28672	3.9549e-09	4.78019e-07
ENSOART00020039033	23	30194602	30246613	-	ENSOARG00020024912	DSG2	DSG2-201	182.241	131.56	380.997	212.672	96.727	29.7006	17.6358	46.3568	226.868	47.6051	-4.76814	0.000278364	0.00616556
ENSOART00020039039	13	3692981	3726939	-	ENSOARG00020024860	JAG1	JAG1-203	0	18.4175	12.3771	11.4616	50.2975	182.108	215.491	70.6042	10.564	129.625	12.2259	7.79125e-05	0.00227517
ENSOART00020039042	23	64031759	64120866	+	ENSOARG00020024903	ZNF532	ZNF532-203	117.326	140.287	140.539	36.923	16.4393	2.5826	2.94197	0	108.769	5.49098	-19.7017	1.25801e-05	0.000515955
ENSOART00020039101	11	44624984	44635398	-	ENSOARG00020024932	WSB1	WSB1-203	297.55	543.088	382.241	152.088	166.008	90.0978	98.2903	21.1974	343.742	93.8984	-3.65976	0.00386384	0.0456729
ENSOART00020039128	21	18546975	19124093	+	ENSOARG00020024798	TENM4	TENM4-205	11.5065	0	0	0	50.3173	260.72	42.452	30.5302	2.87663	96.0049	33.4784	0.00114917	0.0189634
ENSOART00020039147	6	65773456	66123433	+	ENSOARG00020024678	LIMCH1	LIMCH1-201	32.4852	57.8079	63.6121	175.566	17.3909	0	8.10957	0	82.3678	6.37512	-12.7593	0.00292411	0.037796
ENSOART00020039178	19	17827561	17838830	-	ENSOARG00020024356	IL17RC	IL17RC-203	0	0	0	0	0	230.996	346.913	51.3456	0	157.314	847.146	2.85504e-06	0.000149305
ENSOART00020039183	23	64287870	64300675	+	ENSOARG00020024998	GRP	GRP-202	9.64171	7.61472	4.37058	21.1567	62.0806	19.3222	101.395	61.7637	10.6959	61.1403	5.82018	0.000467543	0.00934625
ENSOART00020039206	8	85581218	85686614	-	ENSOARG00020025010	CNKSR3	CNKSR3-201	488.552	193.409	385.103	362.373	213.377	139.418	149.271	93.7787	357.359	148.961	-2.39696	0.00216803	0.0304609
ENSOART00020039234	2	173020518	173112194	-	ENSOARG00020025027	ACVR2A	ACVR2A-201	994.352	1171.46	1001.22	700.051	502.582	241.361	373.461	174.923	966.772	323.082	-2.99052	8.2258e-05	0.00237923
ENSOART00020039245	3	810830	821253	-	ENSOARG00020025034	ensembl	protein_coding	1074.43	808.926	800.577	897.766	1478.85	1215.7	1391.31	1668.16	895.424	1438.5	1.60711	0.00073956	0.0135333
ENSOART00020039284	19	17855780	17858420	-	ENSOARG00020025061	JAGN1	JAGN1-201	81.2693	57.7679	60.6014	91.8244	82.958	611.69	171.309	295.249	72.8658	290.302	3.98431	0.00127218	0.0205473
ENSOART00020039323	19	53866477	53891619	-	ENSOARG00020024964	DHX30	DHX30-201	446.338	413.646	497.535	437.827	343.152	312.465	231.946	262.349	448.836	287.478	-1.56348	0.00264411	0.0351476
ENSOART00020039344	19	53866477	53881428	-	ENSOARG00020024964	DHX30	DHX30-203	155.06	235.763	167.912	224.018	264.874	349.913	440.234	430.925	195.688	371.487	1.89969	0.00159565	0.0242482
ENSOART00020039364	19	17864198	17872065	+	ENSOARG00020025085	CIDEC	CIDEC-202	0	0	0	1.25917	16.2367	230.091	136.028	60.976	0.314793	110.833	362.952	1.60148e-09	2.24835e-07
ENSOART00020039412	20	8861328	8869919	-	ENSOARG00020025129	TAP2	TAP2-201	1263.31	1014.32	955.696	1116.37	684.552	627.382	620.709	488.913	1087.42	605.389	-1.79564	3.06501e-05	0.00107991
ENSOART00020039456	20	8874015	8877597	-	ENSOARG00020025156	PSMB8	PSMB8-201	235.63	182.401	217.546	359.14	73.8762	97.9941	62.5468	121.221	248.679	88.9096	-2.801	5.65963e-05	0.00179087
ENSOART00020039475	26	7718736	7809324	-	ENSOARG00020025167	VEGFC	VEGFC-201	1048.78	1201.21	691.385	757.468	332.916	492.547	81.3917	251.929	924.711	289.696	-3.19577	0.00185781	0.0271796
ENSOART00020039480	X	141830826	141844337	+	ENSOARG00020025175	TMEM35A	TMEM35A-201	19.1245	21.3086	13.9953	9.98393	3.77942	0	0.784257	4.22675	16.1031	2.19761	-7.27213	0.00296032	0.0380485
ENSOART00020039497	20	53041706	53137231	-	ENSOARG00020025174	CDYL	CDYL-202	697.021	577.708	680.271	754.984	994.037	870.984	1460.54	1326.8	677.496	1163.09	1.71802	0.00202351	0.0289884
ENSOART00020039525	X	67447661	67449382	-	ENSOARG00020025206	RTL5	RTL5-201	226.812	212.783	231.108	209.26	791.299	802.509	6900.56	2369.15	219.991	2715.88	12.3464	2.05337e-07	1.55742e-05
ENSOART00020039566	21	19671473	19671916	-	ENSOARG00020025234	THRSP	THRSP-201	0	0	0	0	50.681	596.461	1489.04	757	0	723.296	3894.99	1.48639e-16	1.00474e-13
ENSOART00020039625	19	40794529	40807677	-	ENSOARG00020025268	C3orf14	C3orf14-201	63.2402	48.834	62.9319	73.6203	103.24	122.591	130.954	203.711	62.1566	140.124	2.25877	0.000651241	0.0123033
ENSOART00020039670	X	67643384	67646848	-	ENSOARG00020025298	CITED1	CITED1-201	0	0	0	0	3.74043	30.5206	13.9464	43.8714	0	23.0197	123.723	2.15638e-05	0.00079668
ENSOART00020039684	20	53716733	53741748	+	ENSOARG00020025307	ensembl	protein_coding	108.182	187.391	159.626	256.084	232.856	716.005	447.343	772.524	177.821	542.182	3.04985	0.000781271	0.0140621
ENSOART00020039690	9	37593216	37639421	-	ENSOARG00020025312	ATP6V1H	ATP6V1H-203	182.673	220.731	199.386	242.313	272.533	437.411	397.773	486.887	211.276	398.651	1.88702	0.000700004	0.0129967
ENSOART00020039728	26	14717193	14743046	-	ENSOARG00020025328	DCTD	DCTD-201	72.7828	82.0057	61.5071	81.83	34.3602	43.7943	19.1477	25.3057	74.5314	30.6519	-2.45479	0.00092453	0.0161161
ENSOART00020039750	13	8019029	8020978	-	ENSOARG00020025346	FLRT3	FLRT3-201	915.171	428.683	623.03	475.992	223.554	127.754	58.7368	88.5215	610.719	124.642	-4.90385	4.17049e-06	0.000206275
ENSOART00020039773	11	12121958	12128675	-	ENSOARG00020025311	PCYT2	PCYT2-201	244.953	232.219	220.3	340.499	404.372	613.882	719.419	1446.13	259.493	795.951	3.06893	0.000298374	0.00652171
ENSOART00020039795	11	12122074	12128675	-	ENSOARG00020025311	PCYT2	PCYT2-203	0	0	0	0	23.8811	15.3983	36.68	75.5194	0	37.8697	204.054	4.96477e-08	4.71937e-06
ENSOART00020039809	9	37697263	37720649	-	ENSOARG00020025361	ensembl	protein_coding	954.462	1201.51	1318.54	1077.3	735.708	612.128	691.121	595.654	1137.95	658.653	-1.72745	4.10383e-05	0.00138445
ENSOART00020039842	21	20201981	20362388	+	ENSOARG00020025388	PAK1	PAK1-201	870.882	882.289	883.541	1250.76	471.411	454.273	249.469	379.367	971.868	388.63	-2.50252	8.80896e-06	0.000384623
ENSOART00020039953	22	25493127	25496288	+	ENSOARG00020025469	ELOVL3	ELOVL3-201	0	0	0.876	0	4.76381	7.70046	68.1553	135.443	0.219	54.0156	176.953	7.02031e-06	0.00031952
ENSOART00020039999	23	36152740	36463956	+	ENSOARG00020025499	ZNF521	ZNF521-201	457.782	227.945	625.765	481.236	184.686	40.0288	70.6174	17.911	448.182	78.3107	-5.71522	0.000344275	0.00729775
ENSOART00020040042	2	234733044	234939800	-	ENSOARG00020025486	TNS1	TNS1-201	834.332	1753.45	696.865	584.994	4337.37	1797.83	3446.84	1817.28	967.409	2849.83	2.94547	0.00161433	0.0244305
ENSOART00020040183	17	80807738	80810373	+	ENSOARG00020025623	ensembl	protein_coding	153.783	93.5852	58.5544	138.03	175.546	303.025	348.613	652.822	110.988	370.001	3.33829	0.000766666	0.0138402
ENSOART00020040188	11	18242928	18244545	-	ENSOARG00020025627	HEXIM1	HEXIM1-201	420.606	277.551	362.782	260.444	460.042	889.085	857.567	831.671	330.346	759.591	2.29859	0.000210633	0.00493488
ENSOART00020040263	9	40681014	40988164	-	ENSOARG00020025664	TOX	TOX-202	82.1592	31.5266	115.986	71.306	16.4321	2.58963	0	0	75.2445	4.75543	-15.8302	0.00194331	0.0281486
ENSOART00020040304	19	10744650	10859250	+	ENSOARG00020025681	STAC	STAC-201	97.8576	204.847	190.194	376.661	24.9312	38.6777	3.7745	26.3532	217.39	23.4342	-9.3534	4.45105e-06	0.00021663
ENSOART00020040342	7	60195282	60227880	+	ENSOARG00020025700	LEO1	LEO1-202	0	0	0	0	0	58.8223	184.218	0	0	60.7602	327.266	0.00417753	0.0480429
ENSOART00020040356	X	68840925	68928134	-	ENSOARG00020025702	GLS	GLS-201	207.781	172.037	294.774	270.409	155.169	105.82	98.0835	101.166	236.25	115.06	-2.05226	0.00103419	0.0175418
ENSOART00020040367	19	57897913	58005057	+	ENSOARG00020025721	TMCC1	TMCC1-201	168.968	149.303	144.729	149.783	395.087	270.994	1263.83	894.698	153.196	706.151	4.61198	2.04713e-05	0.000760941
ENSOART00020040392	7	60423912	60436363	+	ENSOARG00020025732	LYSMD2	LYSMD2-201	27.6306	13.6515	41.1395	54.9577	1.89143	9.00607	3.92152	4.22828	34.3448	4.76183	-7.37337	0.000164777	0.00409162
ENSOART00020040411	23	37473932	37734551	-	ENSOARG00020025616	LAMA3	LAMA3-201	68.0296	40.411	38.0345	144.073	9.68589	7.74993	1.46359	0	72.637	4.72485	-15.5872	4.43582e-05	0.00146758
ENSOART00020040426	3	229905328	229918381	-	ENSOARG00020025746	ATP6V1E1	ATP6V1E1-203	0	0	0	0	42.3601	0	227.96	5.2075	0	68.8819	371.184	0.00019859	0.00470872
ENSOART00020040428	19	50311770	50338065	-	ENSOARG00020025691	STAB1	STAB1-204	24.0698	11.4158	8.84284	10.1963	0	3.8741	1.46413	1.05329	13.6312	1.59788	-8.95397	0.00290957	0.0376613
ENSOART00020040433	23	37756005	37808181	+	ENSOARG00020025754	ANKRD29	ANKRD29-201	13.7181	15.5253	14.0545	94.365	5.72296	1.28787	3.06994	6.32671	34.4157	4.10187	-8.29318	0.00185004	0.0270988
ENSOART00020040451	9	43130082	43315788	-	ENSOARG00020025751	ASPH	ASPH-203	32.5398	45.6343	0	34.4149	0	0	0	0	28.1472	0	-154.45	0.000796171	0.0142349
ENSOART00020040453	19	11208733	11302002	+	ENSOARG00020025761	TRANK1	TRANK1-201	479.361	496.303	577.569	527.802	202.418	55.5398	58.5563	53.7269	520.259	92.5602	-5.61646	1.5413e-06	8.90199e-05
ENSOART00020040463	9	43130746	43288699	-	ENSOARG00020025751	ASPH	ASPH-205	8.38864	19.2458	10.5976	12.7112	139.953	234.931	617.662	234.979	12.7358	306.881	24.0387	1.13121e-14	5.28781e-12
ENSOART00020040499	9	44360094	44390252	-	ENSOARG00020025795	GGH	GGH-201	214.49	246.941	129.524	280.954	237.192	504.24	646.264	694.615	217.977	520.578	2.38997	0.00422397	0.048303
ENSOART00020040508	9	44397192	44428710	-	ENSOARG00020025797	TTPA	TTPA-201	2.10045	0.863785	0	0	2.86367	5.14085	78.712	21.0253	0.74106	26.9355	36.242	0.00095589	0.0164896
ENSOART00020040598	6	22847375	22921904	-	ENSOARG00020025758	NPNT	NPNT-205	12.6495	3.50398	14.1732	11.4643	0.966925	0	0	0	10.4477	0.241731	-34.7531	0.000729566	0.0133957
ENSOART00020040610	19	58596716	58661189	-	ENSOARG00020025834	PPARG	PPARG-201	0	0	0	0	53.7172	281.554	678.481	369.656	0	345.852	1862.75	1.21708e-15	7.40432e-13
ENSOART00020040637	19	58803110	58957584	-	ENSOARG00020025846	SYN2	SYN2-201	13.6493	16.5732	13.2326	21.5639	42.3653	33.5467	33.5383	38.9935	16.2547	37.1109	2.30201	0.0033296	0.0411154
ENSOART00020040640	19	50646623	50660634	-	ENSOARG00020025852	ALAS1	ALAS1-201	453.201	471.898	428.15	552.517	583.423	869.88	799.595	990.55	476.442	810.862	1.70231	0.00162121	0.0244939
ENSOART00020040642	8	90941747	91025211	+	ENSOARG00020007810	IGF2R	IGF2R-207	61.797	47.4407	30.0844	0	0	0	0	0	34.8305	0	-191.288	0.000297021	0.00649992
ENSOART00020040654	19	12073293	12094946	-	ENSOARG00020025854	PLCD1	PLCD1-201	210.774	176.695	307.319	416.899	910.1	617.008	679.229	2786.04	277.922	1248.09	4.49259	0.000222826	0.00516091
ENSOART00020040659	19	12073293	12090985	-	ENSOARG00020025854	PLCD1	PLCD1-202	0	0	0	0	42.3641	153.249	4.42993	179.77	0	94.9534	510.866	3.57627e-08	3.43529e-06
ENSOART00020040714	1	14809910	14822914	-	ENSOARG00020025898	HEYL	HEYL-201	1.04645	0	0	0	1.89759	3.83733	23.4766	26.1671	0.261613	13.8447	45.3334	0.00142551	0.0222367
ENSOART00020040770	1	41915743	42153831	+	ENSOARG00020025918	CACHD1	CACHD1-201	138.27	96.4496	158.216	105.677	35.7803	12.9127	23.532	43.1968	124.653	28.8555	-4.30712	4.27785e-06	0.000209879
ENSOART00020040783	11	2752298	2759124	+	ENSOARG00020025937	KCNJ2	KCNJ2-201	14.7636	8.72769	11.4936	8.89079	0	1.29386	0	2.1148	10.9689	0.852165	-14.0764	0.00232929	0.0321086
ENSOART00020040813	1	42216311	42360624	+	ENSOARG00020025947	RAVER2	RAVER2-201	133.192	118.929	158.941	172.825	60.7875	33.5597	15.5493	42.1495	145.972	38.0115	-3.85096	3.4059e-05	0.00118177
ENSOART00020040819	21	26200443	26255268	-	ENSOARG00020025951	ZDHHC13	ZDHHC13-202	145.8	113.644	125.371	91.4735	212.214	200.057	325.338	251.848	119.072	247.364	2.07826	0.000315882	0.00683077
ENSOART00020040864	19	50952648	50957478	+	ENSOARG00020025956	RRP9	RRP9-204	76.7165	80.9533	59.0592	100.059	87.4672	362.445	167.098	295.117	79.1969	228.032	2.87914	0.00249186	0.0336881
ENSOART00020040876	11	12314764	12331251	-	ENSOARG00020025689	FASN	FASN-201	389.4	464.549	256.474	56.0836	579.999	2482.4	2472.85	1349.52	291.627	1721.19	5.89909	0.000204337	0.00483704
ENSOART00020040904	11	12314764	12331251	-	ENSOARG00020025689	FASN	FASN-203	371.609	227.439	167.149	294.433	532.541	932.509	2768.97	791.169	265.157	1256.3	4.74063	0.000100397	0.00275955
ENSOART00020040926	1	15501429	15516195	-	ENSOARG00020026019	COL9A2	COL9A2-201	32.5296	17.4711	12.3577	7.61898	3.85617	2.58122	0.742612	0	17.4943	1.795	-9.95235	0.00205758	0.0293176
ENSOART00020040965	1	15649527	15663543	+	ENSOARG00020026052	ZFP69	ZFP69-201	219.559	257.873	244.247	236.991	162.553	103.201	115.892	100.125	239.668	120.443	-1.98722	0.000111322	0.00300552
ENSOART00020040974	21	26731532	26739662	-	ENSOARG00020026056	ensembl	protein_coding	9388.51	11996.7	11484.2	14052.2	16360.7	22066.5	15775.7	27239.9	11730.4	20360.7	1.73571	0.00385492	0.045597
ENSOART00020041007	21	26883274	26887994	+	ENSOARG00020026073	ensembl	protein_coding	0	0.842786	0	0	3.74989	61.7014	26.6312	108.547	0.210696	50.1575	165.389	2.21813e-06	0.000121668
ENSOART00020041026	19	51737705	51742112	+	ENSOARG00020026090	CISH	CISH-201	12.6598	12.0812	6.15004	7.55189	27.6719	46.3676	118.809	127.585	9.61074	80.1085	8.33472	5.88834e-06	0.000272762
ENSOART00020041041	11	12934878	12964711	-	ENSOARG00020026097	RAB40B	RAB40B-201	4.22503	4.30496	7.0225	7.53937	59.0498	83.6843	89.4266	32.6919	5.77297	66.2132	11.5547	2.13258e-09	2.84101e-07
ENSOART00020041066	1	112786384	112795046	-	ENSOARG00020026112	NES	NES-201	2990.92	3683.78	640.066	712.012	759.473	170.462	253.345	404.562	2006.69	396.961	-5.05473	0.00114915	0.0189634
ENSOART00020041080	1	112860626	112868874	-	ENSOARG00020026122	HDGF	HDGF-201	2917.59	4211.38	2753.58	2553.08	2171.25	1118.77	1543.13	1570.28	3108.91	1600.86	-1.94185	0.00169949	0.0253346
ENSOART00020041119	24	1697768	1699156	-	ENSOARG00020026142	PGP	PGP-201	82.0373	115.561	85.4444	140.403	131.48	1053.49	212.316	346.792	105.861	436.021	4.11761	0.00206693	0.0294026
ENSOART00020041123	11	27234988	27283318	+	ENSOARG00020026144	ABCC3	ABCC3-201	165.461	57.0264	125.539	75.1516	154.801	218.244	569.059	409.829	105.795	337.983	3.19635	0.00253661	0.0341414
ENSOART00020041126	24	1718964	1731983	-	ENSOARG00020026147	ECI1	ECI1-201	92.7233	78.7417	121.368	137.461	153.978	502.556	151.46	422.764	107.573	307.69	2.85929	0.00338061	0.0415765
ENSOART00020041133	24	1732827	1741900	-	ENSOARG00020026150	ensembl	protein_coding	1296.5	1184.92	1180.48	1205.31	1957.98	2456.77	1585.44	2452.34	1216.8	2113.13	1.73612	0.000221816	0.00514405
ENSOART00020041158	8	97226177	97231082	-	ENSOARG00020026165	ensembl	protein_coding	15.738	27.0883	32.6632	48.2639	1.92856	3.872	0.742033	0	30.9383	1.63565	-20.123	4.85488e-06	0.000231954
ENSOART00020041163	8	97314747	97475609	+	ENSOARG00020026168	SMOC2	SMOC2-201	1424.13	705.791	1641.18	1167.59	355.57	442.399	38.9872	34.782	1234.67	217.935	-5.66962	0.00233248	0.0321284
ENSOART00020041170	8	97821907	97848702	-	ENSOARG00020026173	THBS2	THBS2-201	9527.16	8600.06	8966.12	5049.86	2504.05	2454.61	738.103	418.278	8035.8	1528.76	-5.25707	7.72815e-05	0.00226036
ENSOART00020041177	8	98160723	98161930	+	ENSOARG00020026179	C6orf120	C6orf120-201	153.237	136.131	152.933	118.089	145.252	628.763	371.89	285.19	140.098	357.774	2.551	0.00421259	0.0482067
ENSOART00020041198	25	33720038	34599996	-	ENSOARG00020008389	KCNMA1	KCNMA1-210	6.29621	80.7427	8.85041	22.9432	2.90411	0	0	1.05522	29.7081	0.989832	-30.0089	0.000532161	0.0103846
ENSOART00020041199	25	33720038	34359527	-	ENSOARG00020008389	KCNMA1	KCNMA1-209	41.9958	48.2557	30.0928	36.9588	0	0	0	0	39.3258	0	-215.899	1.26803e-10	2.18329e-08
ENSOART00020041257	25	36174947	36181290	+	ENSOARG00020026220	PPIF	PPIF-201	105.593	138.698	111.506	211.191	367.813	520.175	245.576	326.903	141.747	365.117	2.57788	0.000310328	0.00674261
ENSOART00020041270	25	36370851	36372962	-	ENSOARG00020026228	PLAC9	PLAC9-202	0	1.69973	0	0	11.3058	6.4119	4.69376	27.4019	0.424932	12.4533	25.6818	0.00328667	0.0407231
ENSOART00020041275	11	28491358	28492512	-	ENSOARG00020026233	RASD1	RASD1-201	8.43905	20.7149	7.90775	15.1059	17.1785	227.983	101.128	111.768	13.0419	114.514	8.76483	6.11975e-05	0.00189951
ENSOART00020041284	11	28662482	28678578	-	ENSOARG00020026238	Srebp1	Srebp1-201	288.077	237.591	210.357	226.615	380.978	831.568	1277.7	1138.93	240.66	907.293	3.77087	4.23444e-06	0.000208803
ENSOART00020041308	25	36906664	36924773	+	ENSOARG00020026259	PRXL2A	PRXL2A-201	51.6704	88.9705	150.29	292.21	88.8141	694.36	1362.47	1084.94	145.785	807.646	5.54456	0.00209779	0.0296796
ENSOART00020041327	24	1143607	1193631	-	ENSOARG00020026264	IFT140	IFT140-201	748.92	648.05	887.466	741.082	612.2	277.629	383.738	311.858	756.379	396.356	-1.90714	0.0044421	0.0496934
ENSOART00020041362	11	28873353	28889424	+	ENSOARG00020026287	ALKBH5	ALKBH5-201	463.487	390.773	433.661	450.842	681.379	935.109	616.21	664.018	434.691	724.179	1.66499	0.0006935	0.0129154
ENSOART00020041376	24	1316872	1321991	+	ENSOARG00020026299	NUBP2	NUBP2-201	59.0734	58.6921	40.4174	46.5767	81.1205	255.032	134.071	209.828	51.1899	170.013	3.31458	0.00012895	0.00336157
ENSOART00020041406	24	1460855	1464953	-	ENSOARG00020026316	ensembl	protein_coding	245.155	287.346	253.615	311.453	317.9	1233.24	741.5	1282.45	274.392	893.77	3.25682	0.000239993	0.00546914
ENSOART00020041408	25	41182686	41304864	+	ENSOARG00020026314	CCSER2	CCSER2-203	313.328	374.067	356.973	290.108	230.95	171.717	98.7656	72.7007	333.619	143.533	-2.32712	0.00399281	0.0468937
ENSOART00020041498	25	43422701	43427209	+	ENSOARG00020026371	SNCG	SNCG-201	0	0	0	0	3.71754	21.61	33.3859	9.44305	0	17.0391	91.8366	9.60358e-05	0.00268031
ENSOART00020041502	25	43433204	43435442	+	ENSOARG00020026372	ADIRF	ADIRF-201	0	0	1.74243	3.73167	4.63504	131.312	90.1982	120.563	1.36853	86.677	66.0469	2.58809e-06	0.000137311
ENSOART00020041509	25	43463346	43501564	-	ENSOARG00020026378	GLUD1	GLUD1-201	1653.31	1998.67	1706.45	2051.37	1320.23	1428.73	1113.96	1139.13	1852.45	1250.51	-1.48179	0.00184585	0.0270637
ENSOART00020041533	25	43771448	43787070	-	ENSOARG00020026390	ensembl	protein_coding	2836.07	10164.5	2354.44	4921.8	1562.53	629.048	190.019	2160.02	5069.2	1135.4	-4.46488	0.00447686	0.0499433
ENSOART00020041542	11	29221802	29223864	-	ENSOARG00020026397	MFAP4	MFAP4-201	93.7923	536.281	278.754	133.641	38.2435	68.2919	6.85673	6.32574	260.617	29.9295	-8.75893	0.000395803	0.00819955
ENSOART00020041642	24	3554616	3559055	+	ENSOARG00020026469	GLIS2	GLIS2-201	218.509	278.782	343.004	304.159	91.3758	140.611	59.0677	105.394	286.114	99.1122	-2.90082	1.32699e-05	0.000540599
ENSOART00020041654	24	3683524	3711896	+	ENSOARG00020026476	HMOX2	HMOX2-201	400.274	354.525	418.813	617.126	697.259	2056.23	1339.61	2467.3	447.685	1640.1	3.66441	2.68423e-05	0.000966215
