# Supplementary material for: Intrauterine fetal growth restriction in sheep leads to sexually dimorphic programming of Preadipocytes' differentiation potential
Source: Physiol Rep. 2024 Dec 3;12(23):e70143. doi: 10.14814/phy2.70143 (PMC11614549; doi:10.14814/phy2.70143)
Supplement: Supplementary file 7 — Table S6. [file PHY2-12-e70143-s011.xlsx]

## Sheet: FC_FCD_padj
Supplemental Table S6: List of differentially regulated genes following differentiation of preadipocytes to mature adipocytes in control females.
transcript_id	Chr	Start	End	V7	gene_id	gene_name	transcript_biotype	FC1	FC2	FC3	FC4	FCD1	FCD2	FCD3	FCD4	FC	FCD	Fold_Change	pvalue	padj
ENSOART00020000046	1	15755125	15770824	-	ENSOARG00020000046	RIMS3	RIMS3-201	8.36075	71.2289	115.725	125.898	6.2582	19.2408	10.8921	15.5959	80.3032	12.9967	-6.20406	0.00130481	0.0446986
ENSOART00020000137	1	119704827	119711953	-	ENSOARG00020000116	ADAMTS4	ADAMTS4-201	73.0479	22.1534	57.7053	86.957	124.526	160.556	557.712	288.321	59.9659	282.779	4.70126	0.000489076	0.02228
ENSOART00020000187	4	86901646	86917893	+	ENSOARG00020000159	INHBA	INHBA-201	5395.08	223.509	599.244	918.436	59.7621	187.413	51.5459	107.511	1784.07	101.558	-17.5678	8.99177e-06	0.00107324
ENSOART00020000237	3	41706787	41732731	-	ENSOARG00020000213	PLEK	PLEK-201	113.276	9.7467	22.2002	18.2763	2.33719	5.09778	0	0	40.8749	1.85874	-22.1854	0.000755677	0.0299722
ENSOART00020000366	3	41791631	41823966	+	ENSOARG00020000300	CNRIP1	CNRIP1-201	102.558	340.302	117.426	155.364	39.161	32.9157	33.8342	30.655	178.912	34.1415	-5.22831	1.41988e-06	0.000248557
ENSOART00020000390	1	218531746	218581409	+	ENSOARG00020000314	MASP1	MASP1-202	247.073	117.775	150.769	295.85	16.2579	43.168	31.8745	24.9691	202.867	29.0674	-7.02583	1.0079e-08	3.374e-06
ENSOART00020000499	1	218921967	218933226	-	ENSOARG00020000398	ADIPOQ	ADIPOQ-201	11.1084	25.2358	11.0404	2.39871	1014.11	528.877	2409.83	8.96029	12.4458	990.442	80.2164	5.85824e-08	1.66837e-05
ENSOART00020000837	4	17395017	17602033	-	ENSOARG00020000523	COL28A1	COL28A1-203	0	0	0	0	69.6424	21.6747	23.1533	0	0	28.6176	139.345	0.00140022	0.0468731
ENSOART00020000972	2	29025116	29071111	-	ENSOARG00020000695	PTPDC1	PTPDC1-203	102.542	27.7437	41.5149	0	0	0	0	0	42.9501	0	-260.468	0.000212868	0.0118942
ENSOART00020000995	1	722758	762997	-	ENSOARG00020000704	CROCC2	CROCC2-201	49.2242	159.028	254.325	228.986	5.40532	24.7592	20.9303	26.3645	172.891	19.3648	-8.96009	4.01648e-06	0.000567692
ENSOART00020001036	3	193939021	193964802	-	ENSOARG00020000712	CARD10	CARD10-201	602.979	262.914	585.392	297.862	63.374	204.011	144.201	82.0989	437.287	123.421	-3.54889	0.000489306	0.02228
ENSOART00020001192	3	173680909	173687704	-	ENSOARG00020000777	ensembl	protein_coding	957.781	778.216	429.702	1228.21	113.202	113.84	109.767	442.086	848.478	194.724	-4.35314	0.000596325	0.0252998
ENSOART00020001235	3	1200200	1203718	-	ENSOARG00020000883	PPP1R26	PPP1R26-201	223.513	123.136	290.701	304.931	111.269	79.3599	53.947	107.732	235.57	88.077	-2.67212	0.00107642	0.0388265
ENSOART00020001237	3	194141887	194148336	-	ENSOARG00020000882	ensembl	protein_coding	0	0	0	0	14.6401	7.75245	6.35245	9.24754	0	9.49814	46.3349	0.000397886	0.0192043
ENSOART00020001265	3	73875299	73892199	+	ENSOARG00020000804	RTN4	RTN4-205	3447.52	3434.24	4700.56	4197.53	2261.46	2681.73	2130.57	2687.56	3944.96	2440.33	-1.61676	0.00118715	0.0419715
ENSOART00020001272	1	110213229	110214732	-	ENSOARG00020000902	S100A14	S100A14-201	1083.99	1601.53	347.297	659.682	226.854	298.147	134.941	313.194	923.124	243.284	-3.79162	0.000451833	0.0210279
ENSOART00020001349	3	1434137	1444363	-	ENSOARG00020000901	OLFM1	OLFM1-203	55.6432	37.8987	31.3538	30.1899	9.73519	6.74328	9.47555	15.3692	38.7714	10.3308	-3.70203	0.000226334	0.0124458
ENSOART00020001372	1	250843217	250848677	-	ENSOARG00020000946	PTX3	PTX3-201	142.576	270.049	289.48	33.3648	19711.8	11263.6	33311.3	11317.6	183.868	18901.1	102.878	5.03988e-22	3.67106e-18
ENSOART00020001601	4	18467487	18630078	-	ENSOARG00020001005	ICA1	ICA1-203	0	275.544	76.6404	73.5069	0	0	0	0	106.423	0	-645.94	5.82233e-06	0.000771499
ENSOART00020001708	2	145669369	145928358	+	ENSOARG00020000831	CHN1	CHN1-202	9.79897	60.9391	12.1117	5.5343	1.54828	0	0	0	22.096	0.387069	-50.1383	0.000430694	0.0202839
ENSOART00020001895	3	158688253	158774272	+	ENSOARG00020001262	ABCD2	ABCD2-201	1.403	1.38529	0	1.58172	41.0254	34.9185	56.0198	2.20286	1.0925	33.5417	30.8949	9.16525e-05	0.0065499
ENSOART00020001904	3	92568107	92666303	+	ENSOARG00020001045	HEATR5B	HEATR5B-206	109.796	0	99.371	32.3669	0	0	0	0	60.3834	0	-366.546	3.55346e-05	0.00312459
ENSOART00020001984	3	6073727	6082103	-	ENSOARG00020001181	EXOSC2	EXOSC2-201	181.074	187.234	207.235	172.183	275.526	258.01	338.568	338.873	186.932	302.744	1.61991	0.00129938	0.0446728
ENSOART00020002024	3	35717941	35720256	-	ENSOARG00020001343	ensembl	protein_coding	1131.9	459.925	223.254	335.745	63.4433	77.8371	90.3076	197.07	537.706	107.164	-5.01059	0.000260921	0.0137912
ENSOART00020002122	1	132459538	132627848	+	ENSOARG00020001378	TIAM1	TIAM1-201	80.1623	42.8448	383.983	154.682	8.48873	8.25486	0	27.0791	165.418	10.9557	-14.9718	0.000242523	0.0131093
ENSOART00020002192	3	47921050	47922243	-	ENSOARG00020001451	B3GNT2	B3GNT2-201	1000.58	692.008	872.317	991.649	523.583	465.439	455.793	332.753	889.139	444.392	-2.00185	0.000105384	0.00718155
ENSOART00020002203	1	121934899	121936929	+	ENSOARG00020001430	RGS4	RGS4-203	15.2146	22.4662	14.0037	2.40145	0	0	0	0	13.5215	0	-81.6672	0.000152746	0.00940175
ENSOART00020002253	3	147204256	147212540	-	ENSOARG00020001481	CCDC65	CCDC65-201	33.6078	47.2367	44.4399	22.9968	10.0998	9.2039	15.3408	8.10882	37.0703	10.6883	-3.48544	0.000401786	0.019311
ENSOART00020002447	1	2898396	2903418	+	ENSOARG00020001611	PER2	PER2-201	50.0344	21.0081	52.2279	31.155	10.992	5.03666	13.0291	2.23688	38.6064	7.82366	-4.9821	0.000996647	0.0367834
ENSOART00020002572	2	30950864	30956220	+	ENSOARG00020001702	CTSV	CTSV-201	1957.79	4773.18	2189.32	2660.36	1046.43	1663.06	942.16	945.058	2895.16	1149.18	-2.51934	0.00109176	0.0391575
ENSOART00020002677	4	23383654	23384256	+	ENSOARG00020001774	ARL4A	ARL4A-201	33.0494	63.7665	20.9341	13.7013	202.781	196.826	129.873	59.6894	32.8628	147.292	4.52429	0.000664914	0.0273282
ENSOART00020002818	1	124843628	124895934	-	ENSOARG00020001851	RXRG	RXRG-202	0	0	1.01102	0	36.5973	33.7568	36.1868	0.738882	0.252754	26.8199	79.1731	0.000167498	0.0100821
ENSOART00020002906	2	14726142	14782993	+	ENSOARG00020001849	CTNNAL1	CTNNAL1-201	809.183	1313.91	1487.23	1030.79	496.527	560.968	434.534	470.231	1160.28	490.565	-2.36551	8.70648e-06	0.00106493
ENSOART00020002935	4	81935967	81945283	+	ENSOARG00020001912	STEAP2	STEAP2-201	885.962	817.356	1489.93	1135.94	373.125	480.67	522.276	496.038	1082.3	468.027	-2.31419	4.11707e-05	0.00350705
ENSOART00020003010	4	109812178	109920284	-	ENSOARG00020001975	PTN	PTN-201	14375.8	25170.7	22769.9	23569	4856.73	3235.49	5742.52	5534.26	21471.3	4842.25	-4.43415	1.09948e-11	8.39164e-09
ENSOART00020003138	1	202482906	202581527	+	ENSOARG00020002045	MAATS1	MAATS1-201	64.6133	56.7738	50.6152	49.8073	22.4331	25.7252	16.4985	16.1424	55.4524	20.1998	-2.73993	8.06487e-05	0.00594154
ENSOART00020003185	3	174164144	174179669	+	ENSOARG00020002060	NEMP1	NEMP1-201	16.7883	12.5163	24.2232	17.4618	43.5635	82.6809	65.6715	50.9359	17.7474	60.7129	3.38276	7.11935e-05	0.00533641
ENSOART00020003229	4	93308272	93373666	-	ENSOARG00020002120	TSPAN12	TSPAN12-201	1.39655	22.2934	13.1036	10.3363	37.4329	50.8571	58.9767	66.6161	11.7825	53.4707	4.54357	0.00129552	0.0446207
ENSOART00020003237	1	3309913	3468648	-	ENSOARG00020002080	LRRFIP1	LRRFIP1-201	3982.8	1713.17	965.1	931.346	794.665	337.935	449.368	345.326	1898.1	481.823	-3.93811	0.000853827	0.0326739
ENSOART00020003258	2	60643414	60817983	-	ENSOARG00020002116	TLE4	TLE4-201	0	4.15423	0	0	34.0427	77.0531	40.6483	8.80703	1.03856	40.1378	43.0484	0.000106298	0.00719246
ENSOART00020003418	1	3541194	3580599	-	ENSOARG00020002225	MLPH	MLPH-202	11.2146	4.15979	6.06422	11.0816	0	0	0	0	8.13007	0	-49.4584	0.000759142	0.02999
ENSOART00020003426	4	44901608	45104350	+	ENSOARG00020002255	SEMA3C	SEMA3C-201	2016.77	209.126	1830.05	1308.61	99.8088	238.661	118.768	152.652	1341.14	152.473	-8.79872	3.09054e-06	0.000457136
ENSOART00020003570	3	36057838	36059886	-	ENSOARG00020002344	FNDC4	FNDC4-201	81.8139	120.759	32.0824	40.834	4.72601	10.027	2.16528	2.2447	68.8724	4.79074	-14.444	4.2317e-07	8.97168e-05
ENSOART00020003613	3	96878752	97336347	-	ENSOARG00020001760	LTBP1	LTBP1-201	91.4657	26.2588	23.314	53.6646	147.376	73.326	339.516	379.046	48.6758	234.816	4.83269	0.0010661	0.0386736
ENSOART00020003726	4	45281745	45316981	-	ENSOARG00020002333	CD36	CD36-208	0	0	0	0	61.2328	115.018	142.833	28.6767	0	86.9402	422.681	3.38663e-11	2.22828e-08
ENSOART00020003758	3	53627562	54924044	+	ENSOARG00020002405	CTNNA2	CTNNA2-203	5.62351	52.6227	26.3405	35.5799	0	0	3.30291	0	30.0416	0.825727	-40.227	0.000243261	0.013112
ENSOART00020003767	4	45502274	45601450	-	ENSOARG00020002333	CD36	CD36-210	0	0	7.07723	18.2168	1951.27	1394.52	2779.06	14.7154	6.3235	1534.89	237.573	5.72972e-08	1.6565e-05
ENSOART00020003930	3	2890212	2898816	-	ENSOARG00020002558	EGFL7	EGFL7-201	51.7092	58.4756	56.4763	61.1797	17.9187	25.4648	24.0485	23.6602	56.9602	22.7731	-2.5165	6.18502e-05	0.00487473
ENSOART00020003988	4	83695257	83703580	+	ENSOARG00020002594	IGFBP3	IGFBP3-201	175.484	24.9397	80.9517	45.879	705.249	1006.29	2861.13	50.6701	81.8136	1155.84	14.139	0.000123754	0.0081387
ENSOART00020004000	2	148702590	148742043	-	ENSOARG00020002601	HAT1	HAT1-202	0	0	0	0	119.668	42.0027	39.5622	0	0	50.3083	244.934	0.000228629	0.0124999
ENSOART00020004071	5	23718599	23790300	-	ENSOARG00020002649	SLC27A6	SLC27A6-201	0	0	0	0.791939	27.9056	37.0112	56.0831	0	0.197985	30.25	89.1099	0.000883958	0.0334659
ENSOART00020004112	1	240682984	240901541	+	ENSOARG00020002687	BCHE	BCHE-201	547.047	525.597	300.345	742.593	250.347	93.3777	182.273	201.469	528.896	181.867	-2.90606	0.000485691	0.0222241
ENSOART00020004226	4	30644258	30754311	+	ENSOARG00020002586	HDAC9	HDAC9-207	61.7343	27.7282	55.6302	34.0333	6.97306	7.18668	4.39352	3.67499	44.7815	5.55706	-8.06971	2.29762e-07	5.34646e-05
ENSOART00020004300	1	127304586	127389336	-	ENSOARG00020002799	CD247	CD247-201	121.184	208.185	96.5781	123.553	28.1774	58.689	62.0552	33.4396	137.375	45.5903	-3.0236	0.000398558	0.0192043
ENSOART00020004452	1	84674722	84940130	-	ENSOARG00020002671	COL11A1	COL11A1-205	83.0021	77.3957	19.2553	30.7784	0	0	0	0	52.6079	0	-318.43	1.01579e-09	4.61485e-07
ENSOART00020004462	6	98754649	98756026	+	ENSOARG00020002903	CXCL6	CXCL6-201	16800.3	4443.66	5088.68	1936.07	1132.03	2256.84	592.502	382.123	7067.16	1090.87	-6.47852	0.000583952	0.0250391
ENSOART00020004468	1	135249420	135294415	-	ENSOARG00020002904	ensembl	protein_coding	143.009	77.1168	74.2664	55.1748	3.9311	12.0637	6.5065	3.73394	87.3917	6.5588	-13.541	6.36378e-10	3.11352e-07
ENSOART00020004703	2	35436621	35530681	-	ENSOARG00020003001	NAA35	NAA35-203	0	0	0	0	8.51484	11.3159	23.0964	22.0278	0	16.2387	79.0038	1.42221e-05	0.00153318
ENSOART00020004799	1	20152603	20157031	+	ENSOARG00020003142	BTBD19	BTBD19-201	231.872	149.056	112.909	118.447	33.5245	35.6138	21.8484	60.6768	153.071	37.9159	-4.00849	1.67679e-05	0.00173884
ENSOART00020004811	1	175094857	175137139	-	ENSOARG00020003149	CYP4F8	CYP4F8-201	68.6405	74.9941	34.349	67.3806	305.947	363.305	138.127	398.59	61.341	301.492	4.92773	8.01568e-07	0.000154492
ENSOART00020004858	1	285800811	285863952	+	ENSOARG00020003108	ABCG1	ABCG1-202	0	0	0	0	60.4604	34.9143	138.433	13.236	0	61.761	300.313	2.26786e-08	7.33441e-06
ENSOART00020004908	13	28818784	28858527	+	ENSOARG00020003222	OPTN	OPTN-201	5575.35	3179.27	2338.37	2171.95	683.425	618.997	635.909	647.6	3316.24	646.483	-5.12849	3.98685e-10	2.17352e-07
ENSOART00020004997	6	99250168	99260070	+	ENSOARG00020003258	AREG	AREG-202	1.40147	1.39064	1.01084	0	20.2193	63.4522	7.67653	1.47578	0.950737	23.206	26.0217	0.00138155	0.0464109
ENSOART00020005037	3	161977094	162049455	+	ENSOARG00020003311	CPM	CPM-201	15.3886	13.9076	11.102	10.3187	290.958	266.395	473.906	670.328	12.6792	425.397	33.9725	3.00397e-26	5.73187e-22
ENSOART00020005111	5	24682878	24891480	-	ENSOARG00020003324	CCDC192	CCDC192-201	0	0	0	0.796528	21.9083	1.00827	31.4839	18.5734	0.199132	18.2435	53.7249	0.00050508	0.0227298
ENSOART00020005377	3	61668069	61707984	+	ENSOARG00020003526	ATOH8	ATOH8-201	4.17971	36.3191	32.1979	39.8474	195.615	199.431	218.885	77.9988	28.136	172.982	6.10858	9.9107e-05	0.00685167
ENSOART00020005509	8	22732317	22855847	+	ENSOARG00020003121	ROS1	ROS1-201	0	1.38203	0	0	119.589	47.5371	86.0215	0	0.345507	63.2869	186.779	8.65123e-05	0.00622921
ENSOART00020005668	15	30705378	30728925	-	ENSOARG00020003703	PCSK7	PCSK7-201	141.889	160.603	212.607	225.287	451.666	536.27	315.726	317.642	185.096	405.326	2.18417	0.00052547	0.0234264
ENSOART00020005852	12	581335	587615	-	ENSOARG00020003825	FMOD	FMOD-201	2274.06	1653.63	1222.63	2362.54	33.3794	384.973	74.5658	534.706	1878.22	256.906	-7.30923	0.00037285	0.0183834
ENSOART00020005864	2	25426234	25431130	+	ENSOARG00020003844	CKS2	CKS2-201	146.423	94.5215	78.9597	83.579	153.615	395.064	227.36	267.107	100.871	260.787	2.59107	0.00104863	0.0381848
ENSOART00020005874	12	707657	710709	+	ENSOARG00020003850	PRELP	PRELP-201	455.364	54.329	519.18	502.406	27.2874	31.5437	43.6968	85.8355	382.82	47.0909	-8.12161	3.24419e-05	0.00290622
ENSOART00020005920	9	14643164	14649633	+	ENSOARG00020003818	ensembl	pseudogene	61.8688	15.2148	44.576	15.0057	90.3728	191.802	157.488	90.84	34.1663	132.626	3.89617	0.00142923	0.0474547
ENSOART00020006114	17	59805694	59825901	-	ENSOARG00020003505	AACS	AACS-209	65.3744	46.1791	94.4662	69.4466	149.012	185.646	196.71	191.393	68.8666	180.69	2.60897	1.40198e-05	0.00151995
ENSOART00020006261	15	37863308	37912369	+	ENSOARG00020004095	USH1C	USH1C-201	28.0553	18.0147	21.2355	10.2843	0	0	0	0	19.3974	0	-117.32	7.11186e-07	0.000139898
ENSOART00020006293	16	11839965	11921313	-	ENSOARG00020004041	PIK3R1	PIK3R1-201	436.919	157.829	723.893	855.27	4330.07	664.978	4884.61	1425.28	543.478	2826.23	5.19816	0.00150632	0.0493849
ENSOART00020006363	2	25866843	25868270	+	ENSOARG00020004157	GADD45G	GADD45G-201	50.1565	25.144	17.1051	55.7863	149.45	814.934	198.194	54.9706	37.048	304.387	8.20516	0.00030274	0.0154042
ENSOART00020006500	14	66686386	66708430	-	ENSOARG00020004206	SSC5D	SSC5D-201	172.946	12.4489	115.489	112.151	12.3593	3.09337	14.3165	6.59356	103.259	9.09066	-11.3744	2.80602e-05	0.00263752
ENSOART00020006516	13	12392466	12550673	-	ENSOARG00020004270	SFMBT2	SFMBT2-201	23.891	0	27.3459	3.16376	534.756	99.8683	642.673	93.9591	13.6002	342.814	25.2436	3.17307e-05	0.00288311
ENSOART00020006540	1	4575064	4576152	-	ENSOARG00020004297	ACKR3	ACKR3-201	4552.25	2688.95	1966.95	1581.3	312.123	1005.12	632.04	858.408	2697.36	701.922	-3.84266	0.000146301	0.00912279
ENSOART00020006561	10	25163566	25422247	+	ENSOARG00020004280	LHFPL6	LHFPL6-201	1574.15	2704.99	1342.01	899.889	500.243	439	543.906	192.177	1630.26	418.831	-3.89277	6.61116e-05	0.00510012
ENSOART00020006644	7	85150506	85293123	+	ENSOARG00020004340	SMOC1	SMOC1-201	49.0249	72.2229	143.449	83.2416	601.868	87.9973	1145.46	435.483	86.9846	567.703	6.51765	0.000211155	0.0118663
ENSOART00020006674	2	62249836	62287193	-	ENSOARG00020002451	CEP78	CEP78-202	169.878	180.109	172.03	149.494	253.126	271.392	301.193	270.951	167.878	274.165	1.63563	0.00018531	0.0110153
ENSOART00020006760	12	1591665	1634537	-	ENSOARG00020004415	PLEKHA6	PLEKHA6-201	21.0796	12.4408	30.3752	58.4073	3.08775	0	4.40275	1.46425	30.5757	2.23869	-13.8385	6.46351e-05	0.00501342
ENSOART00020006829	13	12669947	12752433	-	ENSOARG00020004363	ITIH5	ITIH5-201	0	0	16.2114	1.57938	4160.36	117.59	1298.69	6101.36	4.4477	2919.5	645.777	2.78587e-11	1.89847e-08
ENSOART00020006851	18	5338210	5380603	-	ENSOARG00020004379	ALDH1A3	ALDH1A3-201	251.005	176.181	119.302	254.204	19.3849	51.2753	23.0501	27.2181	200.173	30.2321	-6.64628	8.06107e-09	2.8484e-06
ENSOART00020006902	2	38856057	38857619	+	ENSOARG00020004519	CCL19	CCL19-201	1.35884	1.45359	0.981462	2.44578	8.90859	3.8614	74.8798	110.503	1.55992	49.5382	31.2525	5.90552e-05	0.00471478
ENSOART00020006929	3	175030647	175043814	-	ENSOARG00020004517	ESYT1	ESYT1-201	1886.53	1400.14	1712.82	2049.96	474.43	740.024	541.68	628.791	1762.36	596.231	-2.95701	7.27098e-10	3.46844e-07
ENSOART00020007395	17	73561565	73562437	+	ENSOARG00020004848	TMEM119	TMEM119-201	1107.46	2442.7	1447.4	2056.55	172.484	611.71	428.325	818.148	1763.53	507.667	-3.47367	0.000781988	0.0305135
ENSOART00020007496	9	14811523	14819940	+	ENSOARG00020004887	ensembl	pseudogene	105.037	87.5151	95.9585	95.9404	239.245	354.95	257.545	179.098	96.1129	257.709	2.67839	4.19736e-06	0.000584598
ENSOART00020007627	5	13351808	13353184	-	ENSOARG00020004996	S1PR5	S1PR5-201	13.9938	4.17097	13.1234	13.4898	25.6622	116.425	102.917	41.3235	11.1945	71.5819	6.3276	0.000147669	0.00917809
ENSOART00020007634	10	26662568	26696371	+	ENSOARG00020004992	POSTN	POSTN-201	19007.7	9015.86	2934.69	7327.14	126.088	993.012	298.076	687.509	9571.35	526.171	-18.1913	2.89641e-08	9.06007e-06
ENSOART00020007722	14	27326716	27357026	-	ENSOARG00020004375	KIFC3	KIFC3-201	476.177	224.323	224.733	215.038	129.955	121.426	70.3945	68.9708	285.068	97.6867	-2.91424	0.000490415	0.02228
ENSOART00020007740	10	26662568	26696370	+	ENSOARG00020004992	POSTN	POSTN-202	25960.9	5423.88	2047.91	6853.53	172.499	991.996	328.876	884.875	10071.6	594.562	-16.9391	1.3363e-06	0.000238298
ENSOART00020007777	10	96303622	96335982	-	ENSOARG00020004966	TUBGCP3	TUBGCP3-203	0	0	0	0	101.959	64.8416	0	23.4439	0	47.5611	231.621	0.000209865	0.0118475
ENSOART00020007834	10	26662568	26696296	+	ENSOARG00020004992	POSTN	POSTN-203	5755.07	851.786	226.723	1036.67	57.2589	299.324	52.7825	221.656	1967.56	157.755	-12.4709	0.000186139	0.0110302
ENSOART00020007875	1	260060745	260068320	+	ENSOARG00020005149	TM4SF1	TM4SF1-201	279.686	302.14	253.324	279.275	1003.33	2542.49	466.458	613.288	278.606	1156.39	4.15073	0.000338075	0.0169758
ENSOART00020007933	10	26662568	26696175	+	ENSOARG00020004992	POSTN	POSTN-204	9560.43	2744.3	789.368	3456.22	25.5414	332.108	105.54	421.419	4137.58	221.152	-18.7065	4.92357e-06	0.000666288
ENSOART00020008039	1	29017292	29069269	+	ENSOARG00020005241	SCP2	SCP2-201	197.027	91.9036	143.193	144.626	1455.59	210.792	1643.77	226.297	144.188	884.111	6.13135	0.000476281	0.0220047
ENSOART00020008096	10	26662568	26694962	+	ENSOARG00020004992	POSTN	POSTN-206	369.317	94.1895	62.75	95.6878	3.09543	32.9099	8.7962	13.947	155.486	14.6871	-10.6215	6.41669e-05	0.00499742
ENSOART00020008105	4	112789700	112858037	-	ENSOARG00020005286	DENND2A	DENND2A-201	181.309	619.948	353.455	412.439	62.6041	129.816	74.8492	143.681	391.788	102.737	-3.81214	0.000115857	0.00770267
ENSOART00020008185	6	122231708	122311361	+	ENSOARG00020005331	ensembl	protein_coding	448.142	326.746	515.316	568.357	141.533	139.985	190.315	191.467	464.64	165.825	-2.80533	3.67028e-07	7.86884e-05
ENSOART00020008478	15	58341633	58359820	+	ENSOARG00020005462	DGAT2	DGAT2-201	0	0	0	0.793637	95.7144	90.5681	287.2	3.69258	0.198409	119.294	351.424	1.05548e-07	2.72156e-05
ENSOART00020008482	16	31682064	31770259	-	ENSOARG00020005537	MRPS30	MRPS30-201	65.8825	249.172	208.296	0	0	0	0	0	130.838	0	-794.111	4.45958e-06	0.000616617
ENSOART00020008488	15	58341737	58359820	+	ENSOARG00020005462	DGAT2	DGAT2-202	0	0	0	0	42.2058	83.0221	111.018	0	0	59.0615	287.37	0.000114833	0.00766128
ENSOART00020008691	4	69483721	69739506	-	ENSOARG00020005622	BMPER	BMPER-201	4.21283	22.1873	22.2696	0	270.43	31.8647	284.749	118.344	12.1675	176.347	14.561	0.000582783	0.0250391
ENSOART00020008718	4	113698400	113786098	+	ENSOARG00020005551	AGK	AGK-202	72.86	102.744	98.0128	129.975	172.33	199.655	199.574	233.472	100.898	201.258	1.98513	0.000561665	0.0243379
ENSOART00020008723	1	267736965	268388501	+	ENSOARG00020005671	SLC9A9	SLC9A9-201	221.706	343.79	546.23	281.735	80.5655	81.1244	145.005	174.901	348.365	120.399	-2.89349	0.000765477	0.0300536
ENSOART00020008783	7	29688880	29689431	-	ENSOARG00020005702	GREM1	GREM1-201	417.881	26.3605	20.2298	152.021	6.48814	9.47445	0	9.97549	154.123	6.48452	-23.5939	8.46481e-05	0.00615251
ENSOART00020008786	2	55568910	55575272	+	ENSOARG00020005664	TPM2	TPM2-202	58370.2	54541	23549.2	37217.3	3129.43	5155.15	7617.46	19776.7	43419.4	8919.68	-4.86773	0.000290975	0.0149652
ENSOART00020008804	1	286828783	286837942	-	ENSOARG00020005689	ensembl	protein_coding	21.058	5.54218	8.09514	9.49225	71.2222	420.398	107.718	38.1864	11.0469	159.381	14.5028	6.9257e-06	0.000898974
ENSOART00020008844	4	113797956	113842251	-	ENSOARG00020005703	DENND11	DENND11-201	6.99568	2.78116	5.0468	11.1112	59.8931	18.3765	14.2302	134.337	6.4837	56.7091	8.6392	0.000626684	0.0262232
ENSOART00020008962	8	89877929	89921733	-	ENSOARG00020005804	ensembl	protein_coding	5489.08	6725.95	8567.23	6432.77	1925	1904.8	1903.55	3820.18	6803.76	2388.38	-2.8484	1.81338e-05	0.00185033
ENSOART00020009242	14	19874637	19910120	+	ENSOARG00020005991	HEATR3	HEATR3-201	159.985	253.649	255.943	245.3	435.286	426.269	381.247	400.432	228.719	410.809	1.79326	0.00053359	0.0236673
ENSOART00020009317	14	56217935	56242478	+	ENSOARG00020005970	CLASRP	CLASRP-203	47.6226	24.9202	0	36.356	0	0	0	0	27.2247	0	-165.197	0.00060694	0.0255242
ENSOART00020009373	13	54216480	54217383	-	ENSOARG00020006060	OXT	OXT-201	0	1.43216	0.983219	0.808497	406.875	179.255	64.4672	196.859	0.805969	211.864	259.728	1.80131e-13	2.14817e-10
ENSOART00020009432	17	61018396	61038353	-	ENSOARG00020006091	GTF2H3	GTF2H3-201	152.489	148.809	161.485	142.873	308.846	272.526	275.811	225.899	151.414	270.77	1.78832	6.88805e-05	0.00525724
ENSOART00020009435	13	44642728	44664730	-	ENSOARG00020006077	NET1	NET1-202	276.769	264.425	201.479	430.787	959.713	326.329	1014.36	1504.45	293.365	951.212	3.24125	0.00106286	0.0386295
ENSOART00020009437	10	15193960	15296395	-	ENSOARG00020006110	EPSTI1	EPSTI1-201	33.51	248.072	89.6951	99.4081	25.7429	22.3675	16.3781	22.2126	117.671	21.6753	-5.41299	0.00016167	0.00982572
ENSOART00020009468	1	130024900	130035473	+	ENSOARG00020005914	DONSON	DONSON-201	332.618	347.882	389.493	341.82	611.835	699.564	758.147	503.257	352.953	643.2	1.82043	9.88062e-05	0.00685167
ENSOART00020009524	3	85271618	85304450	-	ENSOARG00020006134	SLC3A1	SLC3A1-201	392.976	52.666	90.0404	68.0459	2744.64	1198.87	3051.36	421.691	150.932	1854.14	12.2997	1.28625e-05	0.00142692
ENSOART00020009584	14	9653072	10825799	+	ENSOARG00020005989	CDH13	CDH13-201	141.881	595.374	354.33	1379.46	2.32037	108.066	24.2005	73.3643	617.761	51.9878	-11.8906	0.000392167	0.0189922
ENSOART00020009615	10	38617017	38637015	-	ENSOARG00020006165	ATP12A	ATP12A-201	1.40616	4.15222	1.0132	0	154.601	30.9274	154.179	2.19948	1.6429	85.4765	55.1004	2.36751e-05	0.00227689
ENSOART00020009645	5	30668585	30771367	-	ENSOARG00020006162	SNCAIP	SNCAIP-202	442.778	489.813	355.508	234.639	125.19	99.959	56.1442	48.3745	380.685	82.4168	-4.61268	1.03335e-06	0.000189591
ENSOART00020009841	20	34414318	34414950	+	ENSOARG00020006370	HIST1H1T	HIST1H1T-201	1.38433	0	3.00557	1.61454	62.0813	22.908	37.7823	7.5629	1.50111	32.5836	20.7706	3.88491e-05	0.00335421
ENSOART00020009901	1	224612154	224681317	-	ENSOARG00020005863	FXR1	FXR1-202	63.0244	174.45	0	9.48456	0	0	0	0	61.7396	0	-374.46	0.000132315	0.0085583
ENSOART00020009904	1	130067189	130094530	+	ENSOARG00020006406	GART	GART-201	359.905	226.879	480.146	421.807	720.06	728.81	779.571	830.955	372.184	764.849	2.05216	0.00055063	0.0240976
ENSOART00020010127	14	10969361	11007405	+	ENSOARG00020006332	NECAB2	NECAB2-202	245.673	147.771	160.209	75.5702	18.7292	20.3231	32.7454	28.1475	157.306	24.9863	-6.29329	3.89363e-08	1.17927e-05
ENSOART00020010357	4	35404101	35429204	+	ENSOARG00020006751	GPNMB	GPNMB-201	3261.59	3278.02	2162.25	5283.9	905.147	1112.56	273.444	494.771	3496.44	696.48	-5.02013	1.03427e-05	0.00118885
ENSOART00020010383	22	54476046	54513254	+	ENSOARG00020006692	JAKMIP3	JAKMIP3-202	104.016	0	176.269	37.1918	0	0	0	0	79.369	0	-481.895	1.58591e-05	0.00166268
ENSOART00020010630	3	18763018	18764977	+	ENSOARG00020006940	ID2	ID2-201	80.664	383.48	289.401	195.593	749.908	1119.64	758.462	522.151	237.285	787.539	3.31891	0.00102937	0.0377721
ENSOART00020010692	1	288048444	288064131	-	ENSOARG00020006978	PTTG1IP	PTTG1IP-201	5017.48	5413.1	3944.07	3431.75	2171.29	1602.11	2357.67	2584.36	4451.6	2178.86	-2.04267	0.000208701	0.0118475
ENSOART00020011053	1	105788565	105796852	-	ENSOARG00020007236	MTMR11	MTMR11-201	53.3211	29.1116	71.8186	67.2689	5.42276	12.3224	5.49254	3.67446	55.38	6.72804	-8.3935	4.30126e-07	9.01894e-05
ENSOART00020011063	20	33403050	33403730	+	ENSOARG00020007249	H1-5	H1-5-201	9.68101	18.3114	4.00189	8.82984	49.8034	33.9154	39.9288	27.0406	10.206	37.672	3.77045	0.00123764	0.0430939
ENSOART00020011067	15	31480225	31489821	+	ENSOARG00020007104	IL10RA	IL10RA-201	0	0	0	0	8.53643	46.1399	8.78152	4.41754	0	16.9688	82.4175	0.000245478	0.0131861
ENSOART00020011087	3	165926073	166012185	+	ENSOARG00020007262	WIF1	WIF1-201	42.0745	2.77403	79.8811	8.70969	1176.02	67.7048	552.211	85.3121	33.3598	470.312	14.0923	0.000709335	0.0284944
ENSOART00020011120	5	14195252	14203107	+	ENSOARG00020007271	CNN1	CNN1-201	5179.29	3612.6	1764.34	3353.89	291.38	905.895	295.822	989.423	3477.53	620.63	-5.60239	1.46332e-05	0.00156862
ENSOART00020011145	20	34473738	34474049	+	ENSOARG00020007306	ensembl	protein_coding	0	0	0.91549	1.67472	16.3912	27.5278	12.1009	4.87414	0.647552	15.2235	20.3187	0.000788568	0.0307075
ENSOART00020011196	15	59609432	59752782	+	ENSOARG00020007254	ACER3	ACER3-201	51.5391	65.6679	54.3258	52.6089	172.974	176.073	188.347	65.3913	56.0354	150.696	2.6889	0.00100047	0.0368534
ENSOART00020011219	20	29160830	29174971	-	ENSOARG00020007257	ensembl	protein_coding	61.904	1327.02	1031.76	1840.71	47.8516	182.731	128.943	128.823	1065.35	122.087	-8.73119	0.000218383	0.0120782
ENSOART00020011507	14	11231424	11260961	+	ENSOARG00020007552	WFDC1	WFDC1-201	2088.91	3027.8	992.789	2923.19	34.6427	653.143	101.807	460.707	2258.17	312.575	-7.22448	0.000700257	0.028189
ENSOART00020011581	3	142803158	142811570	+	ENSOARG00020007395	RARG	RARG-203	211.351	276.611	197.891	296.715	42.7577	75.6061	62.4234	53.1132	245.642	58.4751	-4.22017	7.74654e-11	4.61912e-08
ENSOART00020011751	X	12527228	12571892	-	ENSOARG00020007561	GPM6B	GPM6B-204	0	0	16.1962	0	220.316	13.3536	183.556	170.738	4.04904	146.991	35.8599	0.00112279	0.0400447
ENSOART00020011782	12	39539558	39576211	-	ENSOARG00020007710	DPT	DPT-201	10062.4	6043.88	565.935	3152.04	103.988	756.96	62.5199	141.365	4956.06	266.208	-18.621	1.39357e-05	0.00151947
ENSOART00020011838	2	113514587	113524574	+	ENSOARG00020007711	ensembl	protein_coding	9.80323	0	1.01036	2.38398	63.8674	15.3257	85.4591	53.9551	3.29939	54.6518	17.0814	5.63384e-05	0.00455505
ENSOART00020011909	21	51230111	51254773	+	ENSOARG00020007754	IGF2	IGF2-201	1.39753	5.56916	54.459	3.97274	389.542	405.393	2334.86	27.3575	16.3496	789.289	48.071	1.3792e-05	0.00151244
ENSOART00020011950	2	207298342	207312386	-	ENSOARG00020007809	CAVIN2	CAVIN2-201	30.7991	5.55881	25.245	18.2435	205.178	135.942	403.115	32.448	19.9616	194.171	9.7131	5.26233e-05	0.00429105
ENSOART00020012075	4	121564753	121598163	-	ENSOARG00020007794	EZH2	EZH2-201	144.594	157.957	174.042	118.656	280.254	439.904	328.638	246.019	148.812	323.704	2.17552	0.000223263	0.0123123
ENSOART00020012113	1	28371879	28402074	-	ENSOARG00020007895	ORC1	ORC1-201	35.1136	56.7777	51.6251	41.904	78.1363	274.71	135.277	102	46.3551	147.531	3.17873	0.00104069	0.0381141
ENSOART00020012176	4	121564753	121598163	-	ENSOARG00020007794	EZH2	EZH2-202	44.911	73.4562	42.4906	90.2015	178.901	201.348	175.805	150.607	62.7648	176.665	2.80104	4.46849e-05	0.00373962
ENSOART00020012298	9	99515803	99549928	-	ENSOARG00020007980	CA13	CA13-202	4.18615	0	0	1.5933	36.7464	33.4907	19.6364	76.4443	1.44486	41.5795	29.9478	3.14402e-06	0.000461469
ENSOART00020012325	6	103666219	103687016	-	ENSOARG00020008001	PAQR3	PAQR3-201	69.6475	29.341	75.4525	92.4642	199.585	282.325	225.363	146.387	66.7263	213.415	3.17918	0.00018042	0.0107918
ENSOART00020012342	15	48160025	48244956	-	ENSOARG00020007750	PPFIBP2	PPFIBP2-202	32.335	17.9844	32.4148	40.2852	4.63562	3.0925	13.213	6.59494	30.7549	6.88401	-4.54597	0.000745092	0.0297429
ENSOART00020012366	9	99515965	99554927	-	ENSOARG00020007980	CA13	CA13-203	0	4.16713	4.03377	7.92784	212.105	65.2883	244.988	358.308	4.03219	220.172	52.1336	1.64196e-12	1.49191e-09
ENSOART00020012424	14	38495873	38520098	-	ENSOARG00020008084	SMPD3	SMPD3-201	0	0	1.01435	0	21.7017	56.7124	89.2731	0	0.253587	41.9218	123.658	0.000406329	0.0194315
ENSOART00020012455	3	11243136	11287883	+	ENSOARG00020008027	GOLGA1	GOLGA1-202	40.7055	178.393	0	22.1078	0	0	0	0	60.3016	0	-365.767	9.85592e-05	0.00685167
ENSOART00020012494	23	40023036	40200729	-	ENSOARG00020008142	COLEC12	COLEC12-201	1873.5	1724.26	1837.13	2423.52	279.313	315.81	307.915	156.323	1964.6	264.84	-7.42774	6.02033e-20	2.87185e-16
ENSOART00020012565	5	10826494	10829843	+	ENSOARG00020008210	STX10	STX10-201	61.3712	171.611	56.3936	71.6468	30.4678	34.4963	17.4478	20.7643	90.2557	25.7941	-3.48804	0.000896287	0.0338655
ENSOART00020012618	7	14276080	14316465	+	ENSOARG00020008203	ZWILCH	ZWILCH-201	155.636	123.478	188.039	117.215	341.998	436.778	384.122	332.552	146.092	373.863	2.55846	4.7745e-07	9.79594e-05
ENSOART00020012620	7	22172329	22173483	-	ENSOARG00020008219	ensembl	pseudogene	19.5415	11.1529	17.1289	20.6831	1.56085	6.0965	3.2744	3.70381	17.1266	3.65889	-4.77409	0.00153397	0.0498296
ENSOART00020012639	X	13744329	13831940	+	ENSOARG00020008186	MOSPD2	MOSPD2-201	305.725	126.225	315.468	202.709	483.777	572.353	714.645	639.156	237.532	602.483	2.53548	0.000376919	0.0184884
ENSOART00020012654	3	142893586	142897244	-	ENSOARG00020008241	IGFBP6	IGFBP6-201	14466.5	30871.3	13178.2	12237.1	523.854	7777.08	855.337	976.364	17688.3	2533.16	-6.98289	0.00130252	0.0446986
ENSOART00020012698	6	72645496	72766097	+	ENSOARG00020008176	ATP10D	ATP10D-202	0	0	0	0	0	49.5816	27.572	30.7829	0	26.9841	131.291	0.00128001	0.044246
ENSOART00020013007	22	12345692	12362903	-	ENSOARG00020008488	ACTA2	ACTA2-201	21427.8	14968.6	8598.19	16857.2	2485.34	4054.35	2157.82	8644.54	15462.9	4335.51	-3.5664	0.000854476	0.0326739
ENSOART00020013016	2	235512974	235529545	+	ENSOARG00020008478	TTLL4	TTLL4-201	89.993	88.5203	140.822	90.0321	237.897	262.966	280.842	270.313	102.342	263.005	2.56341	4.89789e-07	9.94219e-05
ENSOART00020013035	14	11671822	11722828	+	ENSOARG00020008254	CRISPLD2	CRISPLD2-201	729.546	415.419	1157.43	1771.6	5812.28	2228.23	5408.51	8339.21	1018.5	5447.06	5.34624	3.02306e-05	0.00279379
ENSOART00020013096	1	289035697	289056047	+	ENSOARG00020008540	ensembl	protein_coding	117186	55592.8	94726.8	99868.6	44908.2	17634.9	44991.3	35296.4	91843.5	35707.7	-2.57209	0.0010806	0.0389036
ENSOART00020013156	14	27542102	27561128	+	ENSOARG00020008563	MMP15	MMP15-201	15.4325	29.1167	16.1825	60.156	122.428	64.6713	121.91	131.578	30.2219	110.147	3.6088	0.00137525	0.046367
ENSOART00020013210	5	14062704	14069770	+	ENSOARG00020008591	CCDC159	CCDC159-201	82.1204	19.5771	49.2674	17.5496	10.9696	6.06187	8.70149	5.20773	42.1286	7.73517	-5.42725	0.000753627	0.0299582
ENSOART00020013267	14	24110786	24113375	-	ENSOARG00020008675	IRX3	IRX3-201	21.032	70.7566	24.2632	14.2557	257.465	43.0634	487.291	312.683	32.5769	275.126	8.48995	0.000102797	0.00703035
ENSOART00020013296	14	24110961	24113375	-	ENSOARG00020008675	IRX3	IRX3-202	0	0	0	0	169.068	5.13094	85.6621	41.202	0	75.2658	366.558	1.2127e-07	3.04467e-05
ENSOART00020013327	16	21525999	21581348	+	ENSOARG00020007357	PDE4D	PDE4D-209	167.402	0	67.9048	87.6775	1384.29	573.689	1889.66	1965.64	80.746	1453.32	18.0007	8.48021e-05	0.00615251
ENSOART00020013372	16	21559263	21581348	+	ENSOARG00020007357	PDE4D	PDE4D-210	0	0	0	0	43.2625	43.3179	194.967	67.4085	0	87.2389	424.258	1.12975e-10	6.53236e-08
ENSOART00020013422	16	21582041	21582214	+	ENSOARG00020008765	ensembl	protein_coding	3.51386	0	0	2.43141	37.8327	28.4497	39.2467	53.1032	1.48632	39.6581	25.7009	1.10192e-07	2.80342e-05
ENSOART00020013541	15	40934025	41110636	-	ENSOARG00020008382	PDE3B	PDE3B-202	125.169	49.8148	50.6661	0	1211.7	522.864	2286.73	192.026	56.4125	1053.33	18.7099	0.000470528	0.0217916
ENSOART00020013544	13	55511070	55553148	-	ENSOARG00020008834	ensembl	protein_coding	315.41	360.806	385.115	331.914	258.321	199.848	173.358	205.336	348.311	209.216	-1.66256	0.00122372	0.0428437
ENSOART00020013748	7	47923748	47939322	-	ENSOARG00020008870	LACTB	LACTB-201	2563.52	3821.59	3619.69	2433.38	1645.23	682.057	1178.95	1284.26	3109.54	1197.63	-2.59582	0.000150126	0.00927041
ENSOART00020013758	1	210014638	210052103	-	ENSOARG00020008942	BDH1	BDH1-201	43.3785	18.0752	18.1701	21.4261	63.7713	110.286	54.7398	67.8938	25.2625	74.1727	2.95866	0.0013443	0.0456417
ENSOART00020013861	7	67032659	67086614	-	ENSOARG00020009009	SQOR	SQOR-201	442.925	262.312	431.574	292.34	114.828	53.2802	163.46	120.721	357.287	113.072	-3.15971	0.000113043	0.0075683
ENSOART00020013900	2	114729082	114762660	+	ENSOARG00020008815	GLRA3	GLRA3-206	0	8.3858	0	0	279.715	87.4559	229.703	15.6256	2.09645	153.125	77.0206	2.37207e-05	0.00227689
ENSOART00020013926	2	247698033	247720396	-	ENSOARG00020009028	SLC16A14	SLC16A14-201	11.2049	9.72305	31.3147	29.3348	291.255	55.2463	128.237	78.8521	20.3944	138.398	6.71512	0.000110283	0.00740953
ENSOART00020013929	3	19912067	19927865	-	ENSOARG00020009035	CYS1	CYS1-201	58.4875	136.324	72.7278	51.3212	18.6009	19.3408	27.4573	35.2662	79.7152	25.1663	-3.15093	0.000932175	0.0348773
ENSOART00020013957	21	51507870	51509631	-	ENSOARG00020009054	TNNI2	TNNI2-201	46.9669	35.3466	18.9942	8.0505	2.38075	4.9712	0	0	27.3395	1.83799	-14.9543	0.00120506	0.0424237
ENSOART00020013980	3	19957190	19962573	+	ENSOARG00020009097	ensembl	protein_coding	495.586	120.904	248.411	173.71	655.947	1147.84	1128.28	879.046	259.653	952.78	3.67219	0.000211443	0.0118663
ENSOART00020013982	7	48005898	48035529	-	ENSOARG00020009011	TPM1	TPM1-201	71130.1	37586.1	27878.7	26618.8	20096.7	9849.41	15444.6	13770.8	40803.4	14790.4	-2.75873	0.000876591	0.0333206
ENSOART00020014011	21	51507870	51509250	-	ENSOARG00020009054	TNNI2	TNNI2-202	44.5782	46.1031	38.2316	12.7526	9.39107	2.0242	8.71057	8.91581	35.4164	7.26041	-4.81398	0.00138517	0.0464508
ENSOART00020014220	14	59399111	59404980	+	ENSOARG00020009245	FCGRT	FCGRT-201	204.728	484.916	273.605	401.009	93.163	189.16	100.14	120.412	341.065	125.719	-2.71494	0.000659315	0.0273282
ENSOART00020014272	3	20382264	20476305	-	ENSOARG00020009305	NOL10	NOL10-201	530.68	433.659	517.09	591.663	744.7	733.951	846.389	801.872	518.273	781.728	1.50639	0.00149854	0.0492146
ENSOART00020014302	20	34340977	34344753	+	ENSOARG00020009345	ensembl	protein_coding	2.78273	2.79785	4.02077	5.58595	50.1724	32.3058	26.0928	32.0081	3.79682	35.1448	8.93145	5.4057e-07	0.000107444
ENSOART00020014363	2	251389312	251444919	+	ENSOARG00020008158	COL16A1	COL16A1-205	2680.18	1520.53	4063.21	7065.22	173.653	288.038	411.079	1068.64	3832.29	485.352	-7.89467	1.78282e-05	0.00182892
ENSOART00020014373	1	205024695	205054609	-	ENSOARG00020009317	PARP9	PARP9-201	192.496	159.189	180.232	162.021	95.8785	62.8096	107.832	68.939	173.485	83.8647	-2.0702	0.000347372	0.0173513
ENSOART00020014402	21	46482045	46514733	-	ENSOARG00020008743	SPTBN2	SPTBN2-201	1.40747	5.52685	16.2211	9.46817	168.929	82.6577	195.164	5.85205	8.1559	113.151	13.6849	0.000246446	0.0131861
ENSOART00020014433	7	48011076	48034787	-	ENSOARG00020009011	TPM1	TPM1-205	15481.9	7877.52	7876.64	8306.33	4085.77	3147.73	3314.68	4516.99	9885.59	3766.29	-2.62451	3.78562e-05	0.00329833
ENSOART00020014474	15	49628239	49633421	+	ENSOARG00020009332	TPP1	TPP1-201	201.835	160.999	222.353	194.897	377.083	371.92	301.68	285.617	195.021	334.075	1.71084	0.000878102	0.0333206
ENSOART00020014475	3	101917888	101931466	-	ENSOARG00020009238	DUSP11	DUSP11-202	0	129.084	72.2805	90.2929	0	0	0	0	72.9144	0	-442.734	1.20784e-05	0.00135569
ENSOART00020014482	12	3603908	3855963	+	ENSOARG00020009390	ensembl	protein_coding	0	0	8.10588	4.73802	117.385	131.006	44.0621	32.9592	3.21097	81.3531	24.0642	1.03407e-05	0.00118885
ENSOART00020014535	2	39794565	39809457	+	ENSOARG00020009249	ensembl	protein_coding	0	0	0	0	75.4677	54.1056	58.154	0	0	46.9318	228.416	0.000209461	0.0118475
ENSOART00020014542	X	93750206	94289790	-	ENSOARG00020009371	AFF2	AFF2-202	0	0	0	0	36.2911	9.28858	122.315	53.458	0	55.3382	269.216	7.90731e-08	2.18666e-05
ENSOART00020014665	7	48012644	48028276	-	ENSOARG00020009011	TPM1	TPM1-207	4142.96	2365.48	2408.39	1854.49	1267.57	459.395	1210.09	854.611	2692.83	947.917	-2.84035	0.000740905	0.0296378
ENSOART00020014705	3	178009308	178042166	-	ENSOARG00020009366	LTA4H	LTA4H-201	506.412	956.805	465.209	529.588	1556.15	1265.43	1247.49	1063.09	614.504	1283.04	2.08929	0.00153184	0.0498296
ENSOART00020014786	1	271009722	271743384	-	ENSOARG00020009535	CLSTN2	CLSTN2-201	21.0737	29.073	53.66	199.98	5.41339	5.14711	6.601	12.4699	75.9468	7.40785	-10.2332	9.80951e-05	0.00685167
ENSOART00020014812	2	39794565	39808822	+	ENSOARG00020009249	ensembl	protein_coding	0	0	0	0	150.93	88.1725	111.564	0	0	87.6666	426.729	2.60617e-05	0.0024618
ENSOART00020014833	1	106508318	106519864	-	ENSOARG00020009669	CTSK	CTSK-201	7840.88	11591	3946.93	10527.3	2606.62	3689.49	1235.09	1513.14	8476.52	2261.08	-3.74888	0.0001895	0.01116
ENSOART00020014889	6	106452208	106727938	-	ENSOARG00020009096	RASGEF1B	RASGEF1B-203	0	0	0	0	90.745	42.0696	117.504	41.9411	0	73.065	355.464	1.84451e-11	1.30352e-08
ENSOART00020015071	3	102022344	102046452	+	ENSOARG00020009750	ACTG2	ACTG2-201	9636.26	5406.91	1980.58	3787.73	1508.58	1727.57	562.271	913.787	5202.87	1178.05	-4.41612	0.000263851	0.0138559
ENSOART00020015072	2	110232041	110249490	-	ENSOARG00020009753	ensembl	protein_coding	24464.2	41488	23727.2	20316	9733.43	14102.6	5693.27	6190.43	27498.8	8929.93	-3.07938	0.000149982	0.00927041
ENSOART00020015099	7	67442487	67461839	+	ENSOARG00020009604	SHF	SHF-202	208.578	337.726	124.198	116.609	58.2956	71.5374	24.097	50.8904	196.778	51.2051	-3.83121	0.000280087	0.0145227
ENSOART00020015151	8	31503071	31523908	+	ENSOARG00020009820	SESN1	SESN1-202	0	13.8752	2.01899	3.168	137.315	19.4316	135.837	33.1232	4.76555	81.4265	17.3798	0.000145174	0.00909817
ENSOART00020015159	20	29241535	29247555	-	ENSOARG00020009870	CFB	CFB-201	453.521	281.217	245.919	67.2261	18.5755	74.0305	18.6894	6.60759	261.971	29.4757	-8.91476	0.000144128	0.00909817
ENSOART00020015171	3	136931548	136966392	-	ENSOARG00020009720	DCN	DCN-204	4540.7	16271.2	7423.47	6125.57	2866.17	3194.17	2352.73	2329.43	8590.24	2685.62	-3.19851	0.000265049	0.0138559
ENSOART00020015176	X	15655067	15659100	+	ENSOARG00020009888	S100G	S100G-201	8.08594	20.3823	0	0.81257	142.371	3.82118	108.634	356.121	7.32021	152.737	21.257	0.00140567	0.0469729
ENSOART00020015246	9	27505598	27510575	-	ENSOARG00020009900	MYC	MYC-201	1105.46	673.888	844.487	929.307	1331.32	2333.02	2039.37	1798.15	888.286	1875.47	2.11098	0.000229708	0.012523
ENSOART00020015419	21	34071426	34102000	-	ENSOARG00020009874	JAM3	JAM3-202	447.371	325.965	355.914	423.627	1299.36	457.478	2261.41	2592.64	388.219	1652.72	4.25719	0.000120103	0.00795725
ENSOART00020015463	14	61194289	61200877	-	ENSOARG00020009968	ensembl	protein_coding	186.6	500.511	122.384	250.113	38.7409	82.1283	15.3767	53.6574	264.902	47.4759	-5.57384	0.000132178	0.0085583
ENSOART00020015521	21	34071426	34080192	-	ENSOARG00020009874	JAM3	JAM3-201	446.637	520.039	378.833	406.526	1379.9	955.006	2351.94	2369.17	438.009	1764	4.02895	1.4631e-07	3.62564e-05
ENSOART00020015629	24	39953256	40004241	+	ENSOARG00020010079	RADIL	RADIL-201	46.378	131.473	91.1438	73.4858	6.18376	37.0847	5.50313	2.93258	85.62	12.9261	-6.6803	0.00137689	0.046367
ENSOART00020015695	X	55030250	55105138	+	ENSOARG00020009706	IQSEC2	IQSEC2-202	0	0	0	0	40.9006	0	23.0881	53.4312	0	29.355	143.039	0.000833662	0.0320899
ENSOART00020015713	13	59729460	59738584	+	ENSOARG00020010226	CTSZ	CTSZ-201	3162.44	3666.81	2015.59	2311.09	959.537	1328.78	673.669	1149.91	2788.98	1027.97	-2.71239	3.10658e-05	0.0028362
ENSOART00020015758	22	27343180	27355092	+	ENSOARG00020010304	ensembl	protein_coding	80.5801	211.571	105.43	131.06	54.9886	64.42	33.6428	29.8426	132.16	45.7235	-2.88994	0.00132493	0.0451447
ENSOART00020015786	15	32011426	32015827	+	ENSOARG00020010334	TTC36	TTC36-201	1.38498	4.21836	1.0016	3.20644	28.4032	54.0183	82.1599	3.74791	2.45284	42.0823	17.1755	0.000121304	0.008009
ENSOART00020015796	16	77489689	77526105	+	ENSOARG00020010211	LPCAT1	LPCAT1-201	320.832	295.768	314.224	371.734	581.502	480.099	531.767	463.333	325.639	514.175	1.57663	0.000674816	0.0273961
ENSOART00020015812	6	25501797	25565761	+	ENSOARG00020010274	SLC9B2	SLC9B2-202	133.384	265.988	154.834	264.167	45.6668	92.5323	46.172	55.0659	204.593	59.8592	-3.42542	3.60643e-05	0.00315662
ENSOART00020016049	1	205758928	205914845	-	ENSOARG00020010155	ADCY5	ADCY5-201	0	0	2.02699	0	74.9683	93.8653	218.137	5.86413	0.506747	98.2087	175.24	8.72778e-07	0.000163372
ENSOART00020016148	23	52905350	52990001	-	ENSOARG00020010458	SMAD2	SMAD2-202	998.257	982.336	807.724	849.06	557.632	451.082	605.774	617.333	909.344	557.955	-1.62843	0.000643054	0.02679
ENSOART00020016194	11	40650698	40688738	+	ENSOARG00020010323	SLC43A2	SLC43A2-202	40.6627	8.32414	31.3404	34.0546	710.335	172.26	108.655	23.5425	28.5955	253.698	8.86175	0.000930031	0.0348773
ENSOART00020016242	X	97070497	97073031	-	ENSOARG00020010627	SLITRK2	SLITRK2-201	102.515	260.392	278.337	1201.18	19.3451	68.9119	14.2947	62.3898	460.606	41.2354	-11.1714	4.52324e-05	0.0037689
ENSOART00020016301	13	18169405	18209715	-	ENSOARG00020010637	APBB1IP	APBB1IP-201	58.9687	372.668	793.387	618.512	20.1249	47.2924	147.307	71.2207	460.884	71.4862	-6.4584	0.00125872	0.0436685
ENSOART00020016435	6	129349275	129360579	-	ENSOARG00020010713	FGFRL1	FGFRL1-201	11.2043	15.28	15.1516	19.8219	163.116	105.365	215.906	124.553	15.3645	152.235	9.76991	1.97883e-14	3.43255e-11
ENSOART00020016460	14	13921106	13996368	+	ENSOARG00020010721	JPH3	JPH3-201	0	5.54311	2.02353	0	14.7122	3.08258	125.279	56.5588	1.89166	49.908	27.2733	0.00102684	0.0377517
ENSOART00020016619	2	180961418	182391945	+	ENSOARG00020006148	LRP1B	LRP1B-201	0	4.14246	16.226	11.0396	67.8245	19.6504	1124.2	340.584	7.85201	388.065	48.7837	8.82245e-06	0.00107209
ENSOART00020016667	7	76360018	76596483	+	ENSOARG00020010910	ensembl	protein_coding	352.224	209.311	387.436	164.6	21.6889	33.8914	92.2826	105.079	278.393	63.2354	-4.40158	0.00051739	0.0231744
ENSOART00020016697	16	37849387	37954356	+	ENSOARG00020010940	LIFR	LIFR-201	206.759	29.0371	440.791	303.973	1870.01	692.346	2230.97	699.301	245.14	1373.16	5.59702	0.00137396	0.046367
ENSOART00020016706	13	65624357	65654261	-	ENSOARG00020010934	SNTA1	SNTA1-201	206.347	225.869	100.17	109.172	13.9368	77.0742	21.9804	11.017	160.389	31.0021	-5.19342	0.000973315	0.0361269
ENSOART00020016734	20	29248150	29259588	-	ENSOARG00020009981	C2	C2-202	77.2198	530.611	416.928	389.937	13.9329	134.676	32.9786	22.7618	353.674	51.0874	-6.93988	0.000908467	0.0341903
ENSOART00020016807	2	251661822	251669140	+	ENSOARG00020010991	FABP3	FABP3-201	96.5349	325.162	40.2727	193.944	11.3287	54.1143	7.38821	21.4752	163.978	23.5766	-6.95487	0.000811577	0.0313476
ENSOART00020016866	10	54662129	54880165	+	ENSOARG00020010566	LMO7	LMO7-201	3618.31	1307.77	7419.56	3879.83	636.8	1422.41	1040.27	1230.54	4056.37	1082.51	-3.7476	0.000604954	0.0255242
ENSOART00020016900	20	29289558	29290937	+	ENSOARG00020011099	ZBTB12	ZBTB12-201	41.9821	55.6118	55.5227	62.6869	15.5525	24.5114	24.0875	27.3023	53.9509	22.8634	-2.37354	0.00104775	0.0381848
ENSOART00020016942	13	70180989	70270954	+	ENSOARG00020010664	RALGAPB	RALGAPB-203	8.44026	0	0	4.73756	28.5691	80.4945	34.1578	32.953	3.29446	44.0436	13.4582	0.000497921	0.0224606
ENSOART00020017232	17	62209275	62263070	-	ENSOARG00020011120	MLXIP	MLXIP-201	261.293	19.3837	169.07	115.413	929.66	433.317	1074.76	933.155	141.29	842.722	5.96581	0.00024909	0.0132392
ENSOART00020017451	8	74176018	74434065	+	ENSOARG00020011437	AIG1	AIG1-201	434.874	1360.85	372.29	435.97	63.8352	142.759	113.76	125.591	650.996	111.486	-5.83952	3.90891e-06	0.000556612
ENSOART00020017484	2	185109903	185151306	-	ENSOARG00020011495	HNMT	HNMT-201	160.711	225.56	221.864	255.854	58.4342	135.461	41.536	70.246	215.997	76.4192	-2.83068	0.000878375	0.0333206
ENSOART00020017551	21	1176995	1340347	-	ENSOARG00020011542	DEUP1	DEUP1-201	35.0574	11.1033	21.2334	11.0918	3.10329	1.02531	0	0	19.6215	1.03215	-18.3067	0.000436341	0.0204064
ENSOART00020017717	7	16012560	16021856	-	ENSOARG00020011634	CALML4	CALML4-201	372.559	1115.05	537.859	531.467	303.757	216.073	211.886	280.343	639.235	253.015	-2.52425	0.00153555	0.0498296
ENSOART00020017743	11	26783091	26799649	-	ENSOARG00020011664	SAMD14	SAMD14-201	604.823	568.348	249.433	483.025	113.459	96.0922	90.9272	269.882	476.407	142.59	-3.33454	0.000682102	0.0275745
ENSOART00020017767	2	159460154	159540844	+	ENSOARG00020011213	FAP	FAP-201	8546.92	12062.8	13015.9	10863.1	1226.92	2431.38	1865.35	830.641	11122.2	1588.57	-7.00288	4.05376e-12	3.2229e-09
ENSOART00020017769	3	180480588	180506549	-	ENSOARG00020011666	IKBIP	IKBIP-201	1702.14	1551.04	876.837	833.384	528.851	381.315	521.958	645.582	1240.85	519.426	-2.3871	0.00064217	0.02679
ENSOART00020017837	8	74597459	74618682	-	ENSOARG00020011740	FUCA2	FUCA2-201	358.35	447.538	437.208	448.205	230.084	287.152	146.766	224.224	422.825	222.057	-1.90388	0.00121081	0.0424697
ENSOART00020017842	14	46634838	46635925	-	ENSOARG00020011732	CEBPA	CEBPA-201	8.37572	30.6675	22.1683	27.0447	202.103	161.587	367.866	26.6637	22.0641	189.555	8.5632	7.40252e-05	0.00549601
ENSOART00020017912	5	11135124	11145002	+	ENSOARG00020011465	ensembl	pseudogene	470.133	310.478	299.443	214.44	160.328	158.182	130.745	97.7201	323.623	136.744	-2.36438	0.000556817	0.024249
ENSOART00020018067	1	74857243	74987433	-	ENSOARG00020011724	BCAR3	BCAR3-201	362.412	131.543	151.851	193.686	87.4065	53.5133	61.5977	54.2934	209.873	64.2027	-3.26237	0.000142703	0.00907641
ENSOART00020018155	2	235999366	236006903	-	ENSOARG00020011884	GLB1L	GLB1L-201	237.466	311.447	330.096	257.645	81.184	98.8539	99.0327	141.539	284.163	105.152	-2.69896	1.06032e-06	0.000192685
ENSOART00020018157	11	40886110	40909088	-	ENSOARG00020011895	DOC2B	DOC2B-201	4.19389	1.39183	2.01746	2.38293	56.8486	30.5761	206.674	40.6477	2.49653	83.6865	33.7999	3.22388e-08	9.92175e-06
ENSOART00020018198	8	2208942	2324078	-	ENSOARG00020010010	COL12A1	COL12A1-205	0	0	0	0	134.875	0	67.2503	219.26	0	105.346	513.023	1.26497e-05	0.00141151
ENSOART00020018220	4	73149592	73194716	+	ENSOARG00020011928	SCRN1	SCRN1-201	757.035	408.772	475.456	430.104	99.5436	173.603	61.3095	43.5397	517.842	94.4989	-5.48486	1.88498e-06	0.000315503
ENSOART00020018227	9	30717932	30877482	+	ENSOARG00020011599	MTSS1	MTSS1-204	1135.48	97.0113	257.99	144.788	8.51834	15.4112	13.1863	9.5498	408.816	11.6664	-35.1668	4.10753e-10	2.1771e-07
ENSOART00020018234	17	17442679	17459102	-	ENSOARG00020011892	IL15	IL15-203	18.178	6.98164	13.1215	3.98386	0	0	1.09343	0	10.5662	0.273358	-38.7935	0.000508267	0.0228194
ENSOART00020018272	11	40943877	41028642	-	ENSOARG00020011967	RPH3AL	RPH3AL-201	89.0305	67.1616	64.3229	70.237	18.0357	14.1284	10.8694	28.2945	72.688	17.832	-4.01836	4.05924e-06	0.000569518
ENSOART00020018275	15	69789395	69974512	-	ENSOARG00020011977	ABTB2	ABTB2-201	16.8716	2.76662	9.11714	8.68836	219.398	103.098	100.207	77.6654	9.36093	125.092	13.4286	2.20163e-09	9.33538e-07
ENSOART00020018315	14	41856032	41862293	-	ENSOARG00020011920	ensembl	protein_coding	0	40.2733	0	5.54775	1359.03	1357.29	2262.51	86.279	11.4553	1266.28	111.331	2.31112e-06	0.000376911
ENSOART00020018429	2	264466236	264618695	-	ENSOARG00020011152	ARHGEF10L	ARHGEF10L-203	454.185	376.209	478.188	446.999	187.69	173.25	196.04	210.975	438.896	191.989	-2.28585	5.75462e-10	2.88958e-07
ENSOART00020018485	15	89761815	89822777	-	ENSOARG00020010582	ensembl	protein_coding	78.7363	33.1985	86.108	75.8237	150.637	229.922	235.659	200.017	68.4666	204.059	2.9674	6.65879e-05	0.00510266
ENSOART00020018497	11	9759021	9810613	-	ENSOARG00020012050	TIMP2	TIMP2-202	8163.35	18313.6	8913.39	11045.6	4108.3	3907.86	2123.55	4396.72	11609	3634.1	-3.19424	3.08138e-05	0.00282673
ENSOART00020018626	1	273399157	273435552	-	ENSOARG00020012177	MRAS	MRAS-201	234.876	325.802	334.884	305.328	157.533	82.6279	129.337	158.712	300.222	132.053	-2.2706	0.000204056	0.0117277
ENSOART00020018638	9	53032252	53089265	-	ENSOARG00020011975	TRPA1	TRPA1-201	1.40558	1.38373	1.01281	3.16027	30.9132	10.304	18.7136	10.262	1.7406	17.5482	9.66646	0.000497056	0.0224606
ENSOART00020018711	13	70532952	70552746	+	ENSOARG00020012275	FAM83D	FAM83D-201	63.0814	11.1019	44.4749	26.1414	387.875	182.421	171.162	78.0143	36.1999	204.868	5.66791	0.000260286	0.0137912
ENSOART00020018778	11	30246575	30261287	+	ENSOARG00020012198	ensembl	protein_coding	128.928	72.1853	72.7609	95.8802	8.53683	19.4602	5.48395	7.36317	92.4386	10.211	-9.11205	2.64635e-09	1.07436e-06
ENSOART00020018912	7	78793159	78887327	+	ENSOARG00020012405	RHOJ	RHOJ-201	18.1397	32.076	42.308	56.4989	5.46547	5.07709	7.63721	13.3403	37.2557	7.88003	-4.71848	0.000415173	0.0196948
ENSOART00020019169	5	64283213	64345425	-	ENSOARG00020012100	CAMK2A	CAMK2A-202	160.986	18.0673	21.2049	42.0419	6.21804	1.022	2.19068	4.42514	60.5749	3.46396	-17.0942	2.59444e-05	0.0024618
ENSOART00020019340	5	64352630	64358689	-	ENSOARG00020012667	ARSI	ARSI-201	377.047	16.6547	28.2999	182.217	0.775866	5.12309	2.19409	11.0415	151.055	4.78365	-31.3056	9.17151e-06	0.00108697
ENSOART00020019358	24	41448824	41455226	-	ENSOARG00020012565	AMZ1	AMZ1-201	29.4045	58.3561	59.5864	80.0983	5.43893	26.5849	10.9566	11.0588	56.8613	13.5098	-4.25859	0.000978603	0.0361875
ENSOART00020019360	9	53866675	53896731	-	ENSOARG00020012699	SBSPON	SBSPON-201	249.961	65.4929	117.925	131.202	4.67967	10.1697	4.36819	6.66246	141.145	6.47001	-21.8724	2.60224e-13	2.92078e-10
ENSOART00020019396	18	18508861	18520637	-	ENSOARG00020012577	PLIN1	PLIN1-202	9.81233	16.6798	0	13.4877	652.081	264.186	1524.77	0	9.99495	610.259	61.15	0.000247399	0.0131861
ENSOART00020019547	17	66876955	66913388	+	ENSOARG00020012804	FBXO21	FBXO21-201	696.81	290.743	585.181	614.984	2019.31	781.269	2248.63	2128.81	546.929	1794.5	3.28053	0.000213187	0.0118942
ENSOART00020019612	14	14622055	14657370	+	ENSOARG00020012411	ZC3H18	ZC3H18-201	125.084	114.861	197.483	174.622	295.26	446.078	315.893	269.05	153.013	331.57	2.15906	0.000666388	0.0273282
ENSOART00020019635	3	227793078	227819838	+	ENSOARG00020012623	DDX11	DDX11-202	0	34.5606	44.5034	67.8805	0	0	0	0	36.7361	0	-223.314	0.000158662	0.00970333
ENSOART00020019710	5	17708870	17741825	-	ENSOARG00020012813	UHRF1	UHRF1-201	205.058	69.2431	239.9	113.065	269.232	722.231	772.042	494.612	156.816	564.53	3.5983	0.000610662	0.0256089
ENSOART00020019770	6	74456747	74481737	-	ENSOARG00020012938	SGCB	SGCB-201	323.202	247.522	569.281	627.777	1750.11	490.046	3424.03	1830.5	441.946	1873.67	4.2371	0.000736746	0.0295333
ENSOART00020019831	5	17746809	17760507	+	ENSOARG00020012988	ARRDC5	ARRDC5-201	34.8343	62.8534	36.2253	41.4372	6.25878	21.2634	8.71295	8.9128	43.8375	11.287	-3.91319	0.000557292	0.024249
ENSOART00020019879	7	36311963	36341669	-	ENSOARG00020013020	DNAJC17	DNAJC17-201	199.371	332.213	177.182	190.342	95.3665	84.1403	98.0922	117.246	224.777	98.7112	-2.27033	0.000301623	0.0153884
ENSOART00020019898	3	22204226	22230937	+	ENSOARG00020013035	TRIB2	TRIB2-201	49.0568	36.0862	64.6844	55.4588	143.54	184.422	165.649	190.658	51.3215	171.067	3.30859	9.94955e-09	3.374e-06
ENSOART00020019989	6	74490532	74538277	+	ENSOARG00020013016	SPATA18	SPATA18-202	1.40641	0	10.1351	0	190.403	19.5817	374.463	229.785	2.88538	203.558	69.5405	2.58895e-06	0.000395199
ENSOART00020020045	1	11385626	11389353	-	ENSOARG00020013134	COL8A2	COL8A2-201	335.866	175.771	272.405	408.546	6.95741	64.8893	27.5133	56.4581	298.147	38.9545	-7.66288	1.17271e-05	0.00133194
ENSOART00020020070	11	27023536	27029571	+	ENSOARG00020013136	EME1	EME1-201	95.3404	77.6978	105.137	106.131	203.195	155.832	209.61	223.678	96.0765	198.079	2.05569	6.01977e-05	0.00478597
ENSOART00020020105	22	15732753	15784295	+	ENSOARG00020013178	MARCHF5	MARCHF5-201	360.426	307.822	324.645	329.861	461.464	522.131	488.389	472.004	330.688	485.997	1.46938	0.000496747	0.0224606
ENSOART00020020106	2	67876302	67895248	-	ENSOARG00020013084	ANXA1	ANXA1-201	373.275	460.672	370.218	802.213	234.387	159.011	66.7082	181.792	501.594	160.475	-3.12348	0.000847048	0.0325202
ENSOART00020020239	20	42716025	42757634	-	ENSOARG00020013126	KDM1B	KDM1B-201	179.913	120.385	275.483	282.845	585.033	356.518	510.77	550.486	214.656	500.702	2.3275	0.0014096	0.0470221
ENSOART00020020334	25	4867631	5047493	-	ENSOARG00020013094	SIPA1L2	SIPA1L2-202	174.538	0	31.4327	32.3695	0	0	0	0	59.5851	0	-361.508	7.05524e-05	0.00533641
ENSOART00020020363	5	101941250	102070402	+	ENSOARG00020012132	CAST	CAST-201	1424.96	967.083	1488.52	987.959	431.188	237.45	470.455	505.95	1217.13	411.261	-2.95828	7.50737e-06	0.000954987
ENSOART00020020424	14	52775013	52801816	-	ENSOARG00020012283	LTBP4	LTBP4-203	19.7011	0	64.8829	48.179	0	0	0	0	33.1908	0	-201.783	0.000290115	0.0149613
ENSOART00020020433	5	101941250	102070402	+	ENSOARG00020012132	CAST	CAST-202	1101.82	543.249	484.626	1041.98	120.027	126.378	259.339	204.946	792.917	177.672	-4.46524	1.9574e-06	0.000321975
ENSOART00020020534	21	44860370	44877580	-	ENSOARG00020013165	CDC42BPG	CDC42BPG-201	206.767	89.8731	284.749	183.956	28.566	39.2119	41.867	34.4139	191.336	36.0147	-5.33332	5.14151e-08	1.50931e-05
ENSOART00020020610	5	101942124	102070402	+	ENSOARG00020012132	CAST	CAST-203	1283.47	997.312	1038.4	1056.53	359.85	619.104	413.416	445.577	1093.93	459.487	-2.38152	1.70766e-06	0.000290927
ENSOART00020020629	3	8291583	8334825	-	ENSOARG00020009439	DNM1	DNM1-201	342.805	78.9111	471.809	384.146	16.2398	43.2371	28.6049	79.2187	319.418	41.8251	-7.62819	2.19739e-05	0.00215018
ENSOART00020020821	3	8292510	8334825	-	ENSOARG00020009439	DNM1	DNM1-203	355.323	236.824	439.294	402.467	27.8536	46.2922	37.3901	132.836	358.477	61.093	-5.8524	9.24167e-06	0.00108852
ENSOART00020020848	3	185723056	185783069	+	ENSOARG00020013624	TXNRD1	TXNRD1-201	1155.04	907.82	1335.41	1415.55	3192.38	2852.7	2299.71	1716.22	1203.45	2515.25	2.08927	0.000481781	0.0221515
ENSOART00020020857	26	16089894	16132769	-	ENSOARG00020013348	ACSL1	ACSL1-202	0	0	0	0	167.454	71.1245	223.689	0	0	115.567	562.515	1.3106e-05	0.00144553
ENSOART00020021121	20	29417954	29421503	+	ENSOARG00020013844	DDAH2	DDAH2-201	2776.68	7745.95	2548.22	3062.57	312.784	1092.92	293.284	395.02	4033.36	523.503	-7.70554	1.38479e-06	0.000244659
ENSOART00020021181	5	45643030	45650982	+	ENSOARG00020013833	ensembl	protein_coding	769.993	903.657	521.37	584.029	344.385	387.01	351.951	350.505	694.762	358.463	-1.93644	0.000294826	0.0151225
ENSOART00020021206	6	75447043	75841241	-	ENSOARG00020013824	SCFD2	SCFD2-201	758.164	727.332	665.875	519.648	383.925	217.953	322.094	372.26	667.755	324.058	-2.05752	0.000331166	0.0167169
ENSOART00020021250	5	45643030	45650827	+	ENSOARG00020013833	ensembl	protein_coding	800.181	1084.08	607.783	655.989	439.09	429.189	366.943	442.662	787.008	419.471	-1.8741	0.00097058	0.0361007
ENSOART00020021297	13	84021676	84311630	+	ENSOARG00020013957	TSHZ2	TSHZ2-201	91.3421	87.1958	106.327	145.405	623.096	180.239	1205.05	985.486	107.567	748.467	6.94819	1.93507e-06	0.00032107
ENSOART00020021324	24	1533872	1544189	+	ENSOARG00020013748	SLC9A3R2	SLC9A3R2-201	178.515	520.476	256.771	172.767	28.1285	73.0349	75.2337	35.6019	282.132	52.9998	-5.33793	1.5636e-05	0.00164856
ENSOART00020021450	26	16089894	16132690	-	ENSOARG00020013348	ACSL1	ACSL1-205	123.526	24.943	117.369	152.685	1747.56	692.619	2221.08	98.421	104.631	1189.92	11.3604	6.62875e-05	0.00510012
ENSOART00020021490	2	236159108	236165590	+	ENSOARG00020014096	DES	DES-201	2351.7	946.667	81.8602	604.559	102.432	174.142	20.8408	36.812	996.196	83.5567	-11.9223	0.000177348	0.0106415
ENSOART00020021500	25	5499323	5535835	+	ENSOARG00020014081	NTPCR	NTPCR-201	1070.33	3161.52	673.294	964.813	278.433	576.376	385.648	426.193	1467.49	416.662	-3.52163	0.00129286	0.0446095
ENSOART00020021654	5	18099249	18105576	+	ENSOARG00020014173	PLIN4	PLIN4-201	0	0	0	2.36874	213.91	59.7888	345.703	0.732413	0.592184	155.033	226.969	8.15709e-06	0.00101068
ENSOART00020021730	7	492364	801166	+	ENSOARG00020013148	MCC	MCC-206	26.6506	27.6681	0	52.918	0	0	0	0	26.8092	0	-162.845	0.000669304	0.0273469
ENSOART00020021770	5	101966542	102070402	+	ENSOARG00020012132	CAST	CAST-208	619.001	523.831	573.672	429.595	95.2434	231.192	239.568	164.537	536.525	182.635	-2.94178	3.39015e-05	0.00302277
ENSOART00020021782	2	68106756	68163247	+	ENSOARG00020014246	ALDH1A1	ALDH1A1-202	19.6445	84.5627	58.6685	64.1036	5002.92	441.549	1533.51	49.973	56.7448	1756.99	30.9511	2.94303e-06	0.000442173
ENSOART00020021813	18	61859337	61910644	+	ENSOARG00020014182	PAPOLA	PAPOLA-202	0	0	0	0	578.547	621.968	0	0	0	300.129	1.90386e+07	8.87294e-13	9.25111e-10
ENSOART00020021907	2	68106756	68161372	+	ENSOARG00020014246	ALDH1A1	ALDH1A1-201	0	0	0	0	420.381	0	179.804	0	0	150.046	2.70462e+06	1.35649e-13	1.8488e-10
ENSOART00020021952	5	1347341	1357549	-	ENSOARG00020014013	SQSTM1	SQSTM1-202	0	0	0	0	28.0059	23.5075	36.1554	22.1458	0	27.4537	133.484	1.64716e-08	5.41886e-06
ENSOART00020021988	13	61084445	61098601	-	ENSOARG00020014327	RBM38	RBM38-201	11.082	7.029	6.01056	7.21308	38.6499	92.0664	45.4148	11.2404	7.83367	46.8429	6.00666	0.000607306	0.0255242
ENSOART00020022008	14	52945429	52955930	+	ENSOARG00020014413	PRX	PRX-201	239.099	306.978	412.405	365.573	101.923	161.98	111.267	104.719	331.014	119.972	-2.76695	3.05959e-06	0.000456094
ENSOART00020022053	5	64865029	64865211	+	ENSOARG00020014435	SMIM3	SMIM3-201	52.562	86.2184	41.4738	132.167	351.595	396.394	274.332	771.175	78.1053	448.374	5.73716	2.38121e-06	0.000378269
ENSOART00020022113	5	18158687	18183148	-	ENSOARG00020014361	CHAF1A	CHAF1A-201	219.218	188.235	293.662	207.046	439.113	745.655	685.6	542.615	227.04	603.246	2.65367	2.34128e-06	0.000378173
ENSOART00020022136	11	10726225	10763514	+	ENSOARG00020013956	CCDC40	CCDC40-201	8.42906	26.3056	32.3973	37.1524	2.32019	3.08795	5.50048	2.20074	26.0711	3.27734	-8.21006	9.70715e-05	0.00680963
ENSOART00020022139	5	15480996	15498375	-	ENSOARG00020014322	ADAMTS10	ADAMTS10-201	1197.5	184.044	346.369	237.821	73.4232	51.5156	33.0223	22.7245	491.433	45.1714	-10.8703	1.46959e-06	0.000253837
ENSOART00020022156	2	68108098	68145809	+	ENSOARG00020014246	ALDH1A1	ALDH1A1-203	0	0	0	7.99254	284.695	45.9821	103.65	2.98844	1.99813	109.329	51.6883	0.000597857	0.0252998
ENSOART00020022259	12	59117248	59158060	-	ENSOARG00020014528	ensembl	protein_coding	76.4358	152.672	78.3374	94.2707	26.6976	20.1436	15.1992	12.6771	100.429	18.6794	-5.35918	1.05189e-07	2.72156e-05
ENSOART00020022341	5	102022926	102071603	+	ENSOARG00020012132	CAST	CAST-210	2438.33	2189.34	2054.02	2470.54	896.567	820.113	827.589	969.46	2288.06	878.432	-2.60367	3.66917e-17	1.40023e-13
ENSOART00020022453	13	66988337	67030876	+	ENSOARG00020014319	ACSS2	ACSS2-202	36.5061	59.5685	60.7205	87.7898	487.611	295.091	813.532	45.5193	61.1463	410.438	6.69768	0.000343805	0.0172182
ENSOART00020022454	5	52038169	52055662	-	ENSOARG00020014530	GFRA3	GFRA3-201	61.3067	5.55399	16.0881	34.0721	2.33099	0	0	0	29.2552	0.582747	-46.7115	0.0001631	0.00987972
ENSOART00020022511	9	31460403	31518048	+	ENSOARG00020014445	ANXA13	ANXA13-202	78.2775	135.023	25.2162	81.8225	7.78866	10.1898	15.3071	11.8267	80.0849	11.2781	-7.11813	5.35892e-06	0.000720096
ENSOART00020022557	11	23173457	23181452	-	ENSOARG00020014711	PPP1R1B	PPP1R1B-201	0	4.16842	0	0	171.78	66.2481	193.468	4.42571	1.04211	108.981	114.716	8.87745e-06	0.00107209
ENSOART00020022629	9	55779673	55809135	+	ENSOARG00020014740	PI15	PI15-201	13.879	1.40271	6.01977	2.39984	294.204	51.2322	74.7896	93.4008	5.92534	128.407	22.0767	3.3264e-07	7.52535e-05
ENSOART00020022708	15	88502462	88516027	-	ENSOARG00020014797	GLYAT	GLYAT-201	0	0	0	0	202.552	9.18163	356.78	0.739319	0	142.313	692.698	2.45807e-06	0.000381321
ENSOART00020022791	6	108596154	108657424	+	ENSOARG00020014882	GPAT3	GPAT3-201	47.5722	5.56213	26.244	12.6981	262.117	241.973	239.734	67.1649	23.0191	202.747	8.84584	1.56381e-05	0.00164856
ENSOART00020022798	2	258954621	259001172	+	ENSOARG00020014896	TCEA3	TCEA3-201	383.073	306.176	34.2989	69.0993	7.00793	43.8328	4.37448	12.5623	198.162	16.9444	-11.7129	0.000232471	0.0126376
ENSOART00020022838	15	32680059	32686991	-	ENSOARG00020014906	MCAM	MCAM-201	1.40424	0	10.1226	30.0878	182.903	58.5835	310.022	106.604	10.4036	164.528	15.4771	0.000368301	0.0182534
ENSOART00020022844	16	62170474	62285390	+	ENSOARG00020014889	MARCHF11	MARCHF11-201	330.752	55.6107	23.1629	12.6943	1.55589	14.2405	0	2.21493	105.555	4.50282	-23.572	0.000585818	0.0250628
ENSOART00020022998	5	45701349	45728657	-	ENSOARG00020015016	SBNO2	SBNO2-201	1939.31	932.104	1375.93	1144.21	709.705	551.852	496.781	684.079	1347.89	610.604	-2.20627	0.00041145	0.0195783
ENSOART00020023067	3	109052810	109077445	-	ENSOARG00020015072	CNGA3	CNGA3-201	293.293	257.82	186.134	237.398	32.5323	39.0283	12.085	14.6958	243.661	24.5853	-9.9064	2.50809e-12	2.08073e-09
ENSOART00020023083	11	42066754	42095413	+	ENSOARG00020014883	SLC6A4	SLC6A4-201	64.5742	18.0132	11.1304	18.1945	611.63	39.0546	107.71	164.509	27.978	230.726	8.29235	0.000834159	0.0320899
ENSOART00020023149	15	88725555	88763454	+	ENSOARG00020014967	DTX4	DTX4-201	0	0	0	0	8.53261	10.2593	26.3536	19.1335	0	16.0697	78.1158	1.96449e-05	0.00197286
ENSOART00020023164	12	82367375	82492313	+	ENSOARG00020015025	NR5A2	NR5A2-202	0	0	0	0	1425.91	46.1263	201.94	23.5659	0	424.385	2066.24	4.34761e-10	2.24208e-07
ENSOART00020023330	9	56558924	56585037	+	ENSOARG00020015145	HNF4G	HNF4G-202	1.40262	0	1.01144	0.793019	20.9701	3.0755	21.9552	11.79	0.80177	14.4477	17.8528	0.00096726	0.0360474
ENSOART00020023401	11	42079137	42114165	+	ENSOARG00020014883	SLC6A4	SLC6A4-202	42.0026	37.3886	0	11.8575	0	0	0	0	22.8122	0	-138.219	0.00136496	0.0462607
ENSOART00020023440	11	42079137	42099059	+	ENSOARG00020014883	SLC6A4	SLC6A4-203	0	0	8.09718	0	675.139	105.762	154.945	137.671	2.02429	268.379	128.806	1.63066e-07	3.98905e-05
ENSOART00020023452	5	18213283	18222699	-	ENSOARG00020014684	MPND	MPND-202	9.78351	238.401	0	60.127	0	0	0	0	77.0778	0	-467.729	8.46505e-05	0.00615251
ENSOART00020023572	16	63912625	63941089	-	ENSOARG00020015405	OTULINL	OTULINL-201	86.7288	37.5539	54.4972	84.1442	781.166	82.6605	2027.85	112.228	65.731	750.976	11.4184	0.000195681	0.0114183
ENSOART00020023607	2	69233169	69312349	+	ENSOARG00020015413	CEMIP2	CEMIP2-201	77.3629	37.3313	80.0548	93.161	165.988	346.725	213.746	185.245	71.9775	227.926	3.1515	0.00012711	0.00830612
ENSOART00020023697	3	141530427	141538446	+	ENSOARG00020015494	PPP1R1A	PPP1R1A-201	0	0	0	1.59879	70.8002	49.9579	229.904	60.5339	0.399696	102.799	194.306	3.65233e-09	1.42225e-06
ENSOART00020023902	23	44049072	44139564	-	ENSOARG00020015184	EPB41L3	EPB41L3-204	297.9	166.097	210.621	568.214	46.3877	15.4475	36.3142	28.599	310.708	31.6871	-9.79583	2.93291e-09	1.16589e-06
ENSOART00020023981	3	143942495	143955820	-	ENSOARG00020015554	ACVRL1	ACVRL1-201	169.644	49.9505	59.6432	47.5231	2.32677	16.4022	7.6817	10.3015	81.6901	9.17805	-8.93971	2.19434e-05	0.00215018
ENSOART00020024075	3	8601342	8613974	+	ENSOARG00020015645	AK1	AK1-201	625.265	866.576	275.663	452.46	86.6688	174.399	68.1895	104.785	554.991	108.511	-5.11262	1.76686e-06	0.000298349
ENSOART00020024103	4	55921074	55930918	-	ENSOARG00020015741	SFRP4	SFRP4-201	667.613	1018.93	1272.11	1270.22	2.33239	202.278	90.8919	82.6264	1057.22	94.5322	-11.1944	0.000124121	0.0081387
ENSOART00020024123	20	17452109	17458261	-	ENSOARG00020015730	CCND3	CCND3-201	106.13	179.755	76.6016	93.8283	287.796	496.292	252.267	287.222	114.079	330.894	2.90868	0.000207168	0.0118475
ENSOART00020024129	23	44049072	44139564	-	ENSOARG00020015184	EPB41L3	EPB41L3-205	488.978	101.048	91.1302	387.261	38.6595	6.17827	8.80282	18.3342	267.104	17.9937	-14.739	1.47665e-06	0.000253837
ENSOART00020024178	3	229003340	229041621	+	ENSOARG00020015760	AdpR2	AdpR2-201	335.099	330.21	360.906	367.493	1198.2	967.833	1544.12	469.417	348.427	1044.89	2.99754	9.41184e-05	0.00662684
ENSOART00020024242	4	55938567	55972025	+	ENSOARG00020015795	EPDR1	EPDR1-201	241.045	295.205	178.319	291.716	4.73242	34.027	27.0339	40.4631	251.571	26.5641	-9.4802	1.01698e-07	2.69515e-05
ENSOART00020024414	20	17452496	17546718	-	ENSOARG00020015730	CCND3	CCND3-204	32.1797	86.2173	37.3459	58.7312	236.465	148.029	200.314	264.25	53.6185	212.265	3.96678	4.5513e-06	0.000624772
ENSOART00020024539	3	141541051	141554297	-	ENSOARG00020015560	PDE1B	PDE1B-201	0	2.77549	4.03735	14.2581	45.0058	25.5582	84.3298	49.3287	5.26774	51.0556	9.2486	0.000578016	0.0248964
ENSOART00020024605	3	3963874	4011016	+	ENSOARG00020014951	ensembl	protein_coding	8.42253	12.4636	5.05879	13.4408	0	0	0	0	9.84642	0	-59.8194	0.000197845	0.0115094
ENSOART00020024627	1	292560606	292684855	+	ENSOARG00020015865	TTC3	TTC3-202	256.203	0	35.4909	74.2004	0	0	0	0	91.4737	0	-555.139	1.51612e-05	0.00161614
ENSOART00020024664	3	187290440	187359541	-	ENSOARG00020016072	NUAK1	NUAK1-201	4012.28	325.723	1022.76	1148.16	275.731	227.003	168.101	407.042	1627.23	269.469	-6.03603	0.000374578	0.018421
ENSOART00020024711	5	45952908	45954488	+	ENSOARG00020016079	ensembl	protein_coding	0	0	0	0	39.5568	9.44495	0	160.413	0	52.3537	255.028	0.000378339	0.0184983
ENSOART00020024722	15	45145688	45159437	+	ENSOARG00020016111	ensembl	protein_coding	1.39593	0	0	0	120.356	3.03839	32.7226	17.9265	0.348982	43.5108	128.901	1.8415e-05	0.00186902
ENSOART00020024820	3	3987931	4011016	+	ENSOARG00020014951	ensembl	protein_coding	188.203	120.484	144.749	170.785	30.1729	72.0162	42.8908	37.4266	156.055	45.6266	-3.43783	5.96784e-06	0.000779947
ENSOART00020024943	9	60189702	60195574	-	ENSOARG00020016227	ensembl	protein_coding	2.77283	0	12.0364	4.8335	51.5799	11.9928	390.485	330.254	4.91069	196.078	39.2219	9.47074e-06	0.00110866
ENSOART00020025008	17	78818140	78833558	+	ENSOARG00020016266	TCN2	TCN2-201	519.237	884.333	505.806	1001.01	75.1323	246.503	50.5383	174.14	727.596	136.579	-5.32761	3.22279e-05	0.00290067
ENSOART00020025108	11	23492431	23509492	+	ENSOARG00020016304	CACNB1	CACNB1-201	140.266	108.172	125.395	103.711	59.6817	40.0177	35.1362	33.8241	119.386	42.1649	-2.81929	7.86666e-06	0.00098107
ENSOART00020025169	17	70226308	70235399	-	ENSOARG00020016405	IQCD	IQCD-201	62.9561	201.652	71.6603	63.4974	21.7817	23.4773	16.4179	22.8843	99.9413	21.1403	-4.70513	4.84255e-05	0.00398279
ENSOART00020025223	12	55539034	55561913	-	ENSOARG00020016382	FBLIM1	FBLIM1-201	510.176	456.643	455.813	386.638	144.322	301.204	151.382	239.253	452.318	209.041	-2.16321	0.00106853	0.038688
ENSOART00020025253	2	236353952	236368640	+	ENSOARG00020016425	SLC4A3	SLC4A3-201	157.545	52.5382	25.3345	26.0525	7.71997	14.448	4.40734	16.8395	65.3676	10.8537	-5.97191	0.00149752	0.0492146
ENSOART00020025268	25	7753549	7844487	+	ENSOARG00020016274	TBCE	TBCE-201	1060.23	1295.53	1001.01	1061.84	561.298	686.221	519.249	420.705	1104.65	546.868	-2.02042	2.88574e-05	0.00269916
ENSOART00020025329	7	89774749	89837118	+	ENSOARG00020016026	YLPM1	YLPM1-202	0	0	0	0	12.3559	26.8294	7.71283	11.7184	0	14.6541	71.2719	4.10527e-05	0.00350705
ENSOART00020025376	1	112367777	112378142	+	ENSOARG00020016505	SLC25A44	SLC25A44-201	44.5985	39.0987	46.2964	43.8175	115.748	114.473	79.5294	94.2924	43.4528	101.011	2.32266	3.53571e-05	0.00312338
ENSOART00020025469	4	124000192	124024889	-	ENSOARG00020016555	ensembl	protein_coding	0	0	0	0	18.7367	4.06953	19.6673	5.92798	0	12.1004	58.8674	0.000407788	0.0194525
ENSOART00020025505	2	136819727	136928570	+	ENSOARG00020016433	NCKAP1	NCKAP1-202	372.588	0	0	76.6155	0	0	0	0	112.301	0	-681.598	0.00108455	0.0389722
ENSOART00020025537	18	57923230	57936357	+	ENSOARG00020016465	CHGA	CHGA-204	0	0	1.01139	0	7.0002	56.331	24.1413	2.21402	0.252847	22.4216	66.0734	0.000310193	0.0157415
ENSOART00020025582	15	71096213	71176171	-	ENSOARG00020016385	PAMR1	PAMR1-201	1624.14	1913.61	2125.86	1675.52	128.524	411.08	272.564	103.557	1834.78	228.931	-8.02508	1.44096e-09	6.24885e-07
ENSOART00020025615	9	79614868	79615617	-	ENSOARG00020016720	ensembl	processed_pseudogene	11.0941	1.40408	23.0606	7.20553	767.113	195.552	1691.23	65.8378	10.6911	679.933	63.2337	7.36013e-09	2.64979e-06
ENSOART00020025712	5	15986987	16023149	+	ENSOARG00020016763	C3	C3-201	19560.4	24770	41490.4	28213.9	6359.43	5120.98	6118.26	8902.11	28508.7	6625.2	-4.30298	8.93894e-10	4.1601e-07
ENSOART00020025782	18	26892544	27062811	+	ENSOARG00020013445	PCSK6	PCSK6-203	5.62542	76.144	66.8819	0	0	0	0	0	37.1628	0	-225.503	0.000674802	0.0273961
ENSOART00020025828	2	259432574	259647189	-	ENSOARG00020016163	EPHB2	EPHB2-201	82.8989	41.5281	91.1281	75.8738	29.3825	10.2965	27.5078	8.80085	72.8572	18.9969	-3.84759	0.000805526	0.0312153
ENSOART00020025939	21	29901233	29937087	-	ENSOARG00020016876	FEZ1	FEZ1-201	872.45	901.612	234.329	376.651	91.6678	95.1176	26.3002	125.308	596.26	84.5983	-7.03353	8.99944e-06	0.00107324
ENSOART00020025973	5	106215240	106317977	-	ENSOARG00020016902	ST8SIA4	ST8SIA4-201	51.8521	13.8816	86.9096	56.2596	227.386	66.576	868.669	353.426	52.2257	379.014	7.23993	0.00047958	0.0221035
ENSOART00020026156	24	18437371	18489354	+	ENSOARG00020017006	ACSM1	ACSM1-201	0	0	0	0	96.4286	6.17143	79.2636	0	0	45.4659	221.319	0.000665545	0.0273282
ENSOART00020026182	21	48094867	48103337	-	ENSOARG00020017039	MRGPRF	MRGPRF-201	113.443	62.7064	72.756	79.5269	0	22.4707	3.28679	5.91854	82.1081	7.91901	-10.4598	0.000665529	0.0273282
ENSOART00020026194	21	42082782	42117030	+	ENSOARG00020016571	MYRF	MYRF-201	75.9929	11.0568	126.716	7.89222	3.85816	4.13144	0	0	55.4145	1.9974	-27.734	0.00043618	0.0204064
ENSOART00020026360	14	51083870	51089416	+	ENSOARG00020017011	SPRED3	SPRED3-202	35.0828	13.9723	15.1889	7.97387	0	2.04615	1.09769	0	18.0545	0.785961	-25.2319	0.000234294	0.0127005
ENSOART00020026363	14	58729241	58735415	-	ENSOARG00020017101	DBP	DBP-201	123.281	204.136	79.815	91.9486	23.2933	59.3648	8.77071	13.2604	124.795	26.1723	-4.77378	0.00107373	0.0388027
ENSOART00020026406	14	58736076	58741949	-	ENSOARG00020017176	CA11	CA11-201	18.186	139.081	55.5084	64.2958	8.55801	24.4944	3.28327	7.38285	69.2678	10.9296	-6.3535	0.00130919	0.0447683
ENSOART00020026545	21	42124222	42125364	+	ENSOARG00020017260	FEN1	FEN1-201	48.8873	34.8274	53.429	42.1334	138.782	311.348	160.58	124.319	44.8193	183.757	4.09104	2.67272e-06	0.000404748
ENSOART00020026564	24	18712053	18770021	+	ENSOARG00020017247	ACSM3	ACSM3-201	0	0	0	1.58194	22.4536	56.4459	99.9085	0.734496	0.395484	44.8856	88.0284	0.000214585	0.0119373
ENSOART00020026661	2	217673491	217697047	+	ENSOARG00020017221	CASP8	CASP8-201	606.564	886.601	1143.57	845.472	370.739	262.189	264.948	322.306	870.552	305.045	-2.85265	2.92318e-07	6.72015e-05
ENSOART00020026698	18	69008395	69016106	-	ENSOARG00020017370	ensembl	protein_coding	16.8432	6.92916	15.1762	9.49404	54.9797	96.5825	40.6594	36.7283	12.1106	57.2375	4.73187	8.25247e-05	0.00605636
ENSOART00020026710	14	60114045	60132569	-	ENSOARG00020017319	ensembl	protein_coding	782.935	1164	420.22	692.149	276.502	207.681	129.332	247.614	764.826	215.282	-3.54786	1.98452e-05	0.00198255
ENSOART00020026733	17	48094320	48401890	+	ENSOARG00020017332	GASK1B	GASK1B-202	1309.88	703.241	1641.06	1927.28	223.275	346.709	391.912	389.071	1395.36	337.742	-4.13384	4.59664e-07	9.53353e-05
ENSOART00020026752	18	19199768	19206939	-	ENSOARG00020017222	FURIN	FURIN-201	593.945	193.938	429.101	357.476	2181.77	1672.97	1257.72	466.184	393.615	1394.66	3.54335	0.00119464	0.0421348
ENSOART00020026866	18	19258150	19321565	-	ENSOARG00020017449	BLM	BLM-201	49.2266	11.0622	55.7307	30.0036	123.542	189.839	166.351	95.1981	36.5058	143.732	3.92685	0.000372761	0.0183834
ENSOART00020026890	2	265570520	265573037	+	ENSOARG00020017463	HSPB7	HSPB7-201	143.535	32.1208	33.2096	89.2384	2.34661	11.1408	2.17859	5.19811	74.5261	5.21603	-14.3633	2.54893e-06	0.000392226
ENSOART00020027013	17	4571440	4579937	+	ENSOARG00020017587	SFRP2	SFRP2-201	79.9034	181.792	277.969	440.442	902.192	479.628	3308.04	2316.13	245.027	1751.5	7.14048	0.000106774	0.00719913
ENSOART00020027053	3	28616971	28618489	-	ENSOARG00020017609	OSR1	OSR1-201	212.513	374.202	267.041	382.079	112.371	140.851	62.9264	123.892	308.959	110.01	-2.8067	0.000100278	0.00690761
ENSOART00020027055	9	62825357	62830354	-	ENSOARG00020017607	FABP4	FABP4-201	23.6551	26.5771	3.01576	1.59586	8325.29	8041.47	14185.1	224.773	13.711	7694.16	568.175	3.02543e-16	7.21603e-13
ENSOART00020027072	22	36055704	36112486	+	ENSOARG00020017617	ACSL5	ACSL5-201	1101.92	512.71	540.309	541.114	111.495	75.0186	92.3176	62.43	674.013	85.3152	-7.89725	7.19004e-14	1.05533e-10
ENSOART00020027076	17	4572341	4580012	+	ENSOARG00020017587	SFRP2	SFRP2-202	0	0	0	0	32.8447	7.10604	383.011	156.635	0	144.899	705.219	2.31133e-08	7.35041e-06
ENSOART00020027084	2	161712357	161797223	+	ENSOARG00020017401	ensembl	protein_coding	19.6959	1.38238	21.2832	6.31489	260.112	52.6468	273.301	30.7439	12.1691	154.201	12.6768	0.000145127	0.00909817
ENSOART00020027146	17	4572341	4579972	+	ENSOARG00020017587	SFRP2	SFRP2-203	481.371	1237.1	1283.28	2295.11	5724.42	717.81	21173.1	16096.6	1324.22	10928	8.25153	0.000557901	0.024249
ENSOART00020027253	8	12032677	12033915	+	ENSOARG00020017736	PRSS35	PRSS35-201	4735.02	2818.38	8597.57	12617.3	268.659	566.704	433.044	1383.45	7192.06	662.963	-10.847	2.13216e-07	5.02269e-05
ENSOART00020027257	9	62989710	62998386	-	ENSOARG00020017690	ensembl	protein_coding	1.39997	0	11.1112	3.18014	45.983	17.3559	400.823	313.599	3.92283	194.44	48.4573	3.6628e-06	0.000525488
ENSOART00020027273	22	36055706	36112486	+	ENSOARG00020017617	ACSL5	ACSL5-202	483.032	220.252	459.471	421.526	92.097	150.133	86.856	28.6307	396.07	89.4292	-4.43783	9.3122e-05	0.00658097
ENSOART00020027682	13	75713895	75786291	-	ENSOARG00020017975	JPH2	JPH2-201	652.04	344.632	516.444	619.553	6.1846	129.771	27.5124	68.9258	533.167	58.0985	-9.18658	4.62976e-05	0.00384089
ENSOART00020027749	X	121439985	121464710	+	ENSOARG00020017807	XPNPEP2	XPNPEP2-202	723.915	607.302	1848.83	894.438	93.7599	139.604	125.203	157.309	1018.62	128.969	-7.90077	3.73528e-11	2.37576e-08
ENSOART00020027806	21	8334104	8342646	+	ENSOARG00020017978	CTSC	CTSC-203	28.5747	5.79586	8.85001	12.215	64.6631	50.32	94.0433	94.2627	13.8589	75.8223	5.51247	3.53151e-05	0.00312338
ENSOART00020027839	X	121439985	121446991	+	ENSOARG00020017807	XPNPEP2	XPNPEP2-201	82.9809	106.227	317.083	110.812	15.0838	0	8.47151	15.0798	154.276	9.65877	-15.832	7.64442e-06	0.000965981
ENSOART00020027982	6	126532241	126562268	+	ENSOARG00020017981	SH3TC1	SH3TC1-201	12.6592	48.437	52.6998	14.2235	0	6.1886	4.40662	1.46602	32.0049	3.01531	-10.959	0.000975072	0.0361269
ENSOART00020028019	12	47288362	47309640	-	ENSOARG00020018111	TMEM201	TMEM201-201	19.641	20.7982	30.3417	33.2448	59.666	151.919	64.7973	54.3973	26.0064	82.695	3.14834	0.00147915	0.0487455
ENSOART00020028066	3	8939190	8973008	-	ENSOARG00020018197	LRSAM1	LRSAM1-201	289.273	261.793	247.963	235.662	112.21	135.752	123.146	179.11	258.673	137.555	-1.87581	0.000406323	0.0194315
ENSOART00020028119	21	42304629	42322280	-	ENSOARG00020017922	RAB3IL1	RAB3IL1-203	340.215	575.293	264.582	310.118	63.7231	133.917	140.226	96.5962	372.552	108.616	-3.43423	2.10203e-05	0.00207818
ENSOART00020028152	26	16765265	16972642	-	ENSOARG00020015782	SORBS2	SORBS2-202	0	0	64.7802	8.69871	895.311	99.7757	1144.75	392.696	18.3697	633.133	34.3189	0.000426044	0.0201221
ENSOART00020028202	6	126597236	126625723	+	ENSOARG00020018235	HTRA3	HTRA3-201	766.283	1699.79	3352.16	2426.4	190.235	551.654	256.535	148.818	2061.16	286.81	-7.19116	2.42655e-06	0.000379516
ENSOART00020028233	26	16765265	16863381	-	ENSOARG00020015782	SORBS2	SORBS2-203	14.0398	0	59.7155	50.6867	1279.98	24.6567	1061.74	283.154	31.1105	662.384	21.2137	0.000539043	0.023809
ENSOART00020028250	12	55843536	55999310	-	ENSOARG00020018014	FHAD1	FHAD1-201	21.1031	31.8193	46.6256	31.5979	0	1.03193	1.10195	8.0595	32.7865	2.54834	-12.4631	0.000542098	0.023881
ENSOART00020028287	26	16765265	16863381	-	ENSOARG00020015782	SORBS2	SORBS2-204	71.5539	49.9121	79.9037	34.8256	2043.95	134.487	2586.61	844.544	59.0488	1402.4	23.7686	6.8207e-09	2.5028e-06
ENSOART00020028361	19	13556699	13743304	+	ENSOARG00020018291	MYRIP	MYRIP-201	420.938	29.0562	88.9901	106.644	17.0055	0	13.1842	20.5297	161.407	12.6799	-12.6638	0.000762549	0.0300004
ENSOART00020028391	26	16765265	16854436	-	ENSOARG00020015782	SORBS2	SORBS2-205	9.83528	0	12.1519	12.6588	236.132	24.6976	279.44	46.2657	8.6615	146.634	16.7446	9.28767e-05	0.00658097
ENSOART00020028481	26	16765265	16838499	-	ENSOARG00020015782	SORBS2	SORBS2-206	4.21447	5.53483	0	3.9502	79.6069	12.355	41.8056	16.1276	3.42487	37.4738	11.1453	0.000597987	0.0252998
ENSOART00020028487	21	9582495	9592731	+	ENSOARG00020018518	FZD4	FZD4-201	58.9523	120.564	339.953	350.481	1666.38	518.896	5456.19	610.405	217.488	2062.97	9.47625	0.000216273	0.0119963
ENSOART00020028645	15	5209781	5684700	-	ENSOARG00020014518	DYNC2H1	DYNC2H1-206	0	124.255	30.4174	134.031	0	0	0	0	72.1758	0	-438.323	2.21222e-05	0.00215364
ENSOART00020028660	18	28484987	28501041	+	ENSOARG00020018600	IDH3A	IDH3A-201	481.066	385.394	512.567	466.101	748.013	784.31	742.808	766.731	461.282	760.465	1.64713	3.03083e-05	0.00279379
ENSOART00020028807	8	63376919	63379291	-	ENSOARG00020018720	CCN2	CCN2-201	16895.9	2831.75	6170.58	5412.75	1572.7	2878.15	1197.52	847.88	7827.74	1624.06	-4.81997	0.000431594	0.0202839
ENSOART00020028894	18	19743740	19776023	-	ENSOARG00020018653	SEC11A	SEC11A-203	0	0	0	3.20562	18.1597	29.7925	31.1788	24.007	0.801405	25.7845	26.5209	4.41816e-05	0.00371585
ENSOART00020028957	21	45510947	45529975	-	ENSOARG00020018123	LTBP3	LTBP3-201	1967.37	813.2	2404.27	2012.9	386.92	511.589	393.223	333.267	1799.43	406.25	-4.43126	8.93208e-08	2.43476e-05
ENSOART00020029015	12	83299690	83328060	+	ENSOARG00020018847	ensembl	protein_coding	71.7221	22.1271	235.063	51.3277	1.54452	8.25199	11.0151	10.9863	95.0599	7.94947	-12.0258	5.8028e-05	0.00467187
ENSOART00020029040	14	37584098	37588686	+	ENSOARG00020018866	HSF4	HSF4-201	107.84	186.14	138.384	95.939	36.5075	61.3765	42.7422	20.6363	132.076	40.3156	-3.28785	0.00019164	0.0112168
ENSOART00020029064	14	60308712	60310786	+	ENSOARG00020018894	CLEC11A	CLEC11A-201	269.616	110.038	80.6559	116.845	3.89761	31.5505	4.37026	3.6992	144.289	10.8794	-13.3761	1.20239e-05	0.00135569
ENSOART00020029272	3	171319858	171454425	-	ENSOARG00020018995	SLC16A7	SLC16A7-202	381.049	562.418	350.579	314.688	121.126	86.9994	258.734	95.7705	402.183	140.658	-2.8623	0.00111295	0.0397682
ENSOART00020029277	1	58461057	58491645	+	ENSOARG00020018583	NEXN	NEXN-203	12970.1	1296.11	3515.16	3865.84	1435.41	735.29	514.125	449.729	5411.81	783.639	-6.9053	0.000136101	0.00874389
ENSOART00020029302	26	43574381	43634797	+	ENSOARG00020017639	TOP2B	TOP2B-202	0	0	0	0	718.511	0	0	195.735	0	228.561	1.46844e+07	1.97736e-12	1.715e-09
ENSOART00020029375	12	61841852	62211797	+	ENSOARG00020019091	PAPPA2	PAPPA2-201	1.40753	0	3.0417	10.2607	796.37	25.8276	8123.08	5599.11	3.67748	3636.1	956.535	1.08525e-12	1.03539e-09
ENSOART00020029532	25	29034482	29066430	-	ENSOARG00020019196	PSAP	PSAP-201	5960.75	7611.89	5332.18	7654.55	3965.92	3787.37	3221.69	3907	6639.84	3720.5	-1.78459	0.000130597	0.00850488
ENSOART00020029553	12	12839525	12842451	-	ENSOARG00020019242	RGS2	RGS2-201	79.4309	199.71	67.4248	159.357	2254.36	1012.77	943.31	1076.78	126.481	1321.81	10.4538	4.17348e-11	2.56884e-08
ENSOART00020029714	5	55670812	55676384	-	ENSOARG00020019332	SPRY4	SPRY4-201	2.78727	2.79292	2.01281	0.796721	9.38559	127.629	27.2345	0.742514	2.09743	41.2479	20.1111	0.00137781	0.046367
ENSOART00020029717	14	53880604	53882782	+	ENSOARG00020019317	ensembl	pseudogene	1.35836	0	0	0	31.0225	13.4208	84.8576	1.58437	0.339591	32.7213	97.378	9.20709e-05	0.00655524
ENSOART00020029778	11	24181598	24231221	-	ENSOARG00020019239	ARHGAP23	ARHGAP23-202	192.711	34.5533	81.0671	3.94612	0	0	4.40748	2.92745	78.0694	1.83373	-43.0031	8.51486e-05	0.00615425
ENSOART00020029925	3	173189992	173325890	-	ENSOARG00020019439	ATP23	ATP23-202	574.969	1024.89	253.874	334.97	207.648	132.04	135.31	145.231	547.175	155.058	-3.5244	0.000387625	0.01882
ENSOART00020030022	2	123240286	123482878	-	ENSOARG00020015875	HERC2	HERC2-208	0	0	0	0	209.682	513.144	0	0	0	180.706	1.17022e+07	3.72674e-16	7.9011e-13
ENSOART00020030232	12	63658772	63710904	-	ENSOARG00020019653	SEC16B	SEC16B-201	57.6518	34.5782	26.3408	40.2774	4.63435	5.15621	3.30403	13.186	39.7121	6.57015	-5.90399	7.1286e-05	0.00533641
ENSOART00020030288	14	54061580	54072858	+	ENSOARG00020019526	LIPE	LIPE-203	7.0187	0	0	1.58289	117.75	87.3333	127.482	3.67434	2.1504	84.0599	40.4384	7.13162e-05	0.00533641
ENSOART00020030301	X	108841601	108862709	+	ENSOARG00020019581	FAM122B	FAM122B-202	20.9433	6.96847	15.1169	19.882	99.0742	49.8164	45.8575	34.8008	15.7277	57.3872	3.62917	0.00131203	0.0447852
ENSOART00020030314	24	36909046	36914346	+	ENSOARG00020019716	GAL3ST4	GAL3ST4-201	81.2975	195.69	147.566	180.63	35.6891	69.6761	31.8149	33.86	151.296	42.76	-3.54978	7.69508e-05	0.00569108
ENSOART00020030330	15	34886888	35048551	+	ENSOARG00020019410	SORL1	SORL1-201	0	0	1.01378	5.52355	128.832	64.0521	217.202	359.943	1.63433	192.507	103.659	1.26054e-10	7.07423e-08
ENSOART00020030388	7	51185230	51218376	+	ENSOARG00020019713	ANXA2	ANXA2-202	0	0	0	0	7.83578	163.705	10.9834	0	0	45.6311	222.027	0.00118781	0.0419715
ENSOART00020030477	11	34187222	34385573	+	ENSOARG00020019487	GAS7	GAS7-201	500.795	135.896	642.185	223.237	17.0498	109.812	54.9063	19.1154	375.528	50.2208	-7.50091	0.00014543	0.00909817
ENSOART00020030516	19	62599479	62625478	+	ENSOARG00020019822	CFAP100	CFAP100-201	32.3042	8.30903	25.3062	10.2785	103.668	104.943	102.281	41.8282	19.0495	88.18	4.65157	0.000273787	0.0142347
ENSOART00020030587	16	43316001	43390138	-	ENSOARG00020019849	NPR3	NPR3-202	12.6497	0	23.2966	15.8162	198.071	434.595	870.604	262.729	12.9406	441.5	33.7482	4.21654e-09	1.60911e-06
ENSOART00020030617	11	19490137	19506789	+	ENSOARG00020019877	MEOX1	MEOX1-201	70.8106	12.6392	13.049	3.20336	0.787642	1.00457	0	0	24.9255	0.448053	-55.1376	0.000183456	0.0109391
ENSOART00020030714	3	144589358	144636622	+	ENSOARG00020019795	TFCP2	TFCP2-202	60.3557	0	7.08467	68.2132	0	0	0	0	33.9134	0	-205.997	0.000519235	0.0232026
ENSOART00020030741	18	70056993	70060211	-	ENSOARG00020019970	ensembl	protein_coding	2249.88	80.3813	1473.07	2101.42	227.674	294.863	201.09	121.945	1476.19	211.393	-6.98487	0.000595059	0.0252998
ENSOART00020030811	X	44355423	44456903	+	ENSOARG00020020034	MAOA	MAOA-201	84.3403	63.6468	48.6172	98.7519	240.327	88.6268	354.487	302.698	73.839	246.535	3.33611	0.000762352	0.0300004
ENSOART00020030850	14	15284735	15296298	+	ENSOARG00020019980	CPNE7	CPNE7-201	4.20555	0	0	0.792621	52.7874	18.4425	17.5545	16.2033	1.24954	26.2469	22.6826	0.000140903	0.00899185
ENSOART00020030916	6	33557755	33977806	+	ENSOARG00020019727	UNC5C	UNC5C-201	63.2159	188.299	219.689	208.692	55.6871	32.936	42.9021	25.6766	169.974	39.3004	-4.33181	4.2918e-05	0.00363963
ENSOART00020030927	4	13879215	13887746	+	ENSOARG00020020122	PEG10	PEG10-201	200.764	214.746	1238.61	1198.33	13744.8	1172.94	7899.12	9654.45	713.112	8117.82	11.3798	4.09444e-05	0.00350705
ENSOART00020031048	15	80806012	80861695	+	ENSOARG00020020176	CD82	CD82-201	79.4523	67.0162	40.262	52.5738	11.7288	18.2397	4.35854	7.423	59.8261	10.4375	-5.71827	8.43852e-06	0.00103881
ENSOART00020031098	6	51424962	51570943	+	ENSOARG00020019954	TBC1D19	TBC1D19-201	721.831	949.351	552.846	1686.75	407.349	291.997	224.886	379.112	977.695	325.836	-3.00009	0.000385217	0.0187508
ENSOART00020031185	14	49196451	49198068	-	ENSOARG00020020268	HSPB6	HSPB6-201	520.313	268.95	256.825	501.846	83.658	110.982	39.2849	71.7573	386.984	76.4205	-5.06123	3.61634e-07	7.8413e-05
ENSOART00020031235	18	29079127	29138993	+	ENSOARG00020020138	UBE2Q2	UBE2Q2-202	78.1926	61.3189	63.4936	36.581	9.36062	4.06709	13.103	19.2499	59.8965	11.4452	-5.17394	4.42062e-05	0.00371585
ENSOART00020031256	2	10469117	10567688	-	ENSOARG00020019825	RGS3	RGS3-202	105.402	386.124	198.487	165.15	27.8279	46.3536	34.1183	99.7116	213.791	52.0029	-4.09928	0.000769398	0.0301456
ENSOART00020031278	X	110060865	110165549	+	ENSOARG00020020284	GPC4	GPC4-201	743.502	587.937	1727.37	1240.43	70.5209	180.637	185.591	449.19	1074.81	221.485	-4.8517	0.000296871	0.0151866
ENSOART00020031295	15	81132461	81155928	+	ENSOARG00020020280	TSPAN18	TSPAN18-201	740.461	212.039	347.884	418.76	118.944	70.1842	142.903	196.047	429.786	132.019	-3.25258	0.000950324	0.0354856
ENSOART00020031310	15	46647469	46717385	+	ENSOARG00020018704	SCUBE2	SCUBE2-203	28.1157	0	13.1694	15.0216	81.9854	12.3633	150.823	597.157	14.0767	210.582	14.9664	0.00133935	0.0455547
ENSOART00020031322	2	250573540	250593369	+	ENSOARG00020020320	SYNC	SYNC-202	544.527	212.15	171.99	188.397	24.0211	9.24302	0	0	279.266	8.31603	-33.412	5.51051e-05	0.0044743
ENSOART00020031356	15	46647469	46717385	+	ENSOARG00020018704	SCUBE2	SCUBE2-204	11.235	34.6251	22.2676	32.4202	239.091	20.5725	616.903	954.869	25.137	457.859	18.1868	7.00242e-06	0.000902791
ENSOART00020031509	12	77106303	77106563	-	ENSOARG00020020456	ensembl	protein_coding	1.25718	13.2528	0	2.46009	128.888	128.751	139.271	1.62652	4.24252	99.6343	24.1507	0.000663303	0.0273282
ENSOART00020031545	15	46733429	46759820	+	ENSOARG00020020408	NRIP3	NRIP3-201	1.38542	5.62246	2.00371	3.2054	43.3763	31.0291	80.0279	49.4494	3.05425	50.9707	16.8912	8.72231e-09	3.02601e-06
ENSOART00020031624	9	81938772	81954142	-	ENSOARG00020020491	CTHRC1	CTHRC1-201	2141.03	1006.65	534.458	1054.15	9.41766	208.649	18.465	79.7434	1184.07	79.0688	-14.9821	1.64129e-05	0.00171134
ENSOART00020031718	24	618336	621915	+	ENSOARG00020020559	ensembl	pseudogene	44.7823	4.17075	43.4096	6.34785	0.777589	1.02137	2.18986	0.737864	24.6776	1.18167	-21.5157	0.000201378	0.0116439
ENSOART00020031734	X	111134740	111171293	+	ENSOARG00020020532	MBNL3	MBNL3-202	1.3961	4.17383	0	2.38188	193.86	25.4345	221.665	6.65011	1.98795	111.902	57.2453	3.42969e-06	0.000499556
ENSOART00020031768	2	45267257	45291546	-	ENSOARG00020020583	SORBS3	SORBS3-201	883.076	1180.42	718.47	868.497	315.832	494.456	315.478	566.878	912.616	423.161	-2.15541	0.000806518	0.0312153
ENSOART00020031778	15	36577501	36681071	-	ENSOARG00020020617	CLMP	CLMP-201	1783.3	1209.49	1389.94	1280.17	574.014	804.474	811.424	948.245	1415.72	784.539	-1.8043	0.00141497	0.0471189
ENSOART00020031832	6	34632583	34774247	-	ENSOARG00020020424	PDLIM5	PDLIM5-205	30.6313	1.39533	8.04377	19.9019	0	0	0	0	14.9931	0	-91.0348	0.000349321	0.0174031
ENSOART00020032203	14	37638757	37654991	-	ENSOARG00020019957	ensembl	pseudogene	219.325	106.518	171.196	113.741	721.565	610.311	417.333	183.18	152.695	483.097	3.16584	0.00124078	0.0431243
ENSOART00020032297	22	3205486	3210153	+	ENSOARG00020020930	ZWINT	ZWINT-201	120.316	120.991	99.9206	70.6408	166.475	292.956	240.795	288.637	102.967	247.216	2.41056	0.000190172	0.0111651
ENSOART00020032398	KZ319282.1	1234012	1294698	-	ENSOARG00020020941	TOM1L1	TOM1L1-201	961.324	741.535	574.611	394.059	119.276	158.185	106.575	201.316	667.883	146.338	-4.55646	4.79297e-08	1.42898e-05
ENSOART00020032407	11	36454377	36457189	+	ENSOARG00020021001	ensembl	protein_coding	1.39116	13.9914	1.00508	2.39433	254.052	89.8236	291.316	2.23363	4.6955	159.356	34.6254	4.96652e-05	0.00406722
ENSOART00020032421	8	17072084	17146916	-	ENSOARG00020021014	CLVS2	CLVS2-201	0	0	0	0	23.2922	17.4199	42.7943	8.10293	0	22.9023	111.223	3.64719e-06	0.000525488
ENSOART00020032558	23	47338551	47369550	+	ENSOARG00020021079	APCDD1	APCDD1-201	15.4111	12.4973	4.04145	5.54829	73.7556	117.72	86.6172	10.3127	9.37452	72.1015	7.81653	0.000379059	0.0184983
ENSOART00020032578	1	32640693	32726462	-	ENSOARG00020021119	PLPP3	PLPP3-201	601.773	382.311	494.675	856.945	2640.63	797.72	3160.04	2874.64	583.926	2368.26	4.05433	7.26677e-05	0.0054163
ENSOART00020032749	4	14711228	14723125	-	ENSOARG00020021170	PDK4	PDK4-201	23.8377	5.54918	28.3083	34.8452	468.36	482.984	1208.44	44.1395	23.1351	550.981	23.6861	3.38212e-07	7.52535e-05
ENSOART00020032756	20	43078407	43144067	+	ENSOARG00020020973	NUP153	NUP153-202	0	0	0	0	4.63371	15.4775	8.81432	13.1839	0	10.5273	51.2018	0.00033295	0.0167626
ENSOART00020033001	21	50465969	50516621	+	ENSOARG00020021375	NAP1L4	NAP1L4-201	949.99	958.009	867.974	893.174	1301.77	1362.8	1178.82	1271.93	917.287	1278.83	1.395	0.000562497	0.0243379
ENSOART00020033116	18	30084069	30128492	+	ENSOARG00020021434	PSTPIP1	PSTPIP1-201	15.3892	13.8543	4.03528	12.6534	1.54901	0	0	0	11.483	0.387252	-26.0293	0.00153255	0.0498296
ENSOART00020033127	15	46895698	47017426	+	ENSOARG00020020975	DENND2B	DENND2B-201	489.505	251.636	976.884	693.959	70.2538	51.5978	198.325	96.6472	602.996	104.206	-5.79573	2.01923e-05	0.00200671
ENSOART00020033237	14	54441335	54444112	+	ENSOARG00020021478	RABAC1	RABAC1-201	0	0	0	0	64.0924	160.579	0	44.3538	0	67.2563	327.437	6.2675e-05	0.00490123
ENSOART00020033246	12	79089613	79127007	-	ENSOARG00020021482	ensembl	protein_coding	0	0	0	0	198.936	295.092	0	18.3586	0	128.097	623.596	1.94644e-05	0.00196508
ENSOART00020033256	6	15400480	15757675	-	ENSOARG00020019914	ANK2	ANK2-203	453.178	167.199	499.789	621.782	138.858	192.155	99.2283	138.268	435.487	142.127	-3.06641	0.000672112	0.0273961
ENSOART00020033515	11	57025173	57058809	+	ENSOARG00020021667	KLHL25	KLHL25-201	11.2271	31.8792	19.2211	26.9037	91.3937	116.07	127.45	41.8796	22.3078	94.1982	4.20187	0.000144944	0.00909817
ENSOART00020033634	2	126866085	126902958	+	ENSOARG00020021735	HS6ST1	HS6ST1-201	232.062	153.101	308.671	157.273	563.813	883.648	723.905	317.052	212.777	622.104	2.92237	0.000467955	0.0217252
ENSOART00020033742	11	43236581	43243479	+	ENSOARG00020021767	PROCA1	PROCA1-201	291.541	897.031	356.513	284.173	205.435	139.026	148.324	132.725	457.314	156.377	-2.92148	0.00147505	0.0486945
ENSOART00020033764	8	18702242	18893373	+	ENSOARG00020021648	TBC1D32	TBC1D32-203	0	0	0	0	44.7606	0	45.0739	46.1134	0	33.987	165.523	0.000445427	0.0207804
ENSOART00020033770	11	58463695	58469100	-	ENSOARG00020021813	DYNLL2	DYNLL2-201	306.479	309.204	408.594	449.467	815.462	678.893	698.809	681.494	368.436	718.665	1.94651	3.87679e-05	0.00335421
ENSOART00020033776	8	82509095	82532992	+	ENSOARG00020021809	AKAP12	AKAP12-202	303.896	377.367	4287.21	2154.05	221.503	181.703	460.675	221.777	1780.63	271.415	-6.56277	0.0012765	0.0442048
ENSOART00020033806	5	19618214	19635852	+	ENSOARG00020021756	LMNB2	LMNB2-201	448.769	339.84	509.599	396.709	775.289	748.769	1273.4	1024.57	423.729	955.507	2.25404	6.20805e-05	0.00487473
ENSOART00020033822	20	10953377	10974936	+	ENSOARG00020021870	DEF6	DEF6-201	167.035	347.828	215.509	196.202	61.1711	50.3503	25.276	24.2392	231.644	40.2592	-5.74402	9.44911e-08	2.53941e-05
ENSOART00020033915	7	8214812	8377997	+	ENSOARG00020021763	SV2C	SV2C-201	5.61715	0	2.02456	0.791751	10.0746	60.6432	19.7894	22.7898	2.10836	28.3242	13.943	0.000415965	0.0196948
ENSOART00020034005	5	60230603	60813928	-	ENSOARG00020021670	PPP2R2B	PPP2R2B-202	32.2096	142.952	145.43	79.2214	0	0	0	0	99.9532	0	-606.947	9.21183e-13	9.25111e-10
ENSOART00020034190	18	31116851	31133977	+	ENSOARG00020022070	SNUPN	SNUPN-201	347.932	783.989	259.155	273.366	88.0554	165.977	79.7814	173.058	416.11	126.718	-3.27972	0.00104625	0.0381848
ENSOART00020034194	20	44726426	44825639	+	ENSOARG00020021913	DTNBP1	DTNBP1-201	398.462	769.596	413.612	334.369	120.688	247.718	121.395	187.688	479.01	169.373	-2.82661	0.000483086	0.0221581
ENSOART00020034393	13	39350519	39391087	-	ENSOARG00020021932	RRBP1	RRBP1-202	3639.14	868.23	1998.44	1309.68	433.069	173.389	582.895	424.625	1953.87	403.495	-4.84192	7.12684e-05	0.00533641
ENSOART00020034485	20	30141112	30150834	-	ENSOARG00020021253	ATAT1	ATAT1-203	0	37.5098	18.0399	34.8768	0	0	0	0	22.6066	0	-137.359	0.00090221	0.0340219
ENSOART00020034553	2	255735063	255741565	+	ENSOARG00020022308	TENT5B	TENT5B-201	1.3991	2.78124	3.02802	3.1747	53.6724	56.1473	17.5135	11.0721	2.59577	34.6014	13.066	2.96923e-05	0.0027637
ENSOART00020034590	5	61107772	61224157	-	ENSOARG00020022318	DPYSL3	DPYSL3-201	9339.2	4382.61	6609.04	8691.1	3462.88	3286.26	2232.72	3279.84	7255.49	3065.42	-2.36681	0.000227607	0.0124798
ENSOART00020034610	2	73483914	73606077	-	ENSOARG00020022177	PGM5	PGM5-202	0	0	0	0	145.384	51.7799	0	63.4569	0	65.1551	317.339	6.10149e-05	0.00483081
ENSOART00020034621	11	35586974	35591304	+	ENSOARG00020022344	AURKB	AURKB-201	55.9482	44.5133	36.3286	33.3436	70.8134	114.272	120.364	114.461	42.5334	104.978	2.48559	0.000264528	0.0138559
ENSOART00020034671	8	67310180	67666388	+	ENSOARG00020022379	PDE7B	PDE7B-201	0	0	0	0	261.501	39.8384	526.818	388.469	0	304.156	1480.72	3.76481e-14	5.98637e-11
ENSOART00020034679	3	224147134	224157172	+	ENSOARG00020022383	C1R	C1R-201	3056.89	14732.1	11642.8	7865.38	1297.14	3062.61	2276.8	2811.38	9324.3	2361.98	-3.94774	0.000263526	0.0138559
ENSOART00020034783	17	38828128	38906634	+	ENSOARG00020021629	INTS7	INTS7-203	181.276	66.4359	154.932	138.294	275.219	387.246	344.45	264.709	135.235	317.906	2.3478	0.00144492	0.0477825
ENSOART00020034867	12	84204697	84343135	-	ENSOARG00020022097	NAV1	NAV1-202	488.352	111.918	0	0	0	0	0	0	150.068	0	-1.8608e+07	9.7018e-17	2.64457e-13
ENSOART00020034953	11	40333479	40407789	+	ENSOARG00020022541	RTN4RL1	RTN4RL1-201	2.7981	2.78134	3.02794	5.55591	110.461	20.4159	110.55	15.5018	3.54083	64.2322	17.7476	5.86763e-06	0.00077214
ENSOART00020034991	2	168500465	168537507	-	ENSOARG00020022563	ARL6IP6	ARL6IP6-201	191.426	103.051	152.262	156.555	298.469	367.565	404.353	300.28	150.823	342.667	2.26918	4.79021e-05	0.0039568
ENSOART00020035001	11	35633583	35648557	+	ENSOARG00020022543	PER1	PER1-201	160.323	22.1267	100.308	67.9095	515.857	312.554	579.405	334.707	87.6667	435.631	4.97288	0.000106015	0.00719246
ENSOART00020035042	26	21130651	21211733	-	ENSOARG00020022593	PDGFRL	PDGFRL-201	801.038	2039.37	931.262	1646.15	216.737	572.762	213.692	569.036	1354.45	393.057	-3.44557	0.000792722	0.0308064
ENSOART00020035163	20	18874848	18888120	+	ENSOARG00020022645	RSPH9	RSPH9-201	120.996	295.308	76.3697	92.6073	14.904	46.3994	22.819	44.692	146.32	32.2036	-4.53461	0.000543839	0.023881
ENSOART00020035500	20	11254529	11324058	-	ENSOARG00020022803	FKBP5	FKBP5-201	401.062	73.5213	296.241	346.053	16554.7	3716.71	15798.8	11163.2	279.219	11808.3	42.2757	5.8475e-17	1.8596e-13
ENSOART00020035517	19	35562443	35857664	+	ENSOARG00020022864	SUCLG2	SUCLG2-202	1090.26	1309.07	985.293	1031.72	662.007	601.2	633.932	633.984	1104.09	632.781	-1.7435	5.81574e-06	0.000771499
ENSOART00020035534	20	11262613	11324058	-	ENSOARG00020022803	FKBP5	FKBP5-202	113.905	40.6399	128.509	100.707	5406.58	664.122	5967.76	3226.01	95.9403	3816.11	39.7383	9.69315e-15	1.84955e-11
ENSOART00020035582	21	46149200	46151521	-	ENSOARG00020022914	CD248	CD248-201	5143.62	5632.41	7542.49	5594.25	358.447	1399.88	594.625	299.629	5978.19	663.146	-9.01818	5.72947e-09	2.14361e-06
ENSOART00020035621	14	59349049	59362937	+	ENSOARG00020022768	ALDH16A1	ALDH16A1-203	64.6099	137.351	88.0874	0	0	0	0	0	72.5121	0	-439.96	2.57574e-05	0.00245739
ENSOART00020035642	20	11411794	11421291	+	ENSOARG00020022910	ARMC12	ARMC12-201	5.57811	1.3955	1.00688	3.18491	49.2307	26.3693	44.6995	24.4795	2.79135	36.1947	13.1911	8.89156e-07	0.000164718
ENSOART00020035665	15	27130991	27329387	+	ENSOARG00020022958	ZBTB16	ZBTB16-201	0	1.38282	0	1.57909	2035.11	394.304	2208.62	810.923	0.740477	1362.24	1723.21	5.7718e-22	3.67106e-18
ENSOART00020035714	15	27360637	27361215	+	ENSOARG00020022996	ensembl	protein_coding	0	0	0	0	78.8557	9.5959	35.6915	6.99463	0	32.7844	159.639	7.44856e-06	0.000953866
ENSOART00020035750	22	37686774	37688177	+	ENSOARG00020023000	ensembl	pseudogene	1.40101	0	1.01063	0.794243	3.11324	42.9489	19.7311	23.6333	0.801472	22.3566	27.5617	0.000199699	0.011582
ENSOART00020035949	6	113271671	113294575	-	ENSOARG00020023129	WFS1	WFS1-201	484.577	444.519	511.196	615.108	1451.29	1904.52	1144.93	666.286	513.85	1291.76	2.51252	0.000528007	0.0234846
ENSOART00020036162	6	18037872	18117648	-	ENSOARG00020023177	ENPEP	ENPEP-201	16.8588	1.38444	5.06223	3.16178	241.286	122.499	276.138	33.7426	6.61682	168.416	25.945	1.65954e-07	4.00831e-05
ENSOART00020036206	X	50338400	50474196	+	ENSOARG00020023252	HEPH	HEPH-201	60.453	105.101	86.0987	298.48	0	0	0	0	137.533	0	-836.257	1.46409e-13	1.86241e-10
ENSOART00020036311	6	18329750	18464982	+	ENSOARG00020023319	ELOVL6	ELOVL6-201	140.006	43.0775	98.9658	107.074	1646.7	389.484	2181.17	120.93	97.2808	1084.57	11.1455	3.20235e-05	0.00289592
ENSOART00020036322	7	55336983	55434682	-	ENSOARG00020023244	TEX9	TEX9-201	95.0034	254.872	166.365	135.908	32.7355	83.4724	42.6151	65.0964	163.037	55.9798	-2.91265	0.00151002	0.0494214
ENSOART00020036373	X	66560063	66565548	+	ENSOARG00020023355	FOXO4	FOXO4-201	71.4805	74.9509	119.259	80.0217	3975.09	65.5678	455.242	84.6594	86.428	1145.14	13.2474	0.000860619	0.0328429
ENSOART00020036450	8	22617452	22694077	-	ENSOARG00020023381	DCBLD1	DCBLD1-202	122.277	55.3531	132.671	86.1232	367.129	207.083	231.149	229.453	99.1061	258.703	2.61001	0.000573054	0.0247386
ENSOART00020036458	21	43852882	43914042	+	ENSOARG00020023116	RTN3	RTN3-205	667.53	812.767	643.074	682.812	1019.17	1075.66	1064.28	930.415	701.546	1022.38	1.45785	0.00143003	0.0474547
ENSOART00020036481	14	55033529	55033735	-	ENSOARG00020023416	ensembl	protein_coding	0	0	0	0	11.8862	152.091	0	43.9098	0	51.9719	252.99	0.000319211	0.0161561
ENSOART00020036497	17	10846510	11271095	+	ENSOARG00020023338	NR3C2	NR3C2-202	5.61912	37.3656	57.7023	22.1242	0	0	0	0	30.7028	0	-186.603	8.73325e-07	0.000163372
ENSOART00020036554	20	48526986	48648736	+	ENSOARG00020023407	NEDD9	NEDD9-201	0	0	10.1327	11.0549	144.405	55.7085	27.5403	104.73	5.29689	83.0958	15.1775	0.000544429	0.023881
ENSOART00020036601	25	30881125	30887093	+	ENSOARG00020023452	PLAU	PLAU-201	678.082	990.641	946.135	1353.41	41.803	370.05	123.109	99.1344	992.066	158.524	-6.26553	5.86344e-05	0.00470085
ENSOART00020036763	7	45927040	46009522	-	ENSOARG00020023556	NID2	NID2-201	1441.5	715.72	1484.3	2028.18	9207.66	7223	12855	5512.11	1417.42	8699.43	6.13577	2.39343e-09	9.92804e-07
ENSOART00020036767	6	64097277	64128352	+	ENSOARG00020023555	KLB	KLB-201	2.81593	0	1.01458	0	236.224	118.674	524.849	0	0.957628	219.937	241.04	9.70752e-06	0.00112945
ENSOART00020036793	11	20482030	20486034	+	ENSOARG00020023582	PSMC3IP	PSMC3IP-201	47.022	74.654	55.0261	40.9383	78.2625	130.674	152.161	160.741	54.4101	130.46	2.40721	0.00123214	0.0429807
ENSOART00020036923	20	11788841	11818859	+	ENSOARG00020023590	BRPF3	BRPF3-203	209.501	0	143.88	18.9819	0	0	0	0	93.0908	0	-564.998	1.77705e-05	0.00182892
ENSOART00020036967	18	24907209	25020693	+	ENSOARG00020023691	IL16	IL16-201	46.3948	40.0905	7.09026	23.681	0.771963	5.15618	0	0.732136	29.3142	1.66507	-18.0053	0.000208983	0.0118475
ENSOART00020037000	10	88716019	88773958	+	ENSOARG00020023632	TPP2	TPP2-202	0	0	0	0	247.329	212.565	0	0	0	114.973	559.718	0.00151688	0.0495609
ENSOART00020037251	12	66424946	66465479	+	ENSOARG00020023869	KIAA1614	KIAA1614-201	198.203	127.292	248.153	202.241	47.1371	50.4982	69.3575	104.073	193.972	67.7665	-2.86024	0.000208694	0.0118475
ENSOART00020037503	2	74146097	74323961	+	ENSOARG00020024004	KANK1	KANK1-202	50.6521	0	31.4245	16.5905	0	0	0	0	24.6668	0	-149.694	0.000771998	0.0301855
ENSOART00020037513	9	86262963	86572200	+	ENSOARG00020024012	STK3	STK3-201	1825.03	1244.22	1346.83	1360.55	637.902	340.226	621.026	917.941	1444.16	629.274	-2.2938	0.00117171	0.0416338
ENSOART00020037527	26	26223925	26287623	-	ENSOARG00020024043	TRMT9B	TRMT9B-201	0	0	5.05745	0	172.387	0	493.443	14.6651	1.26436	170.124	131.737	0.00075712	0.0299722
ENSOART00020037540	17	11855021	11928580	-	ENSOARG00020024024	EDNRA	EDNRA-202	1620.31	951.319	1738.83	1117.21	755.118	749.083	549.749	588.738	1356.92	660.672	-2.05368	0.000692487	0.0279352
ENSOART00020037699	9	86748435	86832310	+	ENSOARG00020024078	NIPAL2	NIPAL2-201	37.7164	96.1143	145.175	66.7715	9.3549	16.2825	12.0175	11.8383	86.4444	12.3733	-7.02504	5.24163e-07	0.000105279
ENSOART00020037859	25	17322486	17453730	+	ENSOARG00020024239	CABCOCO1	CABCOCO1-201	133.768	224.868	140.879	134.667	39.1156	74.9329	59.904	86.8954	158.545	65.212	-2.42741	0.00109973	0.0393694
ENSOART00020037907	20	5214314	5605501	+	ENSOARG00020024249	COL21A1	COL21A1-201	0	0	0	0	535.007	57.7001	441.447	35.9316	0	267.521	1302.34	1.50772e-11	1.10649e-08
ENSOART00020038126	14	26303485	26330346	+	ENSOARG00020024388	ensembl	protein_coding	901.3	1664.02	697.41	827.87	359.984	281.791	260.012	359.935	1022.65	315.43	-3.23896	4.67492e-06	0.000637159
ENSOART00020038137	26	28068442	28081897	-	ENSOARG00020024395	DUSP4	DUSP4-201	7.00958	2.77524	2.0217	0.792106	172.198	137.349	167.886	7.359	3.14966	121.198	40.0899	3.39175e-07	7.52535e-05
ENSOART00020038168	14	26347388	26373139	+	ENSOARG00020024411	ensembl	protein_coding	88.022	93.3091	67.5566	135.107	45.2031	25.4513	22.9479	34.7649	95.9987	32.0918	-2.97927	0.000161694	0.00982572
ENSOART00020038184	14	26364044	26373139	+	ENSOARG00020024411	ensembl	protein_coding	298.191	560.074	253.583	209.571	101.701	81.0086	115.451	148.539	330.354	111.675	-2.95181	0.000290024	0.0149613
ENSOART00020038281	9	34872761	34883647	+	ENSOARG00020024419	MCM4	MCM4-202	297.749	301.908	360.35	252.227	458.793	1145.02	869.897	704.517	303.058	794.558	2.62131	0.000101624	0.00697513
ENSOART00020038372	2	76234855	76267462	+	ENSOARG00020024482	VLDLR	VLDLR-202	946.33	207.47	461.976	373.555	78.7844	107.248	81.499	106.954	497.333	93.6213	-5.30947	2.39875e-06	0.000378269
ENSOART00020038420	X	127422867	127521914	-	ENSOARG00020024402	PLS3	PLS3-202	5017.71	7282.19	9327.2	7192.34	4321.27	2729.32	1463.18	1431.6	7204.86	2486.35	-2.8977	0.000932206	0.0348773
ENSOART00020038433	21	44060783	44064699	-	ENSOARG00020024538	RCOR2	RCOR2-201	149.888	163.876	161.643	204.52	49.6969	69.5908	41.6575	81.0442	169.982	60.4973	-2.80605	7.74003e-06	0.000971628
ENSOART00020038634	2	169939640	169959770	+	ENSOARG00020024663	NMI	NMI-201	507.79	873.462	450.111	503.271	235.746	322.487	116.004	183.843	583.659	214.52	-2.71933	0.000747264	0.0297673
ENSOART00020038656	X	89130630	89137838	-	ENSOARG00020024643	ensembl	protein_coding	102.417	55.4599	98.1071	102.106	232.454	303.858	206.481	166.124	89.5224	227.229	2.52999	0.000154444	0.00947572
ENSOART00020038670	2	169969694	169978896	+	ENSOARG00020024693	RBM43	RBM43-201	60.0147	52.9819	63.473	64.4418	26.5379	18.286	21.8268	19.2626	60.2278	21.4783	-2.80467	1.15426e-05	0.00131883
ENSOART00020038694	2	170267496	170274310	+	ENSOARG00020024716	ensembl	protein_coding	2021.48	980.501	1637.02	1315.26	858.888	675.664	532.998	781.081	1488.56	712.158	-2.08942	0.00123038	0.0429807
ENSOART00020038726	13	2315152	2429329	-	ENSOARG00020024726	PAK5	PAK5-201	82.7601	6.92424	3.03331	8.69672	0.773803	1.02687	0	1.46807	25.3536	0.817184	-29.8402	0.000667414	0.0273282
ENSOART00020038766	26	38574455	38574775	+	ENSOARG00020024760	TCIM	TCIM-201	274.699	320.416	115.523	127.183	34.9848	64.8859	25.1441	65.0427	209.455	47.5143	-4.39437	8.69541e-05	0.00623749
ENSOART00020038837	26	39585424	39625227	-	ENSOARG00020024807	SFRP1	SFRP1-201	2219.27	4823.8	2478.1	5033.05	541.513	614.409	507.421	1821.65	3638.56	871.249	-4.17542	0.000272541	0.0142086
ENSOART00020038887	26	7061733	7308922	-	ENSOARG00020024811	GPM6A	GPM6A-203	47.5144	293.785	222.872	249.497	41.2935	19.3515	51.3735	72.4643	203.417	46.1207	-4.40573	0.00113844	0.040527
ENSOART00020038934	11	36810558	36823257	+	ENSOARG00020024866	PLD2	PLD2-201	379.366	398.671	351.348	410.194	232.742	259.469	170.547	238.358	384.895	225.279	-1.70705	0.000587912	0.0250961
ENSOART00020038997	17	14025722	14107060	-	ENSOARG00020024894	SMAD1	SMAD1-203	637.462	698.189	905.756	907.15	362.993	348.566	349.605	380.299	787.139	360.365	-2.18596	1.76904e-07	4.21938e-05
ENSOART00020039009	23	64007658	64120866	+	ENSOARG00020024903	ZNF532	ZNF532-202	192.778	77.4501	189.567	131.095	0	6.19419	22.0443	19.7745	147.723	12.0033	-12.3429	0.000139976	0.00896269
ENSOART00020039012	14	51996871	51998752	+	ENSOARG00020024908	ZFP36	ZFP36-201	149.264	85.0957	112.799	111.436	287.437	512.509	492.982	277.296	114.648	392.556	3.42246	1.16646e-06	0.000209973
ENSOART00020039061	11	17446950	17463407	-	ENSOARG00020024929	ensembl	protein_coding	490.899	524.077	561.199	455.197	195.298	277.233	236.297	264.448	507.843	243.319	-2.08746	8.34452e-07	0.000159222
ENSOART00020039320	26	7361739	7405023	+	ENSOARG00020024883	WDR17	WDR17-204	310.736	271.113	324.178	304.866	97.3309	142.291	122.239	142.131	302.723	125.998	-2.40537	6.84191e-08	1.91986e-05
ENSOART00020039430	17	79681196	79690166	+	ENSOARG00020025144	YWHAH	YWHAH-201	2900.62	3451.45	2311.99	2468.65	774.919	1022.37	902.181	1162.5	2783.18	965.492	-2.8819	1.34883e-09	5.98535e-07
ENSOART00020039566	21	19671473	19671916	-	ENSOARG00020025234	THRSP	THRSP-201	0	0	0	0	157.939	103.048	200.136	0.774635	0	115.474	562.048	3.48105e-07	7.63471e-05
ENSOART00020039750	13	8019029	8020978	-	ENSOARG00020025346	FLRT3	FLRT3-201	638.217	285.683	858.556	470.26	206.171	198.04	104.312	67.6474	563.179	144.042	-3.91111	0.00018877	0.0111515
ENSOART00020039842	21	20201981	20362388	+	ENSOARG00020025388	PAK1	PAK1-201	909.231	1147.88	858.765	843.661	296.718	417.904	333.932	498.285	939.883	386.71	-2.42883	2.3585e-06	0.000378173
ENSOART00020039934	11	36956462	36975908	+	ENSOARG00020025455	KIF1C	KIF1C-201	4784.93	4614.37	4076.76	4766.93	3091.78	2483.63	3161.78	3228.52	4560.75	2991.43	-1.52445	0.000534596	0.0236673
ENSOART00020040065	21	21968937	22483737	-	ENSOARG00020025537	LUZP2	LUZP2-201	4.18686	9.76635	18.1359	8.75694	0	1.01549	0	0.741478	10.2115	0.439242	-23.0758	0.00117488	0.0416688
ENSOART00020040304	19	10744650	10859250	+	ENSOARG00020025681	STAC	STAC-201	447.258	222.741	142.21	105.664	38.9484	52.977	9.83917	16.264	229.468	29.5072	-7.76797	2.37462e-05	0.00227689
ENSOART00020040367	19	57897913	58005057	+	ENSOARG00020025721	TMCC1	TMCC1-201	124.841	140.064	205.289	231.958	526.26	266.802	664.321	336.019	175.538	448.35	2.54823	0.00144046	0.0477177
ENSOART00020040402	7	60442427	60479400	-	ENSOARG00020025738	SCG3	SCG3-201	18.22	59.685	65.692	49.1237	6.2077	5.12218	6.58157	16.1964	48.1802	8.52697	-5.58967	0.000202147	0.0116531
ENSOART00020040913	11	12314764	12331251	-	ENSOARG00020025689	FASN	FASN-204	0	0	9.12687	0	11.5718	443.416	112.502	8.04742	2.28172	143.884	61.9788	0.000681412	0.0275745
ENSOART00020041018	21	26924415	26925654	+	ENSOARG00020026082	ensembl	protein_coding	321.259	298.27	31.2949	19.6007	2017.09	1893.54	1166.56	372.442	167.606	1362.41	8.14104	0.00121004	0.0424697
ENSOART00020041066	1	112786384	112795046	-	ENSOARG00020026112	NES	NES-201	4370.85	673.256	650.632	3096.04	169.819	259.077	166.394	251.828	2197.69	211.78	-10.3766	7.9297e-07	0.000154394
ENSOART00020041067	1	112820760	112826241	-	ENSOARG00020026113	CRABP2	CRABP2-201	570.805	455.546	102.39	450.071	9.43111	104.609	6.50877	46.2807	394.703	41.7075	-9.46736	0.000354001	0.0175903
ENSOART00020041118	11	27165510	27226417	+	ENSOARG00020015735	CACNA1G	CACNA1G-207	84.4628	11.0577	92.2754	0	0	0	0	0	46.949	0	-284.913	0.000247381	0.0131861
ENSOART00020041530	25	43771109	43787070	-	ENSOARG00020026390	ensembl	protein_coding	735.786	468.735	183.674	207.982	140.83	88.781	24.0755	31.0109	399.044	71.1745	-5.59825	0.000644443	0.02679
ENSOART00020041533	25	43771448	43787070	-	ENSOARG00020026390	ensembl	protein_coding	33130.9	24428.5	10927.6	11606.8	7779.8	3830.64	1932.37	1655.42	20023.4	3799.56	-5.26974	0.000165741	0.0100079
ENSOART00020041635	24	3052978	3102813	-	ENSOARG00020026463	TRAP1	TRAP1-202	0	0	0	0	76.6062	148.679	0	18.3516	0	60.9092	296.502	0.000133771	0.00862325
