# Supplementary material for: Intrauterine fetal growth restriction in sheep leads to sexually dimorphic programming of Preadipocytes' differentiation potential
Source: Physiol Rep. 2024 Dec 3;12(23):e70143. doi: 10.14814/phy2.70143 (PMC11614549; doi:10.14814/phy2.70143)
Supplement: Supplementary file 8 — Table S7. [file PHY2-12-e70143-s005.xlsx]

## Sheet: MFGR_MFGRD_padj
Supplemental Table S7: List of differentially regulated genes following differentiation of preadipocytes to mature adipocytes in growth-restricted males.
transcript_id	Chr	Start	End	V7	gene_id	gene_name	transcript_biotype	MFGR1	MFGR2	MFGR3	MFGR4	MFGRD1	MFGRD2	MFGRD3	MFGRD4	MFGR	MFGRD	Fold_Change	pvalue	padj
ENSOART00020000032	MT	13558	14085	-	ENSOARG00020000032	ND6	ND6-201	2043.97	2013.1	2823.17	3024.61	7583.29	4661.04	3845.33	6860.76	2476.21	5737.61	2.31688	0.000537825	0.014535
ENSOART00020000046	1	15755125	15770824	-	ENSOARG00020000046	RIMS3	RIMS3-201	39.5014	112.859	31.1283	31.5461	1.86588	10.1068	8.49605	0.852171	53.7587	5.33022	-9.74566	0.000228912	0.00757581
ENSOART00020000137	1	119704827	119711953	-	ENSOARG00020000116	ADAMTS4	ADAMTS4-201	31.2906	72.1943	120.555	65.1923	406.414	312.916	138.672	248.369	72.3079	276.593	3.83216	0.000379683	0.0112242
ENSOART00020000142	1	17516642	17549488	+	ENSOARG00020000124	RIMKLA	RIMKLA-201	0	0	0	0	27.4863	3.32469	19.7561	1.67937	0	13.0616	69.912	0.00105172	0.0247872
ENSOART00020000159	3	173524151	173527168	-	ENSOARG00020000135	MARCHF9	MARCHF9-201	61.1117	43.7318	32.4067	31.6244	13.0243	6.73397	6.93728	19.5745	42.2186	11.5675	-3.69342	0.00166651	0.0342225
ENSOART00020000173	1	278761289	278967382	-	ENSOARG00020000139	TMEM108	TMEM108-201	52.9024	22.5544	55.7556	31.932	5.52063	2.5195	8.41246	6.77444	40.7861	5.80676	-6.98126	2.21371e-05	0.00118157
ENSOART00020000187	4	86901646	86917893	+	ENSOARG00020000159	INHBA	INHBA-201	166.161	234.045	3172.66	600.196	11.0482	36.9575	58.9136	11.8587	1043.26	29.6945	-34.9126	1.83497e-07	1.99736e-05
ENSOART00020000237	3	41706787	41732731	-	ENSOARG00020000213	PLEK	PLEK-201	11.9775	13.9703	69.0127	32.9284	0	0.844762	3.0869	0	31.9722	0.982915	-29.1051	6.70873e-05	0.00287772
ENSOART00020000343	1	218436030	218450955	-	ENSOARG00020000286	RTP4	RTP4-201	70.786	46.1634	41.1859	383.986	11.0487	2.51986	16.0679	24.5649	135.53	13.5503	-9.9642	0.000433713	0.0123186
ENSOART00020000361	1	249572159	249579548	+	ENSOARG00020000302	LXN	LXN-201	303.349	120.162	196.018	160.513	67.3013	54.7656	113.695	42.6471	195.01	69.6022	-2.80097	0.00259601	0.04696
ENSOART00020000366	3	41791631	41823966	+	ENSOARG00020000300	CNRIP1	CNRIP1-201	131.168	139.911	72.8211	102.176	19.1201	21.4447	30.9071	27.5363	111.519	24.7521	-4.44748	2.03425e-07	2.17328e-05
ENSOART00020000380	3	41791631	41814524	+	ENSOARG00020000300	CNRIP1	CNRIP1-202	573.175	407.128	259.524	316.679	84.5152	54.8166	50.4404	92.3168	389.126	70.5223	-5.5469	3.01865e-09	5.86022e-07
ENSOART00020000389	1	20871089	20898005	+	ENSOARG00020000265	ensembl	protein_coding	2251.8	1527.63	1594.88	1343.07	4321.44	2959.04	4320.54	2932.42	1679.35	3633.36	2.1629	0.000348967	0.0104974
ENSOART00020000390	1	218531746	218581409	+	ENSOARG00020000314	MASP1	MASP1-202	207.867	263.73	142.271	854.575	42.1729	97.3472	9.91644	15.2174	367.111	41.1635	-8.92436	0.000211751	0.00705905
ENSOART00020000499	1	218921967	218933226	-	ENSOARG00020000398	ADIPOQ	ADIPOQ-201	13.4162	4.23624	4.75464	21.2142	11023.1	667.319	1005.4	144.577	10.9053	3210.11	293.324	6.93429e-13	3.52918e-10
ENSOART00020000525	3	110307506	110313020	-	ENSOARG00020000414	CIAO1	CIAO1-201	208.622	256.936	304.645	238.264	433.632	553.275	556.913	469.65	252.117	503.367	2.00175	7.50611e-05	0.00311463
ENSOART00020000531	1	194773497	194784329	+	ENSOARG00020000423	CD200	CD200-201	11.1813	8.44043	22.4644	20.0972	164.692	97.1351	39.7933	64.338	15.5458	91.4897	5.87621	4.81079e-05	0.00224238
ENSOART00020000641	4	77511001	77514323	+	ENSOARG00020000502	NPVF	NPVF-201	0	0	0	0	20.4802	36.044	3.05025	3.34213	0	15.7291	84.6847	0.000374975	0.0111024
ENSOART00020000745	3	146487893	146539646	+	ENSOARG00020000387	FMNL3	FMNL3-202	786.713	1221.71	2041.78	609.077	347.436	561.939	446.89	412.042	1164.82	442.077	-2.63273	0.00268712	0.0482128
ENSOART00020000872	4	57519812	57795345	-	ENSOARG00020000287	ST7	ST7-203	68.9433	12.9689	0	13.4774	0	0	0	0	23.8474	0	-130.867	0.00116642	0.0266565
ENSOART00020000904	4	39960494	40099187	+	ENSOARG00020000651	SEMA3D	SEMA3D-202	9.02672	41.9668	31.4765	46.304	0	0	0	6.01508	32.1935	1.50377	-20.3885	0.00192498	0.037775
ENSOART00020000911	4	40010859	40153931	+	ENSOARG00020000651	SEMA3D	SEMA3D-203	249.796	683.079	1466.23	2622.52	0	72.197	16.7664	138.61	1255.41	56.8934	-21.9969	0.000110384	0.00428585
ENSOART00020000931	4	17395017	17573648	-	ENSOARG00020000523	COL28A1	COL28A1-204	0	0	0	0	918.264	207.349	0	720.38	0	461.498	2490.68	0.000183662	0.00633432
ENSOART00020000939	3	220223269	220224716	-	ENSOARG00020000698	ensembl	pseudogene	2.22417	0	4.78852	0	101.513	5.02151	8.41791	23.6761	1.75317	34.6571	19.7608	0.00214281	0.0403513
ENSOART00020000985	1	98748026	98781860	-	ENSOARG00020000728	ensembl	protein_coding	550.699	581.039	567.892	577.947	296.176	402.774	274.944	343.881	569.394	329.444	-1.72608	0.00074054	0.0187939
ENSOART00020001036	3	193939021	193964802	-	ENSOARG00020000712	CARD10	CARD10-201	265.217	260.976	332.83	418.545	69.4754	67.0947	111.138	195.029	319.392	110.684	-2.87426	0.00112061	0.0259706
ENSOART00020001056	1	250125221	250133612	+	ENSOARG00020000755	SHOX2	SHOX2-201	93.1609	66.0662	33.5605	48.9	18.6351	11.7881	10.0317	11.9233	60.4219	13.0946	-4.74967	2.93028e-05	0.0014754
ENSOART00020001074	3	62711239	62729411	-	ENSOARG00020000771	ensembl	protein_coding	29.3665	8.58037	16.869	11.2645	0	0	3.13114	0	16.5201	0.782784	-18.9383	0.00243681	0.0445944
ENSOART00020001110	3	92454626	92477476	+	ENSOARG00020000792	CEBPZ	CEBPZ-202	7.44599	0	23.1519	8.28369	29.2372	57.0005	88.2547	110.542	9.7204	71.2587	7.407	0.00223389	0.0415884
ENSOART00020001115	4	17395017	17573648	-	ENSOARG00020000523	COL28A1	COL28A1-206	0.742965	0	0	0	45.5726	5.85457	9.86731	42.9368	0.185741	26.0578	84.8288	2.07855e-05	0.00111832
ENSOART00020001120	4	103067758	103230725	-	ENSOARG00020000807	COPG2	COPG2-201	884.329	588.394	439.668	475.047	214.154	227.338	227.79	272.001	596.859	235.321	-2.53618	6.5469e-05	0.00282763
ENSOART00020001124	3	73818154	73891892	+	ENSOARG00020000804	RTN4	RTN4-201	770.535	1048.52	1027.08	927.211	374	523.039	589.144	453.456	943.336	484.91	-1.94133	0.000351062	0.0105436
ENSOART00020001176	3	146825079	146832287	-	ENSOARG00020000841	TROAP	TROAP-201	0	0	0	0	0	34.2702	72.927	7.57784	0	28.6938	155.332	0.00052764	0.0144
ENSOART00020001187	1	110157208	110159599	-	ENSOARG00020000855	S100A4	S100A4-201	4016.98	1655.6	314.628	1105.2	276.222	88.229	8.71976	11.2729	1773.1	96.111	-18.5391	9.34948e-05	0.00376197
ENSOART00020001192	3	173680909	173687704	-	ENSOARG00020000777	ensembl	protein_coding	1221.2	840.439	279.04	448.494	130.518	172.968	85.5898	190.439	697.293	144.879	-4.81301	4.4029e-05	0.00208319
ENSOART00020001195	3	157522578	157736032	-	ENSOARG00020000847	LRRK2	LRRK2-201	0	0	0	0	0	20.928	240.444	210.499	0	117.968	637.238	3.52543e-06	0.000250518
ENSOART00020001220	1	110170391	110174303	-	ENSOARG00020000874	S100A2	S100A2-201	158.02	56.0076	129.167	101.72	47.2008	15.1961	11.6832	5.1411	111.229	19.8053	-5.81835	0.000455038	0.0128084
ENSOART00020001235	3	1200200	1203718	-	ENSOARG00020000883	PPP1R26	PPP1R26-201	105.788	251.323	220.733	175.136	23.76	50.3175	39.574	43.0518	188.245	39.1758	-4.7437	3.5359e-07	3.39717e-05
ENSOART00020001244	1	110205224	110211576	-	ENSOARG00020000884	S100A16	S100A16-201	1081.47	830.692	650.401	654.443	366.289	383.334	146.143	237.93	804.251	283.424	-2.84306	0.000359056	0.0107154
ENSOART00020001257	3	73856197	73892069	+	ENSOARG00020000804	RTN4	RTN4-204	11.9246	20.2437	5.99203	26.4836	301.941	91.7824	79.4921	48.549	16.161	130.441	8.02478	6.09995e-05	0.00268383
ENSOART00020001265	3	73875299	73892199	+	ENSOARG00020000804	RTN4	RTN4-205	3000.6	4347.4	4917.41	4217.29	2335.91	2036.49	2191.86	1758.82	4120.68	2080.77	-1.98059	0.000184159	0.00633985
ENSOART00020001350	2	29472787	29560043	-	ENSOARG00020000820	PHF2	PHF2-203	0	0	0	0	0	82.8302	121.425	0	0	51.0637	275.864	0.00254937	0.0462498
ENSOART00020001372	1	250843217	250848677	-	ENSOARG00020000946	PTX3	PTX3-201	427.748	121.936	116.886	104.462	32787.8	50685.7	78657	30779.3	192.758	48227.4	249.809	2.67585e-39	2.51945e-35
ENSOART00020001386	3	73894862	74181773	-	ENSOARG00020000918	EML6	EML6-201	3.7247	10.8022	8.55452	30.115	69.2913	183.568	189.943	194.79	13.2991	159.398	12.0757	3.43351e-07	3.36752e-05
ENSOART00020001388	4	104592746	105085725	-	ENSOARG00020000951	PLXNA4	PLXNA4-201	0	2.16124	1.22272	2.07798	89.2988	20.9529	63.0356	10.1164	1.36549	45.8509	34.8006	4.94775e-06	0.000338804
ENSOART00020001444	3	5741146	5765037	-	ENSOARG00020000990	AIF1L	AIF1L-201	30.5908	42.534	23.7969	21.2929	2.1555	0	0.817839	1.78795	29.5537	1.19032	-28.4564	9.04605e-07	7.6745e-05
ENSOART00020001615	1	110356355	110360765	+	ENSOARG00020001089	SLC27A3	SLC27A3-201	2.2352	6.45358	17.0046	21.676	34.8825	122.556	49.6271	69.3637	11.8423	69.1073	5.91314	0.00109665	0.0256216
ENSOART00020001753	3	110930501	110999227	-	ENSOARG00020001171	NPHP1	NPHP1-201	476.086	343.314	387.781	336.768	220.108	192.191	247.209	243.516	385.987	225.756	-1.71012	0.00259407	0.04696
ENSOART00020001761	4	107103033	107132526	+	ENSOARG00020001182	BPGM	BPGM-201	488.186	282.035	253.676	281.727	104.554	142.356	101.225	123.6	326.406	117.934	-2.76617	3.16697e-05	0.0015694
ENSOART00020001767	1	131039743	131051915	+	ENSOARG00020001184	CFAP298-TCP10L	CFAP298-TCP10L-201	1214.01	838.069	647.77	742.589	499.774	391.295	438.905	440.56	860.608	442.634	-1.94691	0.00156032	0.0326657
ENSOART00020001828	1	180924185	181034124	+	ENSOARG00020001222	ensembl	protein_coding	409.862	206.451	400.107	268.352	1385.37	1140.34	924.258	403.415	321.193	963.344	2.99721	0.000983026	0.0235813
ENSOART00020001877	3	173764473	173768202	+	ENSOARG00020001256	DDIT3	DDIT3-201	2371.27	1755.87	1146.43	1300.44	688.305	553.412	660.844	548.58	1643.5	612.785	-2.68389	2.04628e-05	0.00110411
ENSOART00020001895	3	158688253	158774272	+	ENSOARG00020001262	ABCD2	ABCD2-201	0	0	0	1.03011	146.346	48.5438	15.2187	32.8865	0.257527	60.7489	198.136	6.31431e-08	8.14416e-06
ENSOART00020001939	5	9974735	9980738	+	ENSOARG00020001298	PALM3	PALM3-201	54.3895	64.5447	176.153	173.442	33.0393	11.7514	23.6646	16.0705	117.132	21.1314	-5.62509	5.35365e-05	0.00242343
ENSOART00020001983	2	30448659	30450898	+	ENSOARG00020001323	OMD	OMD-201	2.98079	1.06995	1.20555	3.07378	22.2166	47.0898	43.0126	68.7809	2.08252	45.275	21.2102	1.85714e-08	2.9551e-06
ENSOART00020002024	3	35717941	35720256	-	ENSOARG00020001343	ensembl	protein_coding	396.517	418.932	538.99	410.377	188.842	195.477	152.381	87.0055	441.204	155.926	-2.83614	3.12558e-05	0.00155297
ENSOART00020002039	1	101942443	101951689	+	ENSOARG00020001361	HSD3B1	HSD3B1-201	0	0	0	0	16.4816	0.831663	26.59	4.1993	0	12.0256	64.7742	0.0019896	0.038413
ENSOART00020002153	1	78445559	79534179	-	ENSOARG00020001219	DPYD	DPYD-208	0	0	0	0	100.239	8.35876	0	20.1962	0	32.1986	173.02	0.000820409	0.0203011
ENSOART00020002210	3	63711447	63776307	+	ENSOARG00020001447	PAX8	PAX8-201	55.1361	41.922	35.1923	103.128	16.5398	5.03759	0.764039	11.848	58.8446	8.54735	-7.16472	0.000714228	0.0181998
ENSOART00020002230	6	95347322	95439959	+	ENSOARG00020001434	RUFY3	RUFY3-201	496.203	237.838	464.348	418.362	205.443	147.711	138.105	240.984	404.188	183.061	-2.21147	0.0027979	0.0495418
ENSOART00020002237	5	10097702	10103339	+	ENSOARG00020001475	PODNL1	PODNL1-201	81.9555	76.4091	42.5446	58.8801	12.8403	15.9461	1.52604	4.22781	64.9473	8.63506	-7.7254	7.2684e-05	0.00304836
ENSOART00020002251	3	48200960	48213361	+	ENSOARG00020001479	ensembl	protein_coding	441.835	713.678	747.428	813.567	369.447	236.775	413.392	278.448	679.127	324.515	-2.09351	0.00221774	0.041472
ENSOART00020002310	6	95368498	95439959	+	ENSOARG00020001434	RUFY3	RUFY3-204	442.568	472.205	578.187	583.219	223.969	166.204	294.696	316.357	519.045	250.306	-2.0707	0.00113726	0.0261807
ENSOART00020002356	2	52189220	52232054	+	ENSOARG00020001525	TBC1D2	TBC1D2-201	207.11	187.593	109.681	178.123	31.0947	26.0016	9.13751	16.889	170.627	20.7807	-8.41352	6.02492e-10	1.53318e-07
ENSOART00020002388	3	174015429	174017449	+	ENSOARG00020001582	NDUFA4L2	NDUFA4L2-201	51.4337	3.16536	147.804	5.02469	3800.81	2310.09	1352.89	48.8948	51.8569	1878.17	36.2484	2.64073e-05	0.00135497
ENSOART00020002398	1	220385287	220451810	+	ENSOARG00020001586	EHHADH	EHHADH-201	143.05	272.271	142.217	254.109	1014.41	384.387	426.534	422.785	202.912	562.028	2.766	0.00239133	0.0439329
ENSOART00020002448	2	56089396	56092418	+	ENSOARG00020001613	FAM214B	FAM214B-201	108.779	81.751	199.216	139.359	33.0429	32.7367	32.0642	39.7552	132.276	34.3998	-3.83488	3.70238e-06	0.000260756
ENSOART00020002456	3	196232410	196254676	-	ENSOARG00020001619	RESF1	RESF1-201	102.057	241.947	467.994	1131.76	826.144	1559.12	5354.66	2868.08	485.94	2652	5.45898	0.00264131	0.0476008
ENSOART00020002572	2	30950864	30956220	+	ENSOARG00020001702	CTSV	CTSV-201	7943.98	3607.44	1158.56	5270.33	1319.69	913.421	968.575	1336.4	4495.08	1134.52	-3.96282	0.000526898	0.0144
ENSOART00020002578	3	102629283	102631336	+	ENSOARG00020001676	WBP1	WBP1-202	28.3223	9.57318	5.97839	6.09775	80.3525	90.988	64.1752	61.3988	12.4929	74.2286	5.81458	7.8448e-05	0.00321842
ENSOART00020002677	4	23383654	23384256	+	ENSOARG00020001774	ARL4A	ARL4A-201	46.9788	32.4281	23.3675	16.8794	207.422	85.5101	146.457	88.8997	29.9134	132.072	4.3725	5.39081e-05	0.0024344
ENSOART00020002715	4	24960904	25057584	-	ENSOARG00020001782	ETV1	ETV1-201	216.044	270.77	275.658	905.88	27.4103	14.2561	12.175	73.435	417.088	31.8191	-13.0932	9.04754e-07	7.6745e-05
ENSOART00020002757	1	102583477	102827078	+	ENSOARG00020001810	PDE4DIP	PDE4DIP-201	79.7069	188.05	188.331	283.692	83.8139	30.1705	66.8226	24.4454	184.945	51.3131	-3.63128	0.00178743	0.035884
ENSOART00020002811	4	62128771	62129883	+	ENSOARG00020001848	GPR85	GPR85-201	14.9374	3.21092	3.61504	59.4018	1.86094	0.843241	0	0.85215	20.2913	0.889082	-26.1498	0.00125929	0.0280635
ENSOART00020003001	1	125621174	125713682	-	ENSOARG00020001972	FAM78B	FAM78B-201	356.276	260.453	116.441	378.667	92.2318	55.6859	38.8618	145.463	277.959	83.0606	-3.35296	0.00275506	0.0490828
ENSOART00020003010	4	109812178	109920284	-	ENSOARG00020001975	PTN	PTN-201	25396	16234.5	9588.48	3486.79	3374.3	5011.21	3389.31	3115.48	13676.4	3722.57	-3.6739	0.00155804	0.0326657
ENSOART00020003047	4	116543787	116545179	+	ENSOARG00020001989	ensembl	pseudogene	54.4894	95.4996	169.347	82.2421	5.55307	4.20992	0	0.849854	100.395	2.65321	-42.2646	9.77964e-10	2.24586e-07
ENSOART00020003080	4	116546380	116565839	+	ENSOARG00020002012	ensembl	protein_coding	62.6501	95.8702	104.631	65.1361	3.67315	0	3.05566	0	82.0719	1.6822	-55.3767	5.49141e-11	1.75269e-08
ENSOART00020003314	3	237527003	237549407	+	ENSOARG00020002172	TTC38	TTC38-201	358.405	147.027	108.967	104.952	79.2269	19.3212	22.1979	12.7093	179.838	33.3638	-5.50417	0.00075291	0.0189546
ENSOART00020003324	3	158933106	159150699	+	ENSOARG00020001418	ensembl	protein_coding	0	0	0	0	0	158.242	0	167.633	0	81.4688	439.938	0.00091641	0.0223246
ENSOART00020003328	3	48811235	48831809	-	ENSOARG00020002186	ensembl	protein_coding	239.176	158.996	241.292	256.579	125.083	117.567	113.153	93.1309	224.011	112.233	-2.00187	0.000769894	0.0193563
ENSOART00020003368	1	182069803	182146913	+	ENSOARG00020002125	CEP97	CEP97-203	0	0	0	0	100.136	0	7.57989	11.7691	0	29.8712	160.422	0.00121881	0.0274868
ENSOART00020003426	4	44901608	45104350	+	ENSOARG00020002255	SEMA3C	SEMA3C-201	276.404	229.432	1284.05	2208.2	51.2881	49.502	70.1261	74.3608	999.523	61.3193	-16.2778	6.87249e-08	8.62772e-06
ENSOART00020003454	3	2621047	2628019	+	ENSOARG00020002270	SLC2A6	SLC2A6-201	6.01233	8.65523	7.32198	10.371	0	0	0	0	8.09014	0	-44.2468	0.000812355	0.0201548
ENSOART00020003570	3	36057838	36059886	-	ENSOARG00020002344	FNDC4	FNDC4-201	152.801	94.0642	33.1875	21.1542	7.55028	3.37675	0.778752	6.85407	75.3018	4.63996	-16.9242	7.44506e-06	0.000481821
ENSOART00020003613	3	96878752	97336347	-	ENSOARG00020001760	LTBP1	LTBP1-201	3.72469	54.0134	80.6621	10.3851	78.4029	518.006	325.925	166.958	37.1963	272.323	7.3557	0.00219122	0.0410576
ENSOART00020003628	1	166888834	167344263	+	ENSOARG00020002352	CADM2	CADM2-201	0	0	0	0	21.9025	48.3897	46.297	6.7265	0	30.8289	166.788	7.14743e-07	6.36971e-05
ENSOART00020003674	1	111343942	111350114	-	ENSOARG00020002360	SHC1	SHC1-202	2371.5	2710.85	1695.66	2201.22	830.977	913.97	872.913	1489.9	2244.81	1026.94	-2.18514	0.00058543	0.0155709
ENSOART00020003725	2	148146334	148232859	-	ENSOARG00020002418	ITGA6	ITGA6-202	2.23487	20.5128	65.9398	18.6775	669.796	95.5738	206.028	51.459	26.8412	255.714	9.55821	0.00134472	0.0293644
ENSOART00020003726	4	45281745	45316981	-	ENSOARG00020002333	CD36	CD36-208	0	0	0	0	14.6005	32.5405	232.997	924.079	0	301.054	1625.66	4.39868e-10	1.18331e-07
ENSOART00020003767	4	45502274	45601450	-	ENSOARG00020002333	CD36	CD36-210	22.3528	9.67075	15.7676	59.7834	4056.45	465.195	861.432	599.331	26.8936	1495.6	55.5492	1.01111e-11	3.88576e-09
ENSOART00020003778	2	148147136	148232859	-	ENSOARG00020002418	ITGA6	ITGA6-204	3.72485	23.7407	59.7947	20.7392	376.238	83.8499	209.94	45.5693	26.9998	178.899	6.64985	0.00225237	0.0418289
ENSOART00020003797	3	96878752	97281465	-	ENSOARG00020001760	LTBP1	LTBP1-204	253.286	1050.43	1398.09	463.799	706.339	7241.91	6482.18	3349.99	791.402	4445.1	5.61831	0.00131962	0.02903
ENSOART00020003860	4	110526970	110646648	-	ENSOARG00020002446	CREB3L2	CREB3L2-202	0	0	0	0	78.7226	10.8283	0	18.4948	0	27.0114	145.072	0.00112064	0.0259706
ENSOART00020003975	1	284550053	284653553	+	ENSOARG00020002588	BACE2	BACE2-201	1632.53	1890	1803.2	2066.91	500.654	629.906	627.981	480.19	1848.16	559.683	-3.29855	3.40899e-14	2.0708e-11
ENSOART00020003988	4	83695257	83703580	+	ENSOARG00020002594	IGFBP3	IGFBP3-201	144.538	27.9891	31.618	33.0693	1459.43	563.933	667.415	767.603	59.3036	864.596	14.499	7.92335e-09	1.39444e-06
ENSOART00020004027	2	33471455	33596472	+	ENSOARG00020002620	FBP2	FBP2-201	122.213	58.8361	45.7985	82.9697	12.9636	5.04566	26.8888	7.64339	77.4544	13.1354	-5.88505	0.000165364	0.00583141
ENSOART00020004067	3	215145570	215149353	+	ENSOARG00020002652	MGP	MGP-201	1425.83	127.301	45.2747	197.452	95.6949	8.43184	2.32648	31.6139	448.965	34.5168	-13.141	0.00187408	0.0370702
ENSOART00020004078	2	33624618	33626058	-	ENSOARG00020002639	CTSL	CTSL-202	220.666	154.491	63.5084	274.85	55.2467	34.6714	65.8169	43.0117	178.379	49.6867	-3.59907	0.000654908	0.0170811
ENSOART00020004170	3	117707249	117707542	+	ENSOARG00020002735	ATXN7L3B	ATXN7L3B-201	128.647	190.569	114.526	146.541	250.9	343.511	267.696	325.482	145.071	296.897	2.05051	0.000571186	0.0152784
ENSOART00020004180	2	18932034	18942789	-	ENSOARG00020002740	ensembl	protein_coding	216.895	135.592	186.686	128.34	456.998	390.572	424.884	256.6	166.878	382.264	2.28623	0.000623772	0.0164744
ENSOART00020004300	1	127304586	127389336	-	ENSOARG00020002799	CD247	CD247-201	294.403	121.306	108.862	224.715	48.5566	63.1791	27.0504	35.8061	187.322	43.6481	-4.31022	4.04057e-05	0.00193608
ENSOART00020004369	3	174897978	174913198	+	ENSOARG00020002823	CS	CS-202	0	0	139.706	126.021	0	0	0	0	66.4319	0	-363.632	0.00166462	0.0342214
ENSOART00020004379	3	215461046	215547842	+	ENSOARG00020002848	PLBD1	PLBD1-201	2802.26	884.597	333.686	792.973	468.681	88.9996	187.969	242.051	1203.38	246.925	-4.88289	0.00211706	0.0400668
ENSOART00020004438	3	78425048	79626883	+	ENSOARG00020001627	NRXN1	NRXN1-201	0	0	0	0	0	219.227	32.6298	0	0	62.9643	340.058	0.00200904	0.0385649
ENSOART00020004451	3	148960906	148981980	+	ENSOARG00020002846	RAPGEF3	RAPGEF3-201	42.5083	18.338	7.3146	30.043	0	3.35893	3.05048	2.53675	24.551	2.23654	-10.1965	0.000347017	0.0104555
ENSOART00020004462	6	98754649	98756026	+	ENSOARG00020002903	CXCL6	CXCL6-201	2872.62	5115.18	9276.41	3272.46	226.294	529.204	340.101	1061.08	5134.17	539.169	-9.5152	1.35399e-07	1.54527e-05
ENSOART00020004468	1	135249420	135294415	-	ENSOARG00020002904	ensembl	protein_coding	159.505	95.3035	21.3921	351.488	7.52711	5.90574	0.777084	1.71112	156.922	3.98026	-41.681	3.99708e-08	5.67531e-06
ENSOART00020004469	3	61411264	61422673	-	ENSOARG00020002878	GGCX	GGCX-204	226.493	290.66	323.482	240.791	386.852	681.415	543.077	517.366	270.356	532.177	1.97311	0.00112997	0.0261086
ENSOART00020004517	6	98784388	98785068	+	ENSOARG00020002928	ensembl	protein_coding	2089.83	1992.78	1920.41	2936.45	99.4232	66.1893	11.903	18.2243	2234.87	48.935	-46.2858	1.45881e-16	1.52615e-13
ENSOART00020004588	3	216908675	216928300	-	ENSOARG00020002974	EMP1	EMP1-201	325.761	431.035	223.128	209.698	39.8235	43.9358	20.3111	24.0389	297.406	32.0273	-9.37708	1.14896e-12	5.5477e-10
ENSOART00020004610	4	32809420	32924150	+	ENSOARG00020002948	ABCB5	ABCB5-201	0	0	0	0	12.7498	6.68783	76.608	111.066	0	51.778	280.164	4.7777e-07	4.49845e-05
ENSOART00020004799	1	20152603	20157031	+	ENSOARG00020003142	BTBD19	BTBD19-201	150.536	142.112	138.374	142.15	61.2273	66.4597	37.6939	30.5992	143.293	48.995	-2.95141	3.83487e-05	0.00184692
ENSOART00020004803	1	285784697	285863952	+	ENSOARG00020003108	ABCG1	ABCG1-201	0	0	0	0	171.554	28.3689	45.5368	9.24923	0	63.6772	342.024	7.16947e-08	8.94095e-06
ENSOART00020004858	1	285800811	285863952	+	ENSOARG00020003108	ABCG1	ABCG1-202	0	0	3.63362	0	192.304	79.539	22.0863	0	0.908404	73.4823	85.166	0.000997422	0.023766
ENSOART00020004860	1	104901576	104910732	-	ENSOARG00020003167	PIAS3	PIAS3-201	185.511	212.202	200.829	87.9166	390.144	405.243	332.33	383.629	171.615	377.836	2.20161	0.00189714	0.0373565
ENSOART00020004873	6	99173413	99192105	+	ENSOARG00020003172	EREG	EREG-201	2.30682	25.4887	3.53957	45.1478	0	0	0	0.896336	19.1207	0.224084	-62.4791	0.000478241	0.0133025
ENSOART00020004903	16	26134386	26594674	+	ENSOARG00020003211	ARL15	ARL15-201	25.3516	28.2766	19.8953	16.9065	53.6648	82.1017	67.6374	59.5047	22.6075	65.7271	2.91456	0.000113174	0.00436715
ENSOART00020004908	13	28818784	28858527	+	ENSOARG00020003222	OPTN	OPTN-201	3413.16	3346.84	2994.7	6734.88	719.825	760.549	617.755	877.278	4122.39	743.852	-5.54173	2.9839e-11	1.04055e-08
ENSOART00020004914	12	68045811	68054747	-	ENSOARG00020003226	GLUL	GLUL-201	604.343	731.267	386.144	466.628	4675.29	2007.6	2652.47	4112.11	547.096	3361.87	6.14257	1.25015e-10	3.62177e-08
ENSOART00020004993	16	26933352	26938664	-	ENSOARG00020003280	FST	FST-201	419.564	233.997	320.051	254.632	76.0739	30.2857	64.6203	122.399	307.061	73.3449	-4.19104	3.58275e-05	0.00174785
ENSOART00020005031	6	117380326	117381264	-	ENSOARG00020003309	HS3ST1	HS3ST1-201	23.8924	42.6432	14.3828	11.2063	3.74112	1.6877	0.77414	0	23.0312	1.55074	-17.3989	0.000127972	0.00481967
ENSOART00020005037	3	161977094	162049455	+	ENSOARG00020003311	CPM	CPM-201	4.47106	13.9221	6.03562	21.5441	181.17	801.967	403.59	476.903	11.4932	465.907	40.7686	1.96042e-15	1.53819e-12
ENSOART00020005099	10	2616708	2847279	-	ENSOARG00020003168	TDRD3	TDRD3-203	61.3752	0	205.396	365.709	0	0	0	0	158.12	0	-865.685	1.04843e-06	8.73583e-05
ENSOART00020005111	5	24682878	24891480	-	ENSOARG00020003324	CCDC192	CCDC192-201	1.47781	2.10674	0	0	22.2667	34.2551	9.20919	31.3045	0.896137	24.2589	25.6363	3.23769e-05	0.00160024
ENSOART00020005215	13	50255620	50313351	-	ENSOARG00020003426	FERMT1	FERMT1-201	136.342	264.853	217.716	367.961	29.3296	6.7132	13.7277	63.3976	246.718	28.292	-8.73102	1.28271e-05	0.000743225
ENSOART00020005291	12	68226763	68230618	-	ENSOARG00020003466	RGS16	RGS16-201	13.4936	22.098	23.5125	7.99253	1.92883	0.851067	0	3.46948	16.7742	1.56234	-11.1371	0.00130186	0.0287401
ENSOART00020005355	3	7942817	7955873	-	ENSOARG00020003449	PKN3	PKN3-201	187.745	129.278	126.608	168.625	25.6378	37.7538	44.2022	65.0583	153.064	43.163	-3.50568	8.95203e-06	0.000554525
ENSOART00020005365	17	72901079	72933675	+	ENSOARG00020003513	KCTD10	KCTD10-201	880.944	1171.63	1140.38	1395.88	594.861	662.756	686.346	685.805	1147.21	657.442	-1.74339	0.00100808	0.0239687
ENSOART00020005366	10	94950481	95078243	-	ENSOARG00020003497	COL4A1	COL4A1-201	4246.94	24836	7044.13	8610.03	44501.5	60504.3	53144.2	30691.9	11184.3	47210.5	4.2212	0.000488268	0.0134818
ENSOART00020005377	3	61668069	61707984	+	ENSOARG00020003526	ATOH8	ATOH8-201	32.794	26.6111	2.39367	3.05182	293.055	165.933	203.188	155.974	16.2127	204.538	12.4903	8.80158e-06	0.000548816
ENSOART00020005470	1	256423992	256574052	-	ENSOARG00020003112	MBNL1	MBNL1-208	17.886	34.1587	26.4345	46.9775	65.0405	113.607	81.6335	74.8515	31.3642	83.7831	2.69028	0.00195399	0.0380512
ENSOART00020005475	3	61757731	61819163	-	ENSOARG00020003555	ST3GAL5	ST3GAL5-201	75.4346	41.8848	128.347	185.227	0	5.89694	13.0658	14.4534	107.723	8.35406	-12.4157	9.79563e-06	0.000604792
ENSOART00020005481	3	217233967	217239654	-	ENSOARG00020003594	GPRC5A	GPRC5A-201	47.8475	59.9645	39.7748	17.4151	0	5.90954	1.54524	2.55996	41.2505	2.50369	-15.2761	4.10028e-06	0.000285972
ENSOART00020005498	14	15490843	15498778	+	ENSOARG00020003541	ensembl	protein_coding	751.878	620.199	635.134	615.724	53.5939	63.0434	63.6694	126.42	655.734	76.6816	-8.50001	1.94297e-16	1.88383e-13
ENSOART00020005523	8	57015228	57083524	-	ENSOARG00020003599	NT5E	NT5E-202	100.584	65.6058	180.955	49.5392	264.409	568.306	1091.9	209.796	99.1711	533.603	5.38811	0.000303242	0.00942301
ENSOART00020005614	7	92058246	92078171	-	ENSOARG00020003656	ANGEL1	ANGEL1-201	35.0183	53.7707	40.0725	36.118	58.7654	99.897	142.801	116.749	41.2449	104.553	2.55609	0.00134096	0.0293624
ENSOART00020005624	2	25091461	25092597	+	ENSOARG00020003683	S1PR3	S1PR3-201	9.688	24.5725	8.42114	12.2696	85.3655	270.898	73.0912	39.1028	13.7378	117.114	8.54861	3.08855e-05	0.00153863
ENSOART00020005688	3	217438887	217440134	+	ENSOARG00020003732	GPR19	GPR19-201	1.48794	0	2.40713	3.06871	22.1799	15.111	10.7354	7.6297	1.74094	13.914	7.92125	0.00277804	0.0492592
ENSOART00020005706	18	3525650	3811012	-	ENSOARG00020003644	GABRB3	GABRB3-201	17.8811	25.8312	46.1983	2.06628	124.713	232.469	112.913	57.4937	22.9942	131.897	5.76107	0.00193833	0.0378973
ENSOART00020005719	14	55510035	55513815	-	ENSOARG00020003752	LYPD5	LYPD5-201	29.0686	22.2705	22.6271	13.1575	5.63203	2.5298	0.775777	2.56388	21.781	2.87537	-8.41491	0.000158044	0.00565804
ENSOART00020005777	1	221412164	221424968	-	ENSOARG00020003310	ensembl	protein_coding	52.3959	34.5956	73.2656	0	0	0	0	0	40.0643	0	-219.346	0.000105329	0.00411506
ENSOART00020005795	12	415130	425032	-	ENSOARG00020003795	CHI3L1	CHI3L1-201	2434.39	1236.43	884.075	391.6	404.004	379.801	102.66	42.3881	1236.62	232.213	-5.33306	0.00270469	0.0484145
ENSOART00020005852	12	581335	587615	-	ENSOARG00020003825	FMOD	FMOD-201	1400.82	1583.27	1937.74	221.285	86.569	147.839	21.4276	74.55	1285.78	82.5964	-15.5754	1.42908e-07	1.60184e-05
ENSOART00020005874	12	707657	710709	+	ENSOARG00020003850	PRELP	PRELP-201	230.275	755.437	340.519	375.316	31.5414	106.84	12.3082	24.6494	425.387	43.8348	-9.67873	7.11655e-06	0.000466828
ENSOART00020005923	13	11566350	11590561	+	ENSOARG00020003727	PFKFB3	PFKFB3-205	11.1763	44.0624	127.381	106.19	577.252	354.336	460.828	115.959	72.2025	377.094	5.23095	0.00215179	0.0404799
ENSOART00020006058	8	58518049	58599624	-	ENSOARG00020003961	ensembl	protein_coding	20.8704	19.0242	29.6317	26.1909	86.8282	54.028	54.5126	44.5515	23.9293	59.9801	2.48719	0.00216904	0.0406825
ENSOART00020006068	7	84591807	84700926	+	ENSOARG00020003969	GALNT16	GALNT16-201	1093.81	1108.61	914.165	1313.7	658.587	429.967	390.709	287.872	1107.57	441.784	-2.51312	0.000141699	0.00521158
ENSOART00020006114	17	59805694	59825901	-	ENSOARG00020003505	AACS	AACS-209	32.7949	55.2112	93.0417	61.8403	95.5653	174.492	211.505	185.295	60.722	166.714	2.76596	0.00170921	0.0348363
ENSOART00020006242	17	73062580	73143327	-	ENSOARG00020003924	ACACB	ACACB-203	0	0	0	0	0	212.61	104.682	210.499	0	131.948	712.737	5.18304e-07	4.83178e-05
ENSOART00020006261	15	37863308	37912369	+	ENSOARG00020004095	USH1C	USH1C-201	28.4497	11.891	0	33.1984	0	0	0	0	18.3848	0	-100.812	0.00177178	0.0357974
ENSOART00020006293	16	11839965	11921313	-	ENSOARG00020004041	PIK3R1	PIK3R1-201	164.647	558.228	411.664	607.533	1577.75	4245.58	2669.44	4151.77	435.518	3161.14	7.26212	8.59199e-08	1.04384e-05
ENSOART00020006500	14	66686386	66708430	-	ENSOARG00020004206	SSC5D	SSC5D-201	48.4233	182.352	58.5654	103.68	10.9603	10.0623	3.04298	3.37577	98.2552	6.86034	-14.8606	6.80576e-08	8.6013e-06
ENSOART00020006516	13	12392466	12550673	-	ENSOARG00020004270	SFMBT2	SFMBT2-201	2.23505	5.38716	8.52299	4.13868	199.574	460.579	949.467	445.234	5.07097	513.713	104.254	6.45488e-23	1.73646e-19
ENSOART00020006561	10	25163566	25422247	+	ENSOARG00020004280	LHFPL6	LHFPL6-201	898.068	641.526	1488.78	1724.9	253.412	156.61	393.522	579.958	1188.32	345.876	-3.43302	0.000980569	0.0235524
ENSOART00020006572	9	14710713	14721713	+	ENSOARG00020004202	TONSL	TONSL-201	65.5572	55.0404	72.0073	47.7064	186.265	134.994	196.227	124.885	60.0778	160.593	2.66817	2.94419e-05	0.00147846
ENSOART00020006644	7	85150506	85293123	+	ENSOARG00020004340	SMOC1	SMOC1-201	75.2583	280.029	9.68234	4.11427	753.889	1770.98	672.261	670.328	92.2711	966.864	10.4785	0.00137753	0.0298506
ENSOART00020006792	2	38518875	38603370	+	ENSOARG00020004388	RASEF	RASEF-201	0	2.15238	4.8622	8.26381	27.5171	19.304	28.2336	31.2875	3.8196	26.5856	7.12768	0.00234149	0.0431205
ENSOART00020006826	3	175009737	175012849	-	ENSOARG00020004341	MYL6	MYL6-203	209.074	104.471	179.414	194.601	90.1698	84.0736	42.9492	32.1716	171.89	62.3411	-2.78156	0.00250603	0.0456835
ENSOART00020006829	13	12669947	12752433	-	ENSOARG00020004363	ITIH5	ITIH5-201	2.97578	2.15558	0	0	804.163	6706.86	149.62	4623.54	1.28284	3071.05	2269.94	3.03691e-18	3.57425e-15
ENSOART00020006834	13	63520508	63521553	+	ENSOARG00020004462	ID1	ID1-201	1097.13	453.658	238.775	119.733	5393.13	2799.74	2283.85	540.259	477.323	2754.24	5.76734	0.00208776	0.0397118
ENSOART00020006851	18	5338210	5380603	-	ENSOARG00020004379	ALDH1A3	ALDH1A3-201	215.331	160.126	302.068	1077.34	34.9303	18.4726	38.9763	17.775	438.715	27.5386	-15.9946	1.63337e-08	2.65156e-06
ENSOART00020006873	18	5338210	5380603	-	ENSOARG00020004379	ALDH1A3	ALDH1A3-202	178.941	123.952	136.166	548.641	0	0	6.15606	0	246.925	1.53902	-146.766	2.00599e-09	4.15107e-07
ENSOART00020006902	2	38856057	38857619	+	ENSOARG00020004519	CCL19	CCL19-201	1.46379	0	1.11064	0	177.79	53.3098	26.6495	41.9243	0.643607	74.9184	107.4	2.70485e-08	4.14105e-06
ENSOART00020006929	3	175030647	175043814	-	ENSOARG00020004517	ESYT1	ESYT1-201	1309.68	1740.96	1822.01	1344.12	553.775	654.124	514.452	389.149	1554.19	527.875	-2.94459	6.72357e-08	8.55483e-06
ENSOART00020006941	8	23575814	23580228	-	ENSOARG00020004537	CALHM5	CALHM5-201	89.4392	57.453	60.9996	46.7649	29.8872	15.1636	30.1464	22.1678	63.6641	24.3413	-2.64668	0.0021253	0.0401822
ENSOART00020007098	5	4824615	4826597	-	ENSOARG00020004638	GDF15	GDF15-201	28.4335	8.54428	13.207	8.16406	0	0.845752	0.776089	0.856007	14.5872	0.619462	-20.8642	0.000291063	0.00907452
ENSOART00020007178	9	14785304	14787721	-	ENSOARG00020004696	ensembl	protein_coding	144.554	115.907	119.867	112.158	304.001	245.293	231.16	208.429	123.121	247.221	1.99778	0.00020055	0.00680462
ENSOART00020007194	18	6053494	6442859	+	ENSOARG00020004620	ADAMTS17	ADAMTS17-201	12.6649	19.4102	15.8476	27.9695	259.645	264.191	162.152	53.1923	18.973	184.795	9.74812	8.82212e-08	1.05815e-05
ENSOART00020007196	1	178220160	178221445	-	ENSOARG00020004713	ensembl	protein_coding	0	0	0	0	60.6594	24.7902	89.6576	0	0	43.7768	236.157	0.000120769	0.00458509
ENSOART00020007203	1	138831157	139143247	+	ENSOARG00020004123	APP	APP-204	1205.44	2080.5	1808.07	1684.42	545.63	564.61	826.79	1029.87	1694.61	741.726	-2.28268	0.000749293	0.0189141
ENSOART00020007211	15	57591167	57662481	-	ENSOARG00020004714	ARRB1	ARRB1-201	6.76689	8.65502	31.7217	33.1804	0	0	0	0	20.081	0	-109.682	1.39346e-05	0.000792757
ENSOART00020007277	1	138831157	139143247	+	ENSOARG00020004123	APP	APP-205	1972.81	5280.95	4758.68	5166.29	300.332	1349.07	1351.99	1176.13	4294.68	1044.38	-4.10974	0.000341818	0.0103604
ENSOART00020007321	3	3543104	3578096	+	ENSOARG00020004779	NACC2	NACC2-201	38.7452	76.2687	59.4064	53.5764	18.397	20.1549	27.5263	12.7005	56.9992	19.6947	-2.87211	0.00134361	0.0293644
ENSOART00020007322	2	38900992	38902950	+	ENSOARG00020004798	SIGMAR1	SIGMAR1-201	26.0913	10.5282	10.611	14.0275	75.9748	44.795	43.7936	36.0842	15.3145	50.1619	3.20052	0.00223517	0.0415884
ENSOART00020007395	17	73561565	73562437	+	ENSOARG00020004848	TMEM119	TMEM119-201	1750.79	1153.47	1381.99	819.528	310.885	392.774	72.797	449.031	1276.44	306.372	-4.16729	0.000404865	0.0117646
ENSOART00020007401	1	6565750	6566517	+	ENSOARG00020004841	ARL4C	ARL4C-201	115.579	142.308	363.515	184.761	24.9543	26.2439	79.5029	33.6541	201.541	41.0888	-4.86221	0.000137518	0.0050996
ENSOART00020007476	5	13291349	13318298	+	ENSOARG00020004490	PDE4A	PDE4A-203	187.002	162.632	122.91	140.642	82.4414	17.62	22.87	60.0003	153.296	45.7329	-3.40016	0.00222484	0.0415262
ENSOART00020007496	9	14811523	14819940	+	ENSOARG00020004887	ensembl	pseudogene	174.362	109.412	111.311	114.135	518.139	276.421	284.903	262.751	127.305	335.554	2.62315	0.000277413	0.00877976
ENSOART00020007525	3	82087950	82138582	+	ENSOARG00020004920	KCNK12	KCNK12-201	106.562	78.1464	98.927	47.165	16.6489	5.88524	6.1411	34.8021	82.7	15.8693	-5.22992	0.000747026	0.0188822
ENSOART00020007619	7	12476819	12565534	+	ENSOARG00020004983	TXNDC16	TXNDC16-201	22.3513	23.6823	27.9684	38.2346	62.341	95.6682	121.284	92.9939	28.0591	93.0717	3.34639	2.25716e-05	0.00119395
ENSOART00020007627	5	13351808	13353184	-	ENSOARG00020004996	S1PR5	S1PR5-201	3.72583	4.28559	1.20787	9.2388	290.041	52.9525	80.5248	37.3258	4.61452	115.211	24.7278	1.90087e-07	2.04607e-05
ENSOART00020007634	10	26662568	26696371	+	ENSOARG00020004992	POSTN	POSTN-201	2512.95	1667.8	2281.6	5413.1	292.97	88.929	67.822	620.979	2968.86	267.675	-11.0943	4.61236e-06	0.000318151
ENSOART00020007693	1	247038486	247039481	+	ENSOARG00020005029	ensembl	protein_coding	3.72836	1.04638	2.33772	1.98668	47.9889	79.5782	59.0368	39.6946	2.27478	56.5746	24.1496	6.01488e-11	1.88777e-08
ENSOART00020007740	10	26662568	26696370	+	ENSOARG00020004992	POSTN	POSTN-202	1761.22	2061.07	3378.62	8202.54	260.007	185.408	145.549	882.882	3850.86	368.462	-10.4479	5.81329e-06	0.000390965
ENSOART00020007793	16	29856793	30047773	-	ENSOARG00020004290	PARP8	PARP8-205	85.1226	135.105	106.304	72.6826	0	0	0	8.46224	99.8037	2.11556	-44.9402	6.7756e-06	0.000446123
ENSOART00020007834	10	26662568	26696296	+	ENSOARG00020004992	POSTN	POSTN-203	356.123	578.383	524.516	1998.02	181.363	63.767	30.4924	160.561	864.26	109.046	-7.94905	6.89408e-05	0.00291736
ENSOART00020007933	10	26662568	26696175	+	ENSOARG00020004992	POSTN	POSTN-204	1006.54	1022.91	861.261	4206.32	212.604	88.9468	42.7035	309.357	1774.26	163.403	-10.8686	7.99722e-06	0.000508491
ENSOART00020007936	3	151913289	152312050	+	ENSOARG00020005041	NELL2	NELL2-202	180.297	525.55	88.8255	889.252	32.9807	114.113	29.7337	100.57	420.981	69.3494	-6.05391	0.00118548	0.0268961
ENSOART00020007965	13	56805894	56821189	-	ENSOARG00020005151	SLC17A9	SLC17A9-201	25.3335	15.0372	61.8211	25.7537	3.68008	4.19909	8.41191	7.62092	31.9864	5.978	-5.19795	0.00108075	0.025313
ENSOART00020007990	1	222175743	222383040	+	ENSOARG00020005175	MCF2L2	MCF2L2-201	8.94071	7.53096	10.9352	6.19521	18.3523	30.2168	61.063	91.3413	8.40052	50.2433	6.03705	0.000157367	0.00564454
ENSOART00020008039	1	29017292	29069269	+	ENSOARG00020005241	SCP2	SCP2-201	223.565	257.657	220.371	309.087	850.848	847.835	1015.54	566.703	252.67	820.233	3.24644	2.15535e-08	3.35433e-06
ENSOART00020008046	3	82524125	82637302	-	ENSOARG00020005170	TTC7A	TTC7A-201	132.612	143.333	190.006	157.323	102.494	73.821	74.6568	59.9735	155.818	77.7364	-2.02093	0.00145663	0.0310996
ENSOART00020008079	3	182103030	182154669	+	ENSOARG00020005198	NR1H4	NR1H4-203	0	0	0	0	5.48616	9.99332	9.11279	4.20131	0	7.19839	39.0283	0.00223679	0.0415884
ENSOART00020008104	13	15705722	16254406	+	ENSOARG00020005064	CELF2	CELF2-201	12.6666	53.7259	89.7529	74.2129	9.19428	12.5956	10.7011	8.46519	57.5896	10.239	-5.58053	0.000403989	0.0117646
ENSOART00020008105	4	112789700	112858037	-	ENSOARG00020005286	DENND2A	DENND2A-201	633.988	765.635	375.473	578.047	170.046	119.095	70.7976	95.4074	588.286	113.836	-5.20369	7.36348e-09	1.32059e-06
ENSOART00020008185	6	122231708	122311361	+	ENSOARG00020005331	ensembl	protein_coding	284.595	725.225	442.077	670.615	126.304	180.363	157.708	204.429	530.628	167.201	-3.16578	5.08744e-05	0.00234233
ENSOART00020008208	13	56887526	56904123	+	ENSOARG00020005326	TCFL5	TCFL5-201	693.675	556.735	439.213	450.585	222.416	285.476	280.445	307.232	535.052	273.892	-1.95075	0.000722471	0.0183849
ENSOART00020008248	1	29191947	29211860	+	ENSOARG00020005302	PODN	PODN-201	2328.36	2145.01	548.71	2341.83	176.354	292.995	204.704	560.985	1840.98	308.76	-5.95743	1.63718e-05	0.000909432
ENSOART00020008254	13	32591093	32599108	+	ENSOARG00020005389	VIM	VIM-201	555572	231817	172903	151352	119922	60255.4	56851.9	42437.8	277911	69866.8	-3.97775	0.000432651	0.012307
ENSOART00020008322	11	21302362	21304575	+	ENSOARG00020005408	KRT16	KRT16-201	14.9543	11.7742	13.2504	16.3811	0	2.53336	1.5463	0.853726	14.09	1.23335	-10.2854	0.000412811	0.0119228
ENSOART00020008480	9	20890087	21051035	-	ENSOARG00020005495	KHDRBS3	KHDRBS3-201	0	151.07	88.0508	65.4835	0	0	0	0	76.1512	0	-416.785	1.34247e-05	0.000768392
ENSOART00020008642	7	13185615	13222653	-	ENSOARG00020005613	IGDCC4	IGDCC4-201	26.8186	86.3603	126.976	82.9982	5.47611	25.9903	11.4052	26.997	80.7882	17.4672	-4.53737	0.00185811	0.0368316
ENSOART00020008686	10	13773682	13788414	+	ENSOARG00020005649	RGCC	RGCC-201	26.086	18.0974	83.7897	25.4353	800.647	353.754	73.3865	34.0906	38.3521	315.47	8.23002	0.0014566	0.0310996
ENSOART00020008764	1	194277184	194399908	+	ENSOARG00020005631	PLCXD2	PLCXD2-203	489.444	944.306	1951.48	2268.08	294.013	271.666	507.309	150.201	1413.33	305.797	-4.6202	0.000253838	0.00822725
ENSOART00020008783	7	29688880	29689431	-	ENSOARG00020005702	GREM1	GREM1-201	154.558	358.869	42.476	341.995	6.11982	8.53166	8.06377	0.87977	224.475	5.89875	-38.0458	6.76842e-10	1.69618e-07
ENSOART00020008804	1	286828783	286837942	-	ENSOARG00020005689	ensembl	protein_coding	0.745042	3.22949	20.6731	8.26724	319.026	131.752	83.1415	22.8253	8.22871	139.186	17.1272	6.23833e-05	0.00273832
ENSOART00020008824	7	29724352	29777705	-	ENSOARG00020005722	SCG5	SCG5-201	132.405	71.1722	8.34393	48.6248	11.3401	5.92809	0	7.73067	65.1366	6.24972	-10.7636	0.00155893	0.0326657
ENSOART00020008844	4	113797956	113842251	-	ENSOARG00020005703	DENND11	DENND11-201	2.23552	2.14225	6.03715	4.10466	27.7223	38.667	67.5071	94.1804	3.62989	57.0192	16.1735	3.9932e-08	5.67531e-06
ENSOART00020008854	17	74256698	74331013	+	ENSOARG00020005700	SGSM1	SGSM1-202	28.397	33.5488	25.6973	37.4342	0	0	0	0	31.2693	0	-171.223	2.57916e-09	5.11243e-07
ENSOART00020008916	8	29014718	29062695	+	ENSOARG00020005751	TRAF3IP2	TRAF3IP2-201	245.859	258.483	154.546	266.799	89.772	90.6176	140.272	87.8889	231.422	102.138	-2.26069	0.000787778	0.0197269
ENSOART00020008950	7	62690271	62826541	-	ENSOARG00020005733	GALK2	GALK2-202	352.41	260.413	130.048	280.935	93.5644	73.858	54.18	134.453	255.951	89.0139	-2.8811	0.00127818	0.0283503
ENSOART00020008959	15	38057339	38081236	-	ENSOARG00020005797	NUCB2	NUCB2-201	1937.42	1751.03	2488.95	2351.45	1126.54	1187.57	1205.29	1314.69	2132.21	1208.52	-1.76362	0.000289023	0.00907098
ENSOART00020008962	8	89877929	89921733	-	ENSOARG00020005804	ensembl	protein_coding	5775.89	7587.39	10707.2	3721.56	1420.73	2047.83	2325.9	787.93	6948.01	1645.6	-4.22161	2.80749e-05	0.00142118
ENSOART00020008968	4	101631695	101660085	+	ENSOARG00020005793	FLNC	FLNC-201	277.915	1723.41	2530.25	1185.22	43.7254	95.5547	0	78.4001	1429.2	54.42	-26.2501	2.96294e-05	0.00148391
ENSOART00020009011	9	14972256	14981276	+	ENSOARG00020005576	ensembl	pseudogene	169.109	179.109	146.407	251.932	47.4968	47.7967	49.4502	88.616	186.639	58.3399	-3.18567	2.04049e-05	0.00110411
ENSOART00020009028	14	19354495	19697144	-	ENSOARG00020005823	ZNF423	ZNF423-202	0	0	0	0	80.1507	48.5001	0	16.832	0	36.3707	195.794	0.000291049	0.00907452
ENSOART00020009063	7	29995660	30000743	-	ENSOARG00020005856	ACTC1	ACTC1-201	193.983	66.4235	150.897	46.1687	14.8263	3.36747	5.38237	0	114.368	5.89403	-20.7792	4.08511e-06	0.000285972
ENSOART00020009082	8	39703921	40576871	-	ENSOARG00020004644	GRIK2	GRIK2-201	17.9282	48.6257	26.8672	29.0579	0	0	0	5.08181	30.6198	1.27045	-22.6437	0.000515413	0.0141277
ENSOART00020009104	1	194286795	194399908	+	ENSOARG00020005631	PLCXD2	PLCXD2-207	73.006	351.923	391.923	550.911	76.6639	72.1019	112.529	56.5244	341.941	79.4548	-4.29885	0.000673629	0.0174486
ENSOART00020009112	12	38134021	38139277	-	ENSOARG00020005910	MAP1LC3C	MAP1LC3C-201	161.907	4.16051	181.968	138.908	15.5219	13.5684	8.70799	17.328	121.736	13.7816	-8.865	0.000534754	0.0145003
ENSOART00020009119	1	91160997	91223570	-	ENSOARG00020005905	SORT1	SORT1-201	905.933	2141.33	1197.25	1643.56	353.251	352.33	293.301	739.121	1472.02	434.501	-3.38609	0.000139853	0.00515377
ENSOART00020009147	14	56189318	56217316	+	ENSOARG00020005934	RELB	RELB-201	258.546	152.592	214.699	306.156	79.0625	20.9922	28.2795	77.876	232.998	51.5525	-4.5604	9.56046e-05	0.00381426
ENSOART00020009152	13	16849047	16885399	+	ENSOARG00020005895	DHTKD1	DHTKD1-202	0	0	0	0	0	35.9611	43.277	79.9888	0	39.8067	215.362	6.54047e-05	0.00282763
ENSOART00020009259	16	33125350	33146553	+	ENSOARG00020005999	HMGCS1	HMGCS1-201	3526.49	7610.74	1509.41	6789.99	1358.32	1979.84	1256.99	1239.9	4859.16	1458.77	-3.3309	0.00140385	0.0303164
ENSOART00020009373	13	54216480	54217383	-	ENSOARG00020006060	OXT	OXT-201	2.16193	0	0	0	112.005	354.163	89.1487	102.452	0.540482	164.442	245.382	1.801e-11	6.52204e-09
ENSOART00020009409	3	154515742	154623137	+	ENSOARG00020006100	PRICKLE1	PRICKLE1-201	991.607	2153.3	2844.13	2777.09	622.254	703.808	330.61	772.88	2191.53	607.388	-3.60813	7.75378e-05	0.00318951
ENSOART00020009426	8	29610080	29620301	-	ENSOARG00020006112	GTF3C6	GTF3C6-201	447.2	348.323	482.039	346.804	258.511	241.913	252.512	213.443	406.091	241.595	-1.68275	0.00269598	0.0483045
ENSOART00020009435	13	44642728	44664730	-	ENSOARG00020006077	NET1	NET1-202	207.858	273.735	316.68	347.771	642.411	1082.15	569.062	730.659	286.511	756.069	2.64181	5.14114e-05	0.00235554
ENSOART00020009461	1	268801540	268885587	+	ENSOARG00020006072	PCOLCE2	PCOLCE2-202	98.3598	521.037	887.394	396.603	38.7552	53.7815	49.8119	17.8062	475.849	40.0387	-11.8706	2.09391e-07	2.21519e-05
ENSOART00020009472	18	43744821	43796331	-	ENSOARG00020005948	SNX6	SNX6-203	974.665	917.46	1041.74	1085.62	515.117	482.396	518.206	627.582	1004.87	535.825	-1.87452	1.20884e-05	0.000720372
ENSOART00020009500	1	268801540	268885313	+	ENSOARG00020006072	PCOLCE2	PCOLCE2-201	84.9479	481.242	668.314	281.421	5.53881	25.2123	54.4264	15.2654	378.981	25.1107	-14.8913	1.20416e-06	9.85892e-05
ENSOART00020009524	3	85271618	85304450	-	ENSOARG00020006134	SLC3A1	SLC3A1-201	246.613	245.343	32.8149	67.1335	3129.91	4334.15	6465.11	1175.43	147.976	3776.15	25.4956	6.8456e-10	1.69618e-07
ENSOART00020009539	13	54244214	54363878	-	ENSOARG00020006169	PTPRA	PTPRA-201	483.518	365.214	215.48	313.462	111.705	57.8889	200.431	88.7151	344.418	114.685	-3.00255	0.00155057	0.0326244
ENSOART00020009581	14	20038186	20098385	+	ENSOARG00020006198	ADCY7	ADCY7-201	11.9196	16.1842	56.1207	19.6977	1.82687	0.838545	3.04317	0.843977	25.9805	1.63814	-15.7833	6.26015e-05	0.00274151
ENSOART00020009584	14	9653072	10825799	+	ENSOARG00020005989	CDH13	CDH13-201	2140.51	2097.32	158.42	98.3776	82.4423	80.5954	0	8.45415	1123.66	42.873	-26.2943	0.000543107	0.0146522
ENSOART00020009615	10	38617017	38637015	-	ENSOARG00020006165	ATP12A	ATP12A-201	0.744448	1.0778	0	1.03547	659.382	69.557	47.914	4.21789	0.714429	195.268	267.499	7.53456e-08	9.33443e-06
ENSOART00020009622	11	7083891	7148003	-	ENSOARG00020006190	GRB2	GRB2-203	122.237	101.67	102.225	109.102	218.243	179.695	252.515	155.698	108.808	201.538	1.84807	0.00252466	0.0458898
ENSOART00020009645	5	30668585	30771367	-	ENSOARG00020006162	SNCAIP	SNCAIP-202	230.201	376.407	279.23	55.9525	21.9359	41.9327	67.7404	7.59794	235.447	34.8017	-6.72949	0.000424681	0.0121688
ENSOART00020009690	17	75348422	75356018	+	ENSOARG00020006240	ASPHD2	ASPHD2-201	73.026	86.792	54.3618	57.494	14.7768	36.141	26.8385	18.6615	67.9185	24.1045	-2.77257	0.00131588	0.0289818
ENSOART00020009700	13	68095850	68149599	+	ENSOARG00020005892	EPB41L1	EPB41L1-201	160.925	271.47	258.067	244.128	78.7506	65.441	105.176	45.6269	233.647	73.7487	-3.16735	2.67359e-05	0.00136811
ENSOART00020009708	18	43840506	43850301	-	ENSOARG00020006245	CFL2	CFL2-201	481.446	359.313	554.206	461.871	255.063	228.984	307.69	165.153	464.209	239.223	-1.9412	0.00277187	0.0492425
ENSOART00020009736	14	10954229	10964670	+	ENSOARG00020006281	OSGIN1	OSGIN1-201	118.476	36.4799	25.4171	38.0584	16.5885	2.52035	9.18778	3.38971	54.6078	7.92159	-7.23641	0.000628523	0.0165766
ENSOART00020009767	4	101735211	101740893	+	ENSOARG00020006152	IRF5	IRF5-201	21.6778	25.8715	10.9509	8.27236	3.68978	0	0	0	16.6932	0.922446	-30.8189	0.00103253	0.0244556
ENSOART00020009816	16	33627122	33789082	-	ENSOARG00020006196	GHR	GHR-202	52.9003	92.469	200.311	71.1862	314.117	234.226	412.45	283.448	104.217	311.061	2.99355	0.00194035	0.0378973
ENSOART00020009848	17	61099692	61140490	+	ENSOARG00020006267	RILPL1	RILPL1-202	485.077	424.96	506.052	439.326	213.746	288.982	227.351	232.165	463.854	240.561	-1.92424	3.81527e-05	0.00184219
ENSOART00020009853	17	61099692	61139978	+	ENSOARG00020006267	RILPL1	RILPL1-201	603.631	567.503	635.512	554.45	370.946	375.176	344.545	256.653	590.274	336.83	-1.7546	0.000704208	0.0180889
ENSOART00020009882	6	102130837	102136166	+	ENSOARG00020006387	ensembl	protein_coding	0.745351	2.11989	1.19004	2.02277	15.0312	38.7964	3.88121	76.9458	1.51951	33.6636	22.5625	7.66355e-05	0.00316474
ENSOART00020009920	1	69594233	69734172	+	ENSOARG00020006149	PKN2	PKN2-203	63.4744	0	184.599	0	0	0	0	0	62.0185	0	-339.501	0.00189909	0.0373565
ENSOART00020010036	14	20326170	20419995	+	ENSOARG00020006504	NKD1	NKD1-201	0	1.07825	12.1888	2.07154	133.506	280.144	244.406	124.128	3.83466	195.546	53.361	2.34563e-09	4.699e-07
ENSOART00020010050	14	10966486	11007405	+	ENSOARG00020006332	NECAB2	NECAB2-201	46.2509	25.7364	20.5503	39.0399	11.0999	5.04891	1.53582	0	32.8944	4.42117	-8.12109	0.00213	0.0402307
ENSOART00020010083	2	38918555	38926214	+	ENSOARG00020006498	DCTN3	DCTN3-202	56.4141	129.131	82.184	61.7446	0	0	0	3.53349	82.3684	0.883372	-86.9773	1.59188e-09	3.44559e-07
ENSOART00020010127	14	10969361	11007405	+	ENSOARG00020006332	NECAB2	NECAB2-202	114.768	71.5185	141.782	87.8254	16.7252	13.4646	29.2654	39.1274	103.973	24.6456	-4.16923	5.45164e-05	0.00245598
ENSOART00020010170	2	127287705	127298903	+	ENSOARG00020006571	POLR2D	POLR2D-201	12.2232	15.0016	21.1423	9.03024	0	0	0	0	14.3493	0	-78.4304	1.68303e-05	0.000929416
ENSOART00020010212	12	70929071	70941771	-	ENSOARG00020006631	IVNS1ABP	IVNS1ABP-201	2700.11	7270.59	5187.04	16149.6	781.994	1655.29	1256.59	1779.66	7826.82	1368.38	-5.7184	2.47412e-05	0.00128702
ENSOART00020010231	1	105655916	105687880	-	ENSOARG00020006656	H2BC18	H2BC18-201	27.1239	15.0418	14.3185	30.0871	266.747	71.8542	76.2108	74.2821	21.6428	122.274	5.58529	9.41218e-05	0.00377108
ENSOART00020010268	22	25854989	25867719	+	ENSOARG00020006668	TRIM8	TRIM8-201	435.892	669.93	589.957	651.676	333.283	343.536	315.989	371.005	586.864	340.954	-1.71995	0.00199209	0.038413
ENSOART00020010325	26	29251468	29269244	+	ENSOARG00020006469	UBXN8	UBXN8-201	384.582	184.172	196.314	190.263	130.637	81.6996	93.4686	84.3726	238.833	97.5444	-2.4653	0.00127607	0.028337
ENSOART00020010343	12	70937496	70941771	-	ENSOARG00020006631	IVNS1ABP	IVNS1ABP-202	550.803	2029.83	922.446	3180.42	279.485	405.543	365.944	474.991	1670.88	381.491	-4.37728	0.000259176	0.00834282
ENSOART00020010352	15	31303979	31339474	-	ENSOARG00020006743	FXYD6	FXYD6-201	544.858	174.506	208.805	202.665	92.3898	62.4559	133.848	30.8281	282.709	79.8804	-3.54514	0.00283432	0.0499281
ENSOART00020010357	4	35404101	35429204	+	ENSOARG00020006751	GPNMB	GPNMB-201	4129.19	9431.64	3540.52	10796.9	236.93	559.104	285.63	2801.3	6974.57	970.74	-7.18288	0.000711844	0.0181636
ENSOART00020010407	13	68361780	68423922	+	ENSOARG00020006383	DLGAP4	DLGAP4-203	850.13	1075.23	1007.64	990.432	587.81	537.291	740.873	580.43	980.86	611.601	-1.60265	0.00281781	0.0497303
ENSOART00020010432	3	230352235	230354921	+	ENSOARG00020006701	LGALS1	LGALS1-202	579.254	265.766	184.437	199.349	108.272	48.5465	57.7682	48.155	307.201	65.6855	-4.72628	3.36396e-05	0.00165829
ENSOART00020010466	18	14702302	14771968	-	ENSOARG00020006758	ST8SIA2	ST8SIA2-201	29.8435	71.1031	90.0337	94.0882	0	3.36208	15.2871	18.6325	71.2671	9.32041	-7.41198	0.00124351	0.0278106
ENSOART00020010473	3	85743031	85780296	-	ENSOARG00020006791	DYNC2LI1	DYNC2LI1-201	134.877	49.259	77.2471	100.528	16.6402	5.04395	26.09	34.7939	90.4778	20.642	-4.36518	0.00138357	0.0299471
ENSOART00020010518	3	85758752	85780296	-	ENSOARG00020006791	DYNC2LI1	DYNC2LI1-202	65.6015	72.591	76.5548	87.079	32.3299	15.2169	39.9159	30.9455	75.4566	29.6021	-2.55463	0.0017665	0.0357304
ENSOART00020010561	16	19226410	19400330	-	ENSOARG00020006873	ensembl	protein_coding	488.531	323.958	444.716	330.404	206.824	130.026	170.529	126.259	396.903	158.409	-2.51869	3.89149e-05	0.0018694
ENSOART00020010605	2	244925073	245003644	+	ENSOARG00020006629	AGFG1	AGFG1-203	523.003	902.857	658.673	799.761	320.434	292.794	332.25	398.777	721.074	336.064	-2.14412	0.000162378	0.0057604
ENSOART00020010625	21	44338693	44341663	+	ENSOARG00020006859	VEGFB	VEGFB-201	1780.58	590.346	352.725	979.705	414.843	82.5632	118.299	198.693	925.839	203.6	-4.56182	0.00141072	0.0304298
ENSOART00020010633	3	230405344	230427580	+	ENSOARG00020006860	ensembl	protein_coding	3276.1	3214.78	2783.57	2636.84	1741.53	1581.68	2154.77	1373.28	2977.82	1712.81	-1.73863	0.00148922	0.0316161
ENSOART00020010712	14	11110364	11119077	-	ENSOARG00020006986	HSDL1	HSDL1-201	246.66	260.011	218.22	256.165	125.884	167.334	136.711	155.388	245.264	146.33	-1.67033	0.00197675	0.0383311
ENSOART00020011004	3	18790018	18875555	-	ENSOARG00020007030	KIDINS220	KIDINS220-202	13.4304	0	57.5538	54.1083	0	0	0	0	31.2731	0	-171.114	0.000366265	0.0108959
ENSOART00020011053	1	105788565	105796852	-	ENSOARG00020007236	MTMR11	MTMR11-201	30.5475	64.5434	29.1556	42.3268	3.67116	3.35756	2.29017	19.454	41.6433	7.19323	-5.68813	0.00280187	0.0495418
ENSOART00020011063	20	33403050	33403730	+	ENSOARG00020007249	H1-5	H1-5-201	11.9275	10.5275	4.71554	7.01308	115.874	67.6164	21.1164	42.9595	8.54589	61.8917	7.10968	5.61083e-05	0.00250783
ENSOART00020011087	3	165926073	166012185	+	ENSOARG00020007262	WIF1	WIF1-201	36.509	16.1238	10.9218	4.12512	385.928	472.694	171.145	162.487	16.9199	298.063	17.4058	7.45068e-09	1.32362e-06
ENSOART00020011184	1	288558136	288649898	+	ENSOARG00020007293	COL18A1	COL18A1-201	487.21	382.03	434.46	91.2593	3979.38	1697.09	4375	3000.71	348.74	3263.04	9.35486	2.59521e-08	4.00578e-06
ENSOART00020011219	20	29160830	29174971	-	ENSOARG00020007257	ensembl	protein_coding	1747.64	2123.23	50.0889	2165.51	118.567	97.2398	15.9593	90.2424	1521.62	80.5021	-18.9379	7.52404e-06	0.000485223
ENSOART00020011257	18	44382262	44385187	-	ENSOARG00020007336	NFKBIA	NFKBIA-201	144.577	86.4859	161.068	115.442	691.009	538.537	702.925	306.155	126.893	559.656	4.40744	1.41119e-07	1.59126e-05
ENSOART00020011361	21	46300237	46330059	+	ENSOARG00020006945	DPP3	DPP3-202	35.1868	7.56708	0	50.8362	0	0	0	0	23.3975	0	-128.256	0.00111687	0.0259651
ENSOART00020011517	3	142792005	142811489	+	ENSOARG00020007395	RARG	RARG-201	60.5656	61.4374	17.0299	42.384	0	5.89942	0	1.69951	45.3543	1.89973	-22.4521	2.79222e-05	0.00141726
ENSOART00020011545	3	142803042	142811489	+	ENSOARG00020007395	RARG	RARG-202	38.7496	44.9624	8.44538	20.5074	11.0987	1.68148	3.07044	3.39525	28.1662	4.81146	-6.36434	0.00249174	0.0455112
ENSOART00020011573	4	121470485	121558965	+	ENSOARG00020007371	CUL1	CUL1-201	0	0	0	0	432.086	543.721	525.029	704.031	0	551.217	2977	1.00934e-25	4.75173e-22
ENSOART00020011581	3	142803158	142811570	+	ENSOARG00020007395	RARG	RARG-203	315.947	284.009	147.426	203.343	59.0872	42.8619	11.4994	44.9504	237.681	39.5997	-6.07046	3.71105e-06	0.000260756
ENSOART00020011609	13	54697056	54703549	+	ENSOARG00020007610	CPXM1	CPXM1-201	1574.25	1782.19	940.457	1434	243.726	599.114	197.483	232.424	1432.72	318.187	-4.4998	5.39568e-06	0.000364179
ENSOART00020011688	1	91501621	91513739	+	ENSOARG00020007664	ensembl	protein_coding	155.833	68.1403	15.2354	33.8593	587.377	377.408	130.419	262.845	68.2669	339.512	4.95347	0.00262735	0.0474358
ENSOART00020011703	X	12527228	12571892	-	ENSOARG00020007561	GPM6B	GPM6B-203	0	0	0	0	0	29.2447	26.5974	32.8372	0	22.1698	120.128	0.000544737	0.0146752
ENSOART00020011751	X	12527228	12571892	-	ENSOARG00020007561	GPM6B	GPM6B-204	3.72039	19.3282	14.5487	0	42.1928	188.639	198.321	356.582	9.39931	196.434	21.093	1.17253e-05	0.00070318
ENSOART00020011782	12	39539558	39576211	-	ENSOARG00020007710	DPT	DPT-201	4682.28	2910.92	10246.8	2273.55	268.782	118.427	79.5596	222.752	5028.38	172.38	-29.2366	6.67788e-15	4.60348e-12
ENSOART00020011794	4	121470485	121558965	+	ENSOARG00020007371	CUL1	CUL1-203	224.999	247.703	226.329	206.809	119.093	97.3314	147.903	103.949	226.46	117.069	-1.9339	0.000482071	0.0133695
ENSOART00020011813	3	240677201	240682267	-	ENSOARG00020007695	MAPK11	MAPK11-201	201.194	165.012	44.6975	138.602	38.7891	49.5888	36.8071	55.1364	137.376	45.0803	-3.04536	0.00272197	0.0485393
ENSOART00020011850	1	111421877	111431877	+	ENSOARG00020007047	ADAM15	ADAM15-204	198.177	119.553	55.9804	144.783	45.7992	43.6301	9.91009	35.4926	129.623	33.708	-3.8805	0.0017807	0.035884
ENSOART00020011865	5	13846405	13879348	+	ENSOARG00020007651	LDLR	LDLR-201	644.436	1327.59	371.437	1291.54	278.24	260.898	76.1884	103.905	908.75	179.808	-5.06502	0.000161479	0.00574821
ENSOART00020011905	7	14082573	14150091	+	ENSOARG00020007756	DIS3L	DIS3L-201	683.153	794.875	496.272	742.923	281.511	337.978	316.629	433.083	679.306	342.3	-1.98206	0.000752374	0.0189546
ENSOART00020011909	21	51230111	51254773	+	ENSOARG00020007754	IGF2	IGF2-201	17.7827	1.06319	0	0	1334	1036.1	408.85	182.445	4.71146	740.348	152.105	1.0983e-08	1.84662e-06
ENSOART00020011988	X	12529147	12682036	-	ENSOARG00020007561	GPM6B	GPM6B-207	158.724	378.977	37.4021	43.0669	464.279	1715.94	1424.65	2144.92	154.543	1437.44	9.30116	7.18873e-05	0.00302167
ENSOART00020012009	21	51230116	51254404	+	ENSOARG00020007754	IGF2	IGF2-202	0	0	0	0	16.4826	39.9174	19.7529	1.67969	0	19.4582	105.144	9.32243e-05	0.00375911
ENSOART00020012067	3	86294283	86296552	+	ENSOARG00020007883	ZFP36L2	ZFP36L2-201	207.882	255.696	123.686	114.387	570.185	640.727	454.878	303.088	175.413	492.22	2.80287	0.000581768	0.0155174
ENSOART00020012146	15	48160025	48282998	-	ENSOARG00020007750	PPFIBP2	PPFIBP2-201	0	0	0	0	5.46496	2.5076	19.7217	14.3033	0	10.4994	57.0161	0.000988679	0.0236567
ENSOART00020012184	2	78989805	79032559	-	ENSOARG00020007941	PLGRKT	PLGRKT-201	1081.47	640.303	773.547	748.951	373.765	418.719	278.367	356.469	811.068	356.83	-2.27506	6.8458e-05	0.00290874
ENSOART00020012276	2	79054016	79065182	+	ENSOARG00020007985	CD274	CD274-201	1.49066	8.50104	47.7664	69.0167	1.87144	2.52819	3.09611	2.56012	31.6937	2.51397	-12.3794	0.00181423	0.0362673
ENSOART00020012298	9	99515803	99549928	-	ENSOARG00020007980	CA13	CA13-202	0	0	0	0	18.356	117.002	55.4975	52.8687	0	60.931	330.071	7.45953e-10	1.75588e-07
ENSOART00020012304	3	133770267	133802616	-	ENSOARG00020008023	ensembl	protein_coding	60.6007	18.3811	26.8737	0	0	0	0	0	26.4639	0	-145.067	0.000604301	0.0160276
ENSOART00020012325	6	103666219	103687016	-	ENSOARG00020008001	PAQR3	PAQR3-201	46.9554	97.8989	81.3503	90.4994	164.339	199.644	193.984	205.455	79.176	190.856	2.42272	0.000240637	0.00788075
ENSOART00020012342	15	48160025	48244956	-	ENSOARG00020007750	PPFIBP2	PPFIBP2-202	16.3896	45.3089	42.6914	64.263	3.65461	11.7402	4.56554	5.90849	42.1632	6.46722	-6.34983	0.000155586	0.00559129
ENSOART00020012366	9	99515965	99554927	-	ENSOARG00020007980	CA13	CA13-203	0	10.7136	1.20778	17.4498	179.234	461.483	203.262	243.496	7.34278	271.869	37.246	1.3394e-07	1.53794e-05
ENSOART00020012410	25	25679886	25680578	+	ENSOARG00020008090	ensembl	protein_coding	0	0	136.03	240.585	0	0	0	0	94.1539	0	-515.444	0.000796213	0.0198589
ENSOART00020012412	3	8104065	8130501	-	ENSOARG00020007738	ODF2	ODF2-201	0	0	0	0	0	96.9685	45.5751	79.1464	0	55.4225	299.667	1.63411e-05	0.000909432
ENSOART00020012424	14	38495873	38520098	-	ENSOARG00020008084	SMPD3	SMPD3-201	0	0	0	0	138.546	5.01172	36.4171	24.3938	0	51.0921	274.298	6.48089e-07	5.92435e-05
ENSOART00020012425	3	101397748	101440862	-	ENSOARG00020008104	ensembl	protein_coding	108.035	94.6385	83.7906	88.7499	44.0725	52.8863	51.1627	41.4535	93.8035	47.3937	-1.97559	0.00121655	0.0274712
ENSOART00020012456	16	20316636	21581348	+	ENSOARG00020007357	PDE4D	PDE4D-201	0	0	0	0	12.7445	55.1965	3.03361	26.929	0	24.4759	132.429	2.32314e-05	0.00121858
ENSOART00020012460	4	51365092	52096986	+	ENSOARG00020008095	LHFPL3	LHFPL3-201	111.8	137.158	166.113	140.173	61.7037	51.3975	38.6767	18.7663	138.811	42.636	-3.29359	0.000159165	0.00568734
ENSOART00020012522	7	73432029	73441692	+	ENSOARG00020008146	DACT1	DACT1-201	260.763	546.969	659.293	602.644	40.3238	106.57	138.792	87.907	517.417	93.3981	-5.50254	9.06493e-07	7.6745e-05
ENSOART00020012647	7	22177484	22178560	-	ENSOARG00020008259	LTB4R2	LTB4R2-201	18.6313	6.40398	44.4504	17.3583	3.71732	3.36626	3.08093	3.40264	21.711	3.39179	-6.42662	0.00174307	0.0353704
ENSOART00020012648	14	38659956	38679596	+	ENSOARG00020008157	ZFP90	ZFP90-202	47.3618	41.2082	30.3543	44.248	101.263	72.7471	96.3054	133.031	40.7931	100.837	2.46511	0.000476551	0.013275
ENSOART00020012654	3	142893586	142897244	-	ENSOARG00020008241	IGFBP6	IGFBP6-201	32588.2	10360.8	5986.29	3660.14	2180.75	746.366	409.767	665.061	13148.9	1000.49	-13.1495	2.73709e-06	0.000202922
ENSOART00020012695	3	142903589	142916584	+	ENSOARG00020008291	SPRYD3	SPRYD3-201	631.126	589.027	723.755	608.912	383.396	354.532	454.044	301.69	638.205	373.415	-1.70898	0.00158247	0.032964
ENSOART00020012799	2	256621463	256659771	+	ENSOARG00020008352	PAFAH2	PAFAH2-201	47.6873	44.0201	60.5751	65.8932	114.154	99.1114	103.283	102.488	54.5439	104.759	1.9206	0.00199571	0.0384266
ENSOART00020012806	10	18485215	18543557	-	ENSOARG00020008359	ensembl	protein_coding	108.781	270.975	424.945	344.616	1.83674	14.2715	42.0055	38.9193	287.329	24.2583	-11.6599	7.38775e-06	0.000481379
ENSOART00020012843	22	12279951	12330497	+	ENSOARG00020008275	STAMBPL1	STAMBPL1-202	219.802	139.689	202.553	93.7981	49.6483	38.6263	39.7466	25.3954	163.961	38.3542	-4.31553	1.85955e-06	0.000144104
ENSOART00020012867	9	50743533	50893886	+	ENSOARG00020008317	SULF1	SULF1-202	1769.35	10916.4	424.248	10099.5	356.536	761.534	216.194	1432.78	5802.39	691.761	-8.38633	0.00128128	0.0283857
ENSOART00020012953	16	35504591	35515837	-	ENSOARG00020008466	PTGER4	PTGER4-201	91.6448	175.229	87.386	188.75	51.4492	36.9412	31.3221	27.0793	135.753	36.6979	-3.74369	3.74633e-05	0.00181355
ENSOART00020012966	7	14317876	14333489	-	ENSOARG00020008384	LCTL	LCTL-201	274.945	408.082	95.7387	66.9435	31.2892	58.7906	9.94329	12.7031	211.427	28.1816	-7.52065	0.000273248	0.00870649
ENSOART00020013035	14	11671822	11722828	+	ENSOARG00020008254	CRISPLD2	CRISPLD2-201	422.496	2071.92	1117.59	1395.9	1577.12	5771.68	8897.9	4542.96	1251.98	5197.41	4.15215	0.00150589	0.0318982
ENSOART00020013038	8	31059061	31068554	+	ENSOARG00020008299	MICAL1	MICAL1-201	1426.65	1933.86	1192.57	926.364	288.809	623.114	450.572	322.483	1369.86	421.244	-3.24818	2.71034e-05	0.00138315
ENSOART00020013060	X	14229078	14270423	-	ENSOARG00020008435	VEGFD	VEGFD-202	3.71808	14.9684	0	9.21959	112.457	53.6811	114.796	261.584	6.97651	135.629	19.4438	1.59361e-06	0.000125038
ENSOART00020013138	10	18638142	18678231	-	ENSOARG00020008494	RUBCNL	RUBCNL-202	5.22715	84.1955	31.7096	22.8009	0	4.20493	0	1.6941	35.9833	1.47476	-22.9615	0.000403041	0.0117646
ENSOART00020013154	22	12398088	12430946	+	ENSOARG00020008595	FAS	FAS-201	155.747	197.908	295.29	354.426	50.0007	42.8877	64.5313	112.101	250.843	67.3802	-3.70614	9.12993e-05	0.00369733
ENSOART00020013156	14	27542102	27561128	+	ENSOARG00020008563	MMP15	MMP15-201	15.6464	32.2638	15.7871	26.8322	106.505	138.511	126.758	100.671	22.6324	118.111	5.24555	7.04517e-09	1.27565e-06
ENSOART00020013197	20	34844343	35149294	-	ENSOARG00020008510	CARMIL1	CARMIL1-202	45.442	51.8304	89.162	23.8712	56.5618	207.065	310.123	255.577	52.5764	207.332	3.96057	0.00185602	0.0368291
ENSOART00020013198	8	31059061	31068554	+	ENSOARG00020008299	MICAL1	MICAL1-202	29.8909	101.663	0	69.6068	0	0	0	0	50.2901	0	-275.374	4.63752e-05	0.00217779
ENSOART00020013215	18	55486650	55581766	-	ENSOARG00020008490	TP53BP1	TP53BP1-202	94.771	0	239.996	276.767	0	0	0	0	152.884	0	-837.018	7.17104e-07	6.36971e-05
ENSOART00020013267	14	24110786	24113375	-	ENSOARG00020008675	IRX3	IRX3-201	42.4703	24.7142	37.5997	12.369	402.703	125.116	109.303	75.3397	29.2883	178.115	6.04712	0.000162433	0.0057604
ENSOART00020013283	22	12670810	12712150	-	ENSOARG00020008655	LIPA	LIPA-201	1851.58	3089.02	1107.91	3313.92	570.426	826.385	723.437	966.174	2340.61	771.606	-3.03213	0.000290323	0.00907452
ENSOART00020013296	14	24110961	24113375	-	ENSOARG00020008675	IRX3	IRX3-202	0	0	0	0	47.4451	116.712	43.243	0	0	51.8501	279.904	6.0784e-05	0.00268062
ENSOART00020013372	16	21559263	21581348	+	ENSOARG00020007357	PDE4D	PDE4D-210	8.17531	0	0	0	140.311	85.326	163.922	186.904	2.04383	144.116	64.8252	1.90145e-07	2.04607e-05
ENSOART00020013422	16	21582041	21582214	+	ENSOARG00020008765	ensembl	protein_coding	0	1.85709	0	4.42349	13.8017	33.1988	59.0376	63.4261	1.57014	42.366	26.6923	1.6059e-05	0.000900018
ENSOART00020013447	22	12744890	12751240	+	ENSOARG00020008771	IFIT2	IFIT2-201	121.457	171.651	45.9857	1753.5	35.0264	31.0854	34.4585	110.174	523.149	52.6862	-9.91607	0.00152221	0.032207
ENSOART00020013516	4	84760966	84770680	-	ENSOARG00020008818	AEBP1	AEBP1-201	15476	29949.5	19390.9	14010.4	1327.67	5596.87	3378.6	4555.9	19706.7	3714.76	-5.30408	3.39159e-06	0.00024192
ENSOART00020013541	15	40934025	41110636	-	ENSOARG00020008382	PDE3B	PDE3B-202	35.0139	193.121	297.661	146.167	2515.81	1116.96	838.444	778.177	167.991	1312.35	7.81865	1.52243e-05	0.000860926
ENSOART00020013586	20	29179657	29193424	+	ENSOARG00020007482	ensembl	protein_coding	105.083	136.087	7.32957	448.438	9.12933	6.70979	0	21.9428	174.235	9.44548	-18.4664	0.000679894	0.0175625
ENSOART00020013688	3	19727373	19861814	+	ENSOARG00020008773	GRHL1	GRHL1-201	0.742577	2.14216	0	0	12.8251	20.9207	51.7917	7.59205	0.721184	23.2824	31.9315	0.000138425	0.00512116
ENSOART00020013748	7	47923748	47939322	-	ENSOARG00020008870	LACTB	LACTB-201	2669.64	2944.91	3779.44	2348.83	1202.14	1080.61	1014.79	1265.32	2935.7	1140.72	-2.57384	1.17365e-07	1.37273e-05
ENSOART00020013757	12	3351797	3378166	-	ENSOARG00020008913	RAB7B	RAB7B-201	123.729	105.809	56.9839	95.8476	41.4507	48.9457	27.9999	35.9539	95.5923	38.5875	-2.49121	0.00175514	0.0355769
ENSOART00020013778	2	114517167	114762660	+	ENSOARG00020008815	GLRA3	GLRA3-203	4.46129	2.13696	0	7.16463	46.1232	34.3918	16.0795	49.1136	3.44072	36.427	10.2958	0.000100586	0.00398767
ENSOART00020013779	14	56588687	56593063	+	ENSOARG00020008873	PPM1N	PPM1N-202	124.435	57.9685	21.8021	60.7316	14.7333	6.71978	6.1216	5.92977	66.2342	8.37611	-8.26618	1.54794e-05	0.000872732
ENSOART00020013820	1	210116014	210128539	+	ENSOARG00020008990	APOD	APOD-201	552.292	351.586	10.7418	570.069	6505.46	1519.66	619.502	4807.66	371.172	3363.07	9.05805	0.00160228	0.0332664
ENSOART00020013900	2	114729082	114762660	+	ENSOARG00020008815	GLRA3	GLRA3-206	19.9333	9.45388	0	0	628.516	558.788	374.984	88.8835	7.3468	412.793	55.2399	9.47302e-07	7.96368e-05
ENSOART00020013929	3	19912067	19927865	-	ENSOARG00020009035	CYS1	CYS1-201	68.0452	66.6876	40.9533	35.8038	25.8781	9.36044	7.20155	3.49448	52.8725	11.4836	-4.89701	0.000967975	0.0233094
ENSOART00020013956	2	114729082	114762660	+	ENSOARG00020008815	GLRA3	GLRA3-207	0	2.05927	0	0	24.4417	18.2889	18.5268	1.69337	0.514817	15.7377	30.402	0.00223722	0.0415884
ENSOART00020014062	3	20119012	20236185	+	ENSOARG00020009151	HPCAL1	HPCAL1-201	116.999	76.9773	127.649	68.5737	209.464	235.509	267.528	222.601	97.5497	233.775	2.3986	0.000169225	0.0059232
ENSOART00020014106	7	48005947	48035529	-	ENSOARG00020009011	TPM1	TPM1-202	14549.2	10496	19337.7	14118.4	5000.77	6430.33	8535.17	8441.51	14625.3	7101.94	-2.05911	0.0017158	0.03493
ENSOART00020014228	20	29179657	29192464	+	ENSOARG00020007482	ensembl	protein_coding	2.23662	28.0926	0	189.002	0	0	1.52166	0	54.8329	0.380416	-117.054	0.00117865	0.0268388
ENSOART00020014290	25	25794664	25822002	-	ENSOARG00020009295	SLC25A16	SLC25A16-201	143.84	138.526	135.441	172.169	682.045	298.071	337.22	324.485	147.494	410.455	2.77437	0.000142071	0.00521282
ENSOART00020014302	20	34340977	34344753	+	ENSOARG00020009345	ensembl	protein_coding	5.21732	4.24892	3.58074	6.08642	65.5381	53.9419	31.7483	43.5342	4.78335	48.6906	10.0064	1.0966e-08	1.84662e-06
ENSOART00020014326	7	74709091	74954730	-	ENSOARG00020009209	RTN1	RTN1-201	17.8805	4.30904	3.65188	3.10331	71.4252	16.7797	103.652	45.627	7.23619	59.3711	8.00366	0.000466509	0.0130339
ENSOART00020014333	25	25856873	25977613	+	ENSOARG00020009369	TET1	TET1-201	5.21453	34.5744	40.3407	25.969	145.827	199.479	104.063	102.017	26.5246	137.847	5.23746	0.00018804	0.00643816
ENSOART00020014353	8	70311530	70326303	+	ENSOARG00020009385	ABRACL	ABRACL-201	449.454	227.354	379.572	186.496	116.927	110.569	114.41	64.2321	310.719	101.535	-3.06718	0.000206918	0.00697608
ENSOART00020014363	2	251389312	251444919	+	ENSOARG00020008158	COL16A1	COL16A1-205	1571.84	6864.4	4224.64	3270.12	271.787	1167.71	66.1163	1018.8	3982.75	631.105	-6.30877	0.00142642	0.0306981
ENSOART00020014387	20	29198880	29213499	-	ENSOARG00020009383	ensembl	protein_coding	702.485	835.876	23.2109	450.523	63.8468	63.7095	3.03997	49.7609	503.024	45.0893	-11.1871	0.000640728	0.0168278
ENSOART00020014402	21	46482045	46514733	-	ENSOARG00020008743	SPTBN2	SPTBN2-201	0.744928	8.64498	9.78183	4.15598	140.323	36.8765	151.889	10.1162	5.83193	84.8012	14.761	0.000116207	0.0044568
ENSOART00020014408	3	20382264	20476305	-	ENSOARG00020009305	NOL10	NOL10-202	0	0	0	0	249.616	0	0	120.117	0	92.4332	498.516	0.000933967	0.0226061
ENSOART00020014433	7	48011076	48034787	-	ENSOARG00020009011	TPM1	TPM1-205	8138.1	5389.18	12719.9	7122.47	3755.51	4059.25	4136.28	3752.02	8342.41	3925.77	-2.12493	0.00144773	0.0309996
ENSOART00020014437	X	14690013	14713452	-	ENSOARG00020009308	AP1S2	AP1S2-201	537.397	572.48	261.878	348.007	114.579	167.827	118.739	188.063	429.941	147.302	-2.91352	0.000108573	0.00422424
ENSOART00020014463	20	29198954	29213499	-	ENSOARG00020009383	ensembl	protein_coding	2643.07	3136.24	107.508	2080.38	195.18	130.771	47.118	166.991	1991.8	135.015	-14.7722	4.99717e-06	0.000340655
ENSOART00020014480	X	14690358	14713452	-	ENSOARG00020009308	AP1S2	AP1S2-202	484.383	834.173	321.367	455.567	202.543	160.779	130.313	175.465	523.873	167.275	-3.13944	3.39166e-05	0.00166758
ENSOART00020014492	15	41475729	41787230	-	ENSOARG00020009467	SPON1	SPON1-201	666.042	887.91	225.289	384.962	655.355	2171.93	3217.54	1951.42	541.051	1999.06	3.695	0.00213244	0.0402364
ENSOART00020014540	7	48012644	48034764	-	ENSOARG00020009011	TPM1	TPM1-206	40771.9	27484	45458.5	35414.5	19707.3	20562.3	18767	9644.07	37282.2	17170.1	-2.17137	0.0018711	0.0370502
ENSOART00020014661	8	70578112	70580091	-	ENSOARG00020009551	CITED2	CITED2-201	523.832	319.641	104.045	208.72	1569.28	1015.8	1079.93	859.477	289.06	1131.12	3.90775	0.000255391	0.00824917
ENSOART00020014699	X	93750206	94289790	-	ENSOARG00020009371	AFF2	AFF2-203	0	0	0	5.18095	51.044	147.37	308.301	57.2951	1.29524	141.003	110.167	8.04839e-08	9.84151e-06
ENSOART00020014705	3	178009308	178042166	-	ENSOARG00020009366	LTA4H	LTA4H-201	1127.3	650.549	468.649	437.472	1904.72	1512.79	2920.55	1126.13	670.991	1866.05	2.7799	0.00210969	0.0399674
ENSOART00020014786	1	271009722	271743384	-	ENSOARG00020009535	CLSTN2	CLSTN2-201	49.1707	192.907	25.5779	58.9965	10.9814	5.87211	5.3326	0.844695	81.6631	5.75771	-14.8118	1.33233e-05	0.000764914
ENSOART00020014791	11	22783221	22790281	+	ENSOARG00020009562	NR1D1	NR1D1-201	45.4492	50.5458	20.6442	74.3026	9.18171	12.5919	7.63619	12.6898	47.7355	10.5249	-4.51776	0.00024259	0.00791718
ENSOART00020014818	5	14795549	14804270	+	ENSOARG00020009628	STXBP2	STXBP2-201	309.955	328.917	80.0895	196.966	93.7299	25.1882	22.1579	17.7724	228.982	39.7121	-5.87114	0.000324234	0.00997657
ENSOART00020014833	1	106508318	106519864	-	ENSOARG00020009669	CTSK	CTSK-201	42788.5	18499.8	5305.52	45349.3	3540.61	1976.4	2555.2	5494.26	27985.8	3391.62	-8.25157	7.80991e-06	0.000500233
ENSOART00020014879	11	767153	1071247	+	ENSOARG00020009563	CEP112	CEP112-201	860.485	334.099	285.028	365.386	42.0927	88.0805	147.02	88.6902	461.25	91.4709	-5.01959	2.62274e-05	0.00134942
ENSOART00020015072	2	110232041	110249490	-	ENSOARG00020009753	ensembl	protein_coding	75425.1	24532.4	23411.5	65979.2	15147.7	7449.88	4647.66	12628.2	47337.1	9968.34	-4.74896	0.000118696	0.00453382
ENSOART00020015073	8	31412886	31523908	+	ENSOARG00020009820	SESN1	SESN1-201	78.9801	190.167	78.8235	188.593	204.152	531.554	508.373	441.075	134.141	421.289	3.146	0.001257	0.0280458
ENSOART00020015099	7	67442487	67461839	+	ENSOARG00020009604	SHF	SHF-202	204.917	72.8916	180.101	97.5893	47.994	39.4977	39.8562	51.7283	138.875	44.769	-3.11112	0.000460511	0.0128854
ENSOART00020015151	8	31503071	31523908	+	ENSOARG00020009820	SESN1	SESN1-202	5.21588	4.29267	2.42141	21.6072	70.0166	141.969	192.131	74.562	8.38429	119.67	14.2775	6.28865e-07	5.80498e-05
ENSOART00020015159	20	29241535	29247555	-	ENSOARG00020009870	CFB	CFB-201	416.475	149.669	408.736	879.723	31.1574	22.6563	38.128	207.928	463.65	74.9674	-6.16888	0.00169915	0.0347413
ENSOART00020015176	X	15655067	15659100	+	ENSOARG00020009888	S100G	S100G-201	9.73629	5.09806	7.89124	23.039	425.188	738.832	139.816	9.64661	11.4412	328.371	28.662	2.43291e-06	0.000183256
ENSOART00020015229	10	33257042	33274824	+	ENSOARG00020009919	SLC46A3	SLC46A3-201	99.8379	296.936	103.277	280.851	38.5396	21.8232	29.7681	50.745	195.225	35.219	-5.55426	1.20364e-05	0.00071955
ENSOART00020015279	2	110264311	110298823	+	ENSOARG00020009895	SCARA3	SCARA3-202	1700.1	1076.85	783.412	1428.77	665.979	401.791	309.976	461.975	1247.28	459.931	-2.71695	0.000327762	0.0100523
ENSOART00020015281	11	18535874	18537064	+	ENSOARG00020009974	GJC1	GJC1-201	108.056	147.548	201.123	120.781	255.783	262.419	292.879	292.258	144.377	275.835	1.91698	0.00251982	0.0458655
ENSOART00020015336	26	30788398	31083814	+	ENSOARG00020007228	NRG1	NRG1-204	3.74971	18.3944	50.085	9.34314	0	0	0	0	20.3931	0	-111.267	5.05993e-05	0.00233538
ENSOART00020015368	5	49628226	49692974	+	ENSOARG00020010032	TGFBI	TGFBI-201	2944.48	6339.76	14691.3	6838.13	212.899	339.943	1287.72	279.952	7703.42	530.128	-14.5213	1.03293e-07	1.22334e-05
ENSOART00020015419	21	34071426	34102000	-	ENSOARG00020009874	JAM3	JAM3-202	413.522	308.482	370.09	287.7	1058.66	2029.36	1709.29	1403.21	344.948	1550.13	4.49463	1.1737e-11	4.42038e-09
ENSOART00020015422	17	65106142	65118094	-	ENSOARG00020010063	HSPB8	HSPB8-201	11.18	22.281	39.3252	206.606	3.75189	1.68629	6.9783	15.3782	69.8481	6.94867	-9.91766	0.00192661	0.037775
ENSOART00020015451	12	44476611	44527149	+	ENSOARG00020010062	DHRS3	DHRS3-202	697.493	304.031	482.593	623.426	5567.84	1221.59	2999.05	2642.35	526.886	3107.71	5.89559	1.57144e-06	0.000124156
ENSOART00020015463	14	61194289	61200877	-	ENSOARG00020009968	ensembl	protein_coding	437.354	210.802	157.884	162.038	34.8865	12.5916	11.4533	34.6837	242.019	23.4038	-10.5056	1.86744e-08	2.9551e-06
ENSOART00020015488	11	1314791	1363623	-	ENSOARG00020010081	RGS9	RGS9-201	11.2168	17.2631	14.6175	33.1258	0	0	3.0669	0	19.0558	0.766725	-21.9382	0.000881497	0.0216421
ENSOART00020015521	21	34071426	34080192	-	ENSOARG00020009874	JAM3	JAM3-201	368.154	265.756	372.404	298.14	1531.62	2061.86	1918.73	1476.78	326.114	1747.25	5.35819	5.78418e-20	8.37861e-17
ENSOART00020015533	3	137916025	137918355	-	ENSOARG00020010138	BTG1	BTG1-201	2012.69	1900.76	1322.72	1391.06	9175.21	4632.84	3019.88	2770.48	1656.81	4899.6	2.95646	0.00111332	0.0259316
ENSOART00020015539	1	272200636	272227073	+	ENSOARG00020010135	RBP1	RBP1-201	6060.35	1841.47	1171.11	1896.27	850.439	396.189	345.788	833.178	2742.3	606.398	-4.52498	0.000509877	0.0139963
ENSOART00020015543	5	49660139	49692974	+	ENSOARG00020010032	TGFBI	TGFBI-202	5265.13	11241.1	23117.4	11108.3	379.284	844.946	1952.53	473.273	12683	912.509	-13.8928	1.23846e-08	2.04574e-06
ENSOART00020015559	5	11029489	11046181	+	ENSOARG00020010166	ensembl	pseudogene	12.6743	11.5478	5.8715	9.97855	57.2564	40.6032	35.3015	18.9404	10.0181	38.0254	3.71974	0.00130783	0.0288382
ENSOART00020015593	13	80975738	81034204	-	ENSOARG00020010083	PTGIS	PTGIS-201	470.929	262.767	280.642	58.5983	33.1978	9.24247	13.0218	20.3441	268.234	18.9515	-14.4448	4.43852e-08	6.10085e-06
ENSOART00020015598	5	45130049	45140057	-	ENSOARG00020010167	PLPP2	PLPP2-201	201.957	44.8735	75.7951	83.8476	22.2677	8.41286	8.46276	22.9509	101.618	15.5235	-6.6638	5.19578e-05	0.00236973
ENSOART00020015629	24	39953256	40004241	+	ENSOARG00020010079	RADIL	RADIL-201	48.4247	38.8167	43.8796	90.1117	7.31506	0.83873	6.85223	7.59943	55.3082	5.65136	-9.96848	3.21686e-06	0.000233887
ENSOART00020015666	20	35666945	35678456	-	ENSOARG00020010233	ensembl	protein_coding	165.529	203.28	201.449	233.889	310.192	320.742	442.537	605.16	201.037	419.658	2.09149	0.00197854	0.0383311
ENSOART00020015695	X	55030250	55105138	+	ENSOARG00020009706	IQSEC2	IQSEC2-202	0	0	0	0	36.4085	0	43.9636	46.2414	0	31.6534	170.801	0.000290493	0.00907452
ENSOART00020015819	1	45968086	46083399	-	ENSOARG00020010326	WLS	WLS-202	804.696	881.215	469.467	784.528	275.773	419.835	370.665	357.198	734.977	355.868	-2.06266	0.00115428	0.0264432
ENSOART00020015827	7	75675024	75677893	-	ENSOARG00020010359	SIX1	SIX1-201	114.036	78.5508	40.5437	113.506	286.804	311.918	141.815	411.649	86.6591	288.047	3.31647	0.000648795	0.0169687
ENSOART00020015848	12	26243254	26252928	+	ENSOARG00020010358	C1orf115	C1orf115-201	209.57	141.419	135.683	283.594	26.7153	70.0055	71.102	16.7465	192.566	46.1423	-4.14061	0.000537992	0.014535
ENSOART00020016049	1	205758928	205914845	-	ENSOARG00020010155	ADCY5	ADCY5-201	0.743841	1.07728	0	0	425.029	17.5828	58.4934	5.89895	0.455279	126.751	259.186	6.93834e-07	6.25147e-05
ENSOART00020016148	23	52905350	52990001	-	ENSOARG00020010458	SMAD2	SMAD2-202	1084.11	1029.3	921.674	993.508	590.353	571.855	646.718	431.752	1007.15	560.169	-1.79884	0.000303878	0.00942722
ENSOART00020016242	X	97070497	97073031	-	ENSOARG00020010627	SLITRK2	SLITRK2-201	342.713	566.508	99.7852	1157.16	21.9851	20.9763	0.762351	5.91561	541.541	12.4098	-44.4267	1.19158e-08	1.98573e-06
ENSOART00020016301	13	18169405	18209715	-	ENSOARG00020010637	APBB1IP	APBB1IP-201	727.902	476.965	502.35	633.622	108.148	67.9705	97.6161	360.936	585.21	158.667	-3.68403	0.00144669	0.0309996
ENSOART00020016342	3	89234316	89598229	+	ENSOARG00020009832	SLC8A1	SLC8A1-204	84.9314	748.933	319.075	434.658	14.644	89.7621	39.6175	29.5662	396.899	43.3974	-9.08467	2.84157e-05	0.00143458
ENSOART00020016355	23	53100781	53211435	-	ENSOARG00020010706	ZBTB7C	ZBTB7C-201	67.0455	51.8332	20.7654	16.6073	16.4198	3.35322	1.52012	2.53036	39.0628	5.95587	-7.15339	0.00226859	0.0420471
ENSOART00020016435	6	129349275	129360579	-	ENSOARG00020010713	FGFRL1	FGFRL1-201	6.70622	5.36353	7.2598	6.16976	702.49	124.346	189.928	46.6158	6.37483	265.845	41.5986	1.88912e-10	5.23149e-08
ENSOART00020016437	15	42323672	42403144	-	ENSOARG00020009923	arntl	arntl-203	67.0525	93.7018	114.391	86.8669	239.996	224.865	352.198	235.776	90.5031	263.209	2.92061	3.18433e-06	0.000232419
ENSOART00020016460	14	13921106	13996368	+	ENSOARG00020010721	JPH3	JPH3-201	0	0	4.85815	2.06423	36.6502	27.6702	44.2122	32.9456	1.73059	35.3696	21.99	8.01985e-06	0.000508491
ENSOART00020016478	22	14989335	15059960	+	ENSOARG00020010414	HECTD2	HECTD2-201	106.539	138.944	147.259	391.963	45.7971	29.3662	90.7126	54.9279	196.176	55.2009	-3.54295	0.00219775	0.041139
ENSOART00020016490	20	29248150	29289796	-	ENSOARG00020009981	C2	C2-201	20.2395	21.6132	0	43.5324	0	0	0	0	21.3463	0	-116.955	0.000990593	0.0236724
ENSOART00020016513	3	89967760	90025097	-	ENSOARG00020010784	TMEM178A	TMEM178A-201	61.8627	102.031	9.55563	37.5627	9.3545	5.8988	2.3216	3.41304	52.753	5.24699	-10.5422	9.08508e-05	0.00369506
ENSOART00020016619	2	180961418	182391945	+	ENSOARG00020006148	LRP1B	LRP1B-201	2.97961	14.0591	17.1374	3.12043	320.34	976.13	120.645	1046.43	9.32412	615.885	66.9778	1.37191e-12	6.45861e-10
ENSOART00020016667	7	76360018	76596483	+	ENSOARG00020010910	ensembl	protein_coding	116.229	197.953	362.069	199.275	25.6939	74.7031	45.7981	76.1187	218.881	55.5784	-3.90311	0.000241683	0.00790126
ENSOART00020016672	18	18216462	18232525	-	ENSOARG00020010916	POLG	POLG-201	420.162	707.97	698.105	626.406	1050.02	1387.67	1373.59	985.58	613.161	1199.22	1.95755	0.00132312	0.0290732
ENSOART00020016697	16	37849387	37954356	+	ENSOARG00020010940	LIFR	LIFR-201	22.3488	138.181	346.756	219.955	481.874	1454.61	1421.79	1621.47	181.81	1244.94	6.85608	0.000237119	0.00779265
ENSOART00020016706	13	65624357	65654261	-	ENSOARG00020010934	SNTA1	SNTA1-201	262.256	128.084	111.853	121.916	38.5124	11.7492	4.57739	8.45477	156.027	15.8235	-10.3251	2.27699e-06	0.000174301
ENSOART00020016734	20	29248150	29259588	-	ENSOARG00020009981	C2	C2-202	729.392	387.593	58.3826	595.358	67.8238	40.2791	19.0661	38.0383	442.681	41.3018	-10.8024	4.13258e-06	0.000287161
ENSOART00020016807	2	251661822	251669140	+	ENSOARG00020010991	FABP3	FABP3-201	847.302	437.048	132.538	615.299	66.1258	46.2048	9.65772	0	508.047	30.4971	-16.8183	0.000254535	0.00823565
ENSOART00020016833	18	45762482	46290029	-	ENSOARG00020010778	SLC25A21	SLC25A21-201	21.6332	20.2127	3.58687	9.14583	1.87224	0	0.774451	0.853931	13.6446	0.875156	-18.1742	0.00103375	0.0244556
ENSOART00020016850	15	86684128	86690418	+	ENSOARG00020011035	LRRC55	LRRC55-201	4.50194	17.1789	1.20809	44.1529	0	0.847503	0	0.856944	16.7604	0.426112	-33.6767	0.00182138	0.0363332
ENSOART00020016886	13	18388614	18389669	+	ENSOARG00020011089	ensembl	protein_coding	46.9513	41.6102	34.821	46.9449	91.129	97.6336	103.255	85.0891	42.5819	94.2768	2.20842	0.000182155	0.00632873
ENSOART00020016902	13	76122468	76155819	+	ENSOARG00020011080	PKIG	PKIG-201	186.352	119.258	111.184	62.3259	15.1371	13.5131	8.58016	9.43429	119.78	11.6662	-10.4921	1.32213e-10	3.71596e-08
ENSOART00020016909	2	251661829	251670293	+	ENSOARG00020010991	FABP3	FABP3-202	368.227	230.197	40.2462	318.916	32.1372	10.1331	8.57497	6.0013	239.396	14.2116	-17.4752	2.15871e-07	2.25837e-05
ENSOART00020017062	5	63910839	63987008	-	ENSOARG00020010736	PDE6A	PDE6A-201	60.3471	22.6194	45.0313	24.8218	161.199	92.2928	114.34	219.707	38.2049	146.885	3.8269	0.000182866	0.00633197
ENSOART00020017121	6	129402264	129412308	+	ENSOARG00020011039	DGKQ	DGKQ-201	47.6808	75.4325	70.6354	70.3737	151.93	153.518	147.803	135.159	66.0306	147.103	2.23626	8.48394e-05	0.00347307
ENSOART00020017148	10	54749865	54880165	+	ENSOARG00020010566	LMO7	LMO7-203	14.9278	19.4732	0	98.7834	0	0	0	0	33.2961	0	-182.328	0.000404838	0.0117646
ENSOART00020017175	1	117737357	117766344	-	ENSOARG00020011195	CFAP45	CFAP45-202	219.784	180.933	210.515	183.03	56.7969	22.6546	9.14846	24.508	198.565	28.277	-7.23134	2.9409e-07	2.94575e-05
ENSOART00020017199	4	72574158	72582852	+	ENSOARG00020011238	ensembl	protein_coding	80.5092	72.6941	75.5244	167.481	51.2275	27.0405	28.1328	40.3602	99.0523	36.6903	-2.73265	0.00270989	0.0484615
ENSOART00020017232	17	62209275	62263070	-	ENSOARG00020011120	MLXIP	MLXIP-201	38.7407	192.884	160.748	176.96	272.757	990.749	953.902	702.847	142.333	730.064	5.1384	0.000143688	0.00525395
ENSOART00020017237	11	30064439	30081811	+	ENSOARG00020011305	TRPV2	TRPV2-201	373.26	174.47	294.475	201.641	49.4688	46.1484	83.0992	40.5651	260.961	54.8204	-4.74802	2.69668e-07	2.71557e-05
ENSOART00020017338	18	60261708	60310313	-	ENSOARG00020011106	DICER1	DICER1-202	0	0	0	0	0	54.4247	0	161.728	0	54.0382	291.87	0.00249551	0.0455358
ENSOART00020017363	11	40767176	40783086	+	ENSOARG00020011010	MYO1C	MYO1C-203	616.854	837.855	582.685	691.964	270.626	295.226	277.873	178.999	682.339	255.681	-2.67006	1.45586e-06	0.000116661
ENSOART00020017383	11	26733084	26759173	+	ENSOARG00020011374	ITGA3	ITGA3-202	96.934	287.061	79.2957	271.606	0	11.7525	3.04811	10.1415	183.724	6.23552	-28.2412	6.1572e-09	1.12569e-06
ENSOART00020017484	2	185109903	185151306	-	ENSOARG00020011495	HNMT	HNMT-201	374.097	130.449	144.533	193.472	81.5454	34.4838	52.2683	95.9989	210.638	66.0741	-3.20258	0.00183214	0.0364704
ENSOART00020017522	15	49834670	49838974	-	ENSOARG00020011513	SMPD1	SMPD1-201	1025.19	780.15	326.935	760.161	315.558	302.987	292.272	288.359	723.11	299.794	-2.41385	0.00171948	0.0349671
ENSOART00020017530	13	48457347	48529913	-	ENSOARG00020011355	ZMYND11	ZMYND11-202	0	0	0	0	138.673	117.653	0	0	0	64.0815	345.612	0.00198163	0.0383515
ENSOART00020017622	5	45390349	45433060	+	ENSOARG00020011473	ensembl	protein_coding	1233.79	837.433	825.592	580.695	324.576	353.309	274.626	297.596	869.378	312.527	-2.78382	5.92183e-06	0.000396847
ENSOART00020017678	4	123468254	123472407	+	ENSOARG00020011618	ensembl	protein_coding	230.315	43.3699	40.348	14.1196	15.0795	5.90771	4.66813	14.5557	82.0381	10.0528	-8.30549	0.0010615	0.024924
ENSOART00020017717	7	16012560	16021856	-	ENSOARG00020011634	CALML4	CALML4-201	1230.69	425.187	400.811	495.396	219.59	246.639	154.492	259.926	638.021	220.161	-2.89987	0.0016116	0.0333862
ENSOART00020017837	8	74597459	74618682	-	ENSOARG00020011740	FUCA2	FUCA2-201	457.525	464.124	246.563	436.553	64.6125	184.886	143.337	176.392	401.191	142.307	-2.80648	0.000817997	0.020268
ENSOART00020017842	14	46634838	46635925	-	ENSOARG00020011732	CEBPA	CEBPA-201	32.0456	26.6883	8.41179	2.04269	1183.61	281.066	121.671	57.837	17.2971	411.045	23.6375	1.05572e-05	0.000645462
ENSOART00020017855	21	52263572	52268290	-	ENSOARG00020011721	PNPLA2	PNPLA2-201	178.817	130.127	142.078	144.474	2405.66	366.847	467.342	227.573	148.874	866.857	5.8158	0.000673129	0.0174486
ENSOART00020017860	13	56298871	56326994	+	ENSOARG00020011728	ZBTB46	ZBTB46-201	5.21569	7.5199	2.42496	2.06081	49.6672	26.0328	24.4661	31.3264	4.30534	32.8731	7.46913	2.59127e-05	0.00133739
ENSOART00020017907	9	30717932	30877785	+	ENSOARG00020011599	MTSS1	MTSS1-202	58.98	115.525	167.153	145.154	0	4.20354	0	8.4663	121.703	3.16746	-36.4627	6.10412e-08	7.92736e-06
ENSOART00020017912	5	11135124	11145002	+	ENSOARG00020011465	ensembl	pseudogene	331.55	349.682	210.225	363.496	78.904	94.0052	101.507	175.905	313.738	112.58	-2.77683	0.00020604	0.00696578
ENSOART00020017925	3	106678645	106703473	+	ENSOARG00020011743	RNF149	RNF149-201	312.987	368.985	281.938	233.475	920.731	496.191	534.832	539.366	299.346	622.78	2.07658	0.00199296	0.038413
ENSOART00020018003	5	64180933	64216792	-	ENSOARG00020011812	PDGFRB	PDGFRB-201	2143.3	5410.84	1334.67	3866.89	1108.93	998.712	1028.61	1264.29	3188.92	1100.14	-2.89868	0.0015256	0.032207
ENSOART00020018074	20	29293219	29306123	+	ENSOARG00020011157	EHMT2	EHMT2-203	284.576	344.32	260.011	288.37	41.9916	106.481	171.101	128.247	294.319	111.955	-2.61107	0.00276927	0.0492425
ENSOART00020018116	6	26164867	26245965	+	ENSOARG00020011858	SLC39A8	SLC39A8-202	10.4315	23.6245	73.919	29.8648	31.292	85.6679	529.323	289.643	34.4599	233.981	6.82305	0.00230928	0.0425916
ENSOART00020018127	8	53488992	53547315	-	ENSOARG00020011876	ANKRD6	ANKRD6-201	38.8895	85.3651	19.5305	45.6417	0	6.73906	0	0	47.3567	1.68476	-26.7139	0.000400942	0.011742
ENSOART00020018155	2	235999366	236006903	-	ENSOARG00020011884	GLB1L	GLB1L-201	640.703	405.302	108.435	289.897	115.265	109.884	41.8885	101.347	361.084	92.0963	-3.93178	0.00129693	0.0286985
ENSOART00020018157	11	40886110	40909088	-	ENSOARG00020011895	DOC2B	DOC2B-201	2.2356	3.2094	1.20531	1.02439	148.144	87.4567	49.9336	16.1355	1.91867	75.4175	38.7101	1.75057e-08	2.81752e-06
ENSOART00020018220	4	73149592	73194716	+	ENSOARG00020011928	SCRN1	SCRN1-201	435.923	610.663	233.1	903.279	60.9695	46.2292	33.7459	169.67	545.741	77.6536	-7.01961	1.98608e-05	0.00108406
ENSOART00020018225	3	231388687	231403572	+	ENSOARG00020011837	APOBEC3Z3	APOBEC3Z3-201	184.798	57.8825	66.4769	103.748	40.6125	11.7654	28.3603	21.2006	103.226	25.4847	-4.12205	0.000675407	0.0174706
ENSOART00020018227	9	30717932	30877482	+	ENSOARG00020011599	MTSS1	MTSS1-204	100.582	290.559	243.099	354.294	3.66888	15.9463	9.91967	16.0661	247.133	11.4002	-20.9891	2.18852e-13	1.17749e-10
ENSOART00020018272	11	40943877	41028642	-	ENSOARG00020011967	RPH3AL	RPH3AL-201	86.4588	58.4058	60.8487	37.5181	14.9869	8.42911	21.6889	5.97653	60.8079	12.7704	-4.79412	0.000153384	0.00553328
ENSOART00020018286	11	36075380	36080260	-	ENSOARG00020011830	SHBG	SHBG-205	23.592	12.9724	2.42636	5.15516	0	0	0	0	11.0365	0	-60.7152	0.000926218	0.0224474
ENSOART00020018314	14	56803435	56812165	-	ENSOARG00020011948	ensembl	protein_coding	420.989	431.602	122.358	447.853	36.8252	36.1172	95.6352	128.748	355.701	74.3313	-4.76547	0.000326573	0.0100321
ENSOART00020018315	14	41856032	41862293	-	ENSOARG00020011920	ensembl	protein_coding	4.46047	13.8724	0	61.3059	4342.04	602.357	572.544	1115.84	19.9097	1658.2	83.2711	5.70906e-08	7.46578e-06
ENSOART00020018319	14	57705359	57709570	-	ENSOARG00020011954	ensembl	protein_coding	75.2806	63.4884	54.6129	61.548	7.53595	13.5021	10.8883	23.9685	63.7325	13.9737	-4.45284	1.26948e-05	0.000740112
ENSOART00020018429	2	264466236	264618695	-	ENSOARG00020011152	ARHGEF10L	ARHGEF10L-203	640.675	523.364	301.406	420.994	140.637	160.154	121.707	201.689	471.61	156.047	-3.02154	1.31645e-05	0.000760431
ENSOART00020018435	1	106747006	106747278	+	ENSOARG00020012089	MLLT11	MLLT11-201	32.6	20.6174	47.2469	44.4512	0	7.12848	4.19785	12.0154	36.2289	5.83542	-5.92877	0.001147	0.0263227
ENSOART00020018482	25	27011368	27164871	+	ENSOARG00020011395	COL13A1	COL13A1-204	0	0	0	0	14.5833	4.17656	7.58683	42.0587	0	17.1013	92.3767	0.000111025	0.00430186
ENSOART00020018497	11	9759021	9810613	-	ENSOARG00020012050	TIMP2	TIMP2-202	12952.7	9958.09	5104.62	10167.2	4018.22	2680.84	3160.13	4015.35	9545.65	3468.63	-2.75233	0.000105083	0.00411506
ENSOART00020018540	8	53691327	53726389	+	ENSOARG00020012117	RRAGD	RRAGD-201	87.9299	86.7743	22.9461	204.251	25.8678	12.6082	16.8738	19.5127	100.475	18.7156	-5.42745	0.000448912	0.0126549
ENSOART00020018611	14	41892597	41905227	-	ENSOARG00020012133	DHODH	DHODH-202	138.61	96.2294	152.955	122.832	531.932	256.529	335.148	182.658	127.657	326.567	2.55126	0.00179516	0.0360006
ENSOART00020018660	11	9866743	9870462	-	ENSOARG00020012223	CANT1	CANT1-201	313.733	303.709	259.003	245.723	642.962	458.363	603.302	422.185	280.542	531.703	1.8918	0.000781816	0.0196037
ENSOART00020018706	11	9890251	9912338	+	ENSOARG00020012269	C1QTNF1	C1QTNF1-201	1222.89	1130.31	348.129	1213.19	18380.2	18870.5	21803.6	6882.58	978.63	16484.2	16.8414	9.16886e-14	5.23208e-11
ENSOART00020018711	13	70532952	70552746	+	ENSOARG00020012275	FAM83D	FAM83D-201	26.0785	34.373	64.2517	11.3327	294.374	160.402	305.864	73.6652	34.009	208.576	6.14952	0.000104267	0.00409908
ENSOART00020018778	11	30246575	30261287	+	ENSOARG00020012198	ensembl	protein_coding	67.8053	77.305	61.7881	56.6283	23.9348	1.67985	1.53009	3.388	65.8817	7.63319	-9.42803	0.000342759	0.0103604
ENSOART00020018805	13	76681975	76684259	-	ENSOARG00020012315	SLPI	SLPI-201	1.484	0	3.47659	0.984834	337.546	10.9561	77.7098	11.1785	1.48636	109.348	74.0782	2.4801e-06	0.000186067
ENSOART00020018912	7	78793159	78887327	+	ENSOARG00020012405	RHOJ	RHOJ-201	42.4798	53.3435	33.6176	21.4297	7.43976	4.20842	0.770611	4.25463	37.7177	4.16835	-9.73208	1.24555e-05	0.000732968
ENSOART00020018949	10	34501436	34511038	+	ENSOARG00020012435	ensembl	protein_coding	36.5218	74.1673	212.905	100.073	355.33	518.762	335.481	434.443	105.917	411.004	3.89149	0.000532632	0.0144942
ENSOART00020018956	8	2462916	2776137	-	ENSOARG00020012409	FILIP1	FILIP1-201	59.5967	148.979	231.991	487.648	60.2325	41.9192	47.899	16.0289	232.054	41.5199	-5.61482	0.000484782	0.0134056
ENSOART00020018997	24	41294421	41333430	+	ENSOARG00020012438	CARD11	CARD11-201	458.901	324.829	563.811	563.1	228.285	40.2474	110.289	81.8536	477.66	115.169	-4.17549	0.00025654	0.00827209
ENSOART00020019051	4	9142636	9166388	-	ENSOARG00020012494	UPP1	UPP1-201	45.3619	0	21.5336	1.01681	1987.03	72.2486	211.689	6.79726	16.9781	569.442	33.4259	0.00126457	0.0281478
ENSOART00020019104	14	59705795	59709575	+	ENSOARG00020012533	ATF5	ATF5-201	2723.28	2058.8	1119.55	626.569	547.835	679.49	351.864	370.463	1632.05	487.413	-3.3497	0.0011274	0.0260813
ENSOART00020019127	20	37285532	37297210	-	ENSOARG00020012558	ensembl	protein_coding	325.094	156.128	141.717	188.107	438.481	392.676	439.393	476.714	202.761	436.816	2.14992	0.0026883	0.0482128
ENSOART00020019169	5	64283213	64345425	-	ENSOARG00020012100	CAMK2A	CAMK2A-202	4.48159	23.6394	43.6196	29.8625	1.85025	0	0	0.850013	25.4008	0.675067	-49.6378	4.2629e-05	0.00202203
ENSOART00020019174	20	41300210	41301087	-	ENSOARG00020012570	ID4	ID4-201	192.775	355.318	141.799	143.912	1290.5	723.527	694.966	332.119	208.451	760.279	3.64397	0.000531985	0.0144942
ENSOART00020019230	22	15430849	15493676	+	ENSOARG00020011767	BTAF1	BTAF1-205	0	0	0	0	10.921	84.4882	100.86	111.092	0	76.8401	416.01	7.37606e-10	1.75588e-07
ENSOART00020019360	9	53866675	53896731	-	ENSOARG00020012699	SBSPON	SBSPON-201	82.17	22.4826	69.9128	11.2694	3.72198	0	1.54289	0	46.4587	1.31622	-42.6069	1.04885e-05	0.000645138
ENSOART00020019373	6	129641383	129668872	-	ENSOARG00020012202	PDE6B	PDE6B-201	29.0914	30.1948	3.65542	7.24811	1.83414	0	0	0.846078	17.5474	0.670055	-34.4634	0.000492256	0.013572
ENSOART00020019407	5	17585581	17665426	-	ENSOARG00020012203	KDM4B	KDM4B-202	28.3098	36.6622	25.5984	50.7564	199.318	131.678	155.308	130.874	35.3317	154.295	4.3547	3.64842e-08	5.36745e-06
ENSOART00020019457	20	37442479	37444937	-	ENSOARG00020012782	ensembl	protein_coding	28.3114	15.0731	51.0851	17.5715	65.9902	80.5581	116.684	89.6011	28.0103	88.2084	3.17118	0.00156121	0.0326657
ENSOART00020019459	18	18508861	18518362	-	ENSOARG00020012577	PLIN1	PLIN1-201	0	0	0	0	810.813	104.948	171.481	0	0	271.81	1466.72	0.000493247	0.0135794
ENSOART00020019460	20	21462989	21548128	-	ENSOARG00020012671	CYP39A1	CYP39A1-202	306.205	487.946	373.651	303.044	93.4183	173.677	112.05	109.851	367.712	122.249	-2.99567	6.56495e-06	0.000435298
ENSOART00020019508	11	10501746	10508000	+	ENSOARG00020012762	CBX2	CBX2-201	15.6476	8.58551	18.1611	2.05788	33.1647	85.6852	91.0881	66.0881	11.113	69.0065	6.23157	0.000170764	0.00594393
ENSOART00020019547	17	66876955	66913388	+	ENSOARG00020012804	FBXO21	FBXO21-201	283.85	619.638	513.95	501.946	1286.78	2959.6	2028.05	2275.71	479.846	2137.53	4.45807	8.80423e-08	1.05815e-05
ENSOART00020019574	4	73410035	73750735	-	ENSOARG00020012268	CHN2	CHN2-204	326.368	407.692	934.3	525.572	143.781	254.56	233.539	196.612	548.483	207.123	-2.64143	0.00162839	0.03366
ENSOART00020019594	18	70464448	70465982	+	ENSOARG00020012857	ensembl	protein_coding	244.516	62.3694	36.0729	33.6261	20.5933	4.30407	0	2.66326	94.1461	6.89017	-14.6227	0.000894857	0.0218721
ENSOART00020019815	1	111887810	111905092	+	ENSOARG00020012723	DAP3	DAP3-203	70.7914	99.6126	113.495	64.6467	321.588	134.495	230.143	273.212	87.1365	239.859	2.75194	0.000421701	0.0121162
ENSOART00020019826	6	74490532	74538277	+	ENSOARG00020013016	SPATA18	SPATA18-201	4.45605	0	0	0	31.003	346.176	147.28	406.629	1.11401	232.772	186.244	2.95551e-09	5.79742e-07
ENSOART00020019831	5	17746809	17760507	+	ENSOARG00020012988	ARRDC5	ARRDC5-201	92.4188	68.1346	31.1241	18.3147	16.7955	5.8958	10.0418	11.079	52.498	10.953	-4.91784	0.00113515	0.0261692
ENSOART00020019956	5	54175692	54181957	+	ENSOARG00020009907	HARS2	HARS2-202	278.68	283.234	262.615	295.179	444.257	492.32	541.36	569.502	279.927	511.86	1.83111	2.57975e-05	0.00133739
ENSOART00020019962	2	67876302	67895591	-	ENSOARG00020013084	ANXA1	ANXA1-202	7344.78	3710.9	4838.11	2442.99	2236.38	1401.99	1477.85	682.959	4584.2	1449.8	-3.16326	0.00107588	0.0252301
ENSOART00020019974	2	87970284	88160916	-	ENSOARG00020012892	MPDZ	MPDZ-202	24.6269	89.8305	113.878	47.863	0	0	0	0	69.0496	0	-377.438	8.80756e-11	2.59149e-08
ENSOART00020019989	6	74490532	74538277	+	ENSOARG00020013016	SPATA18	SPATA18-202	0	18.3054	0	14.479	93.2312	198.61	31.1985	308.826	8.1961	157.966	19.3359	0.000987988	0.0236567
ENSOART00020020043	18	61600898	61630847	+	ENSOARG00020013146	BDKRB2	BDKRB2-201	29.8014	45.2222	41.3583	36.1797	5.49864	4.19565	1.52517	4.22628	38.1404	3.86143	-10.3754	1.05792e-07	1.2451e-05
ENSOART00020020045	1	11385626	11389353	-	ENSOARG00020013134	COL8A2	COL8A2-201	371.009	250.126	894.526	88.0275	71.3335	36.0666	35.7881	5.91111	400.922	37.2748	-10.8462	4.77774e-05	0.0022325
ENSOART00020020070	11	27023536	27029571	+	ENSOARG00020013136	EME1	EME1-201	128.901	91.3279	98.2337	104.094	240.916	186.419	234.678	240.423	105.639	225.609	2.12773	5.77046e-05	0.00255079
ENSOART00020020106	2	67876302	67895248	-	ENSOARG00020013084	ANXA1	ANXA1-201	719.862	313.474	351.986	354.474	207.378	84.9318	96.7863	92.5618	434.949	120.415	-3.63866	0.000112483	0.00434941
ENSOART00020020179	4	73990344	73992776	+	ENSOARG00020013245	TRIL	TRIL-201	4.46551	1.07562	2.43041	0	32.9552	15.0883	7.61753	27.019	1.99288	20.67	9.90854	0.00146561	0.0311851
ENSOART00020020206	6	108188913	108222526	-	ENSOARG00020013230	PLAC8	PLAC8-201	51.648	4.24504	14.2812	100.134	5.68754	0	1.56425	0	42.577	1.81295	-27.28	0.000711295	0.0181636
ENSOART00020020216	7	17308832	17317083	+	ENSOARG00020013246	GLCE	GLCE-201	102.817	260.435	283.223	334.684	421.899	1227.01	1012.53	1151.66	245.29	953.276	3.89159	0.000152921	0.00553328
ENSOART00020020266	16	25487122	25494689	+	ENSOARG00020013293	ESM1	ESM1-201	99.3683	262.996	65.437	81.9019	9.44506	12.689	0.779748	0	127.426	5.72845	-22.8444	2.03227e-05	0.00110287
ENSOART00020020279	11	30512966	30537606	+	ENSOARG00020013247	PMP22	PMP22-202	160.276	85.2214	149.591	83.0836	53.2429	16.062	10.1739	14.6125	119.543	23.5228	-5.26679	0.000163363	0.0057825
ENSOART00020020348	5	15327030	15333559	+	ENSOARG00020013214	ANGPTL4	ANGPTL4-201	450.819	406.239	633.321	172.565	2981.44	1378.24	663.037	1121.96	415.736	1536.17	3.69378	0.00154932	0.0326244
ENSOART00020020363	5	101941250	102070402	+	ENSOARG00020012132	CAST	CAST-201	832.211	1313.38	1510.43	1714.51	500.509	670.502	527.811	420.988	1342.63	529.952	-2.53235	8.76948e-05	0.00357442
ENSOART00020020367	13	72243712	72244683	-	ENSOARG00020013364	MAFB	MAFB-201	105.087	275.852	95.8238	884.716	104.434	36.2121	17.7579	12.7794	340.37	42.796	-8.03957	0.000997052	0.023766
ENSOART00020020376	11	7727295	7804427	-	ENSOARG00020012903	RNF157	RNF157-201	26.8224	40.8724	23.0774	56.7699	5.50783	0.839425	3.8175	2.53771	36.8855	3.17561	-12.412	1.93211e-06	0.000149113
ENSOART00020020414	11	38207243	38219261	+	ENSOARG00020013336	XAF1	XAF1-201	72.5772	16.0229	9.60712	185.772	0	2.537	4.65536	3.42342	70.9947	2.65395	-25.2904	3.05785e-05	0.00152738
ENSOART00020020433	5	101941250	102070402	+	ENSOARG00020012132	CAST	CAST-202	733.129	604.814	171.393	687.964	141.244	141.837	77.8281	205.472	549.325	141.595	-3.88167	0.000405314	0.0117646
ENSOART00020020434	3	222917350	222953543	+	ENSOARG00020012750	CD163	CD163-201	0	0	0	0	25.4859	0	169.79	7.56679	0	50.7107	273.96	0.000265586	0.00849109
ENSOART00020020474	8	54717648	54719066	+	ENSOARG00020013412	CNR1	CNR1-201	18.6295	131.709	18.1037	442.092	5.5471	23.5388	0.767388	3.39463	152.633	8.31197	-18.2657	0.000534266	0.0145003
ENSOART00020020487	9	74793435	74873987	+	ENSOARG00020013212	SYBU	SYBU-205	0	0	0	0	25.5418	14.1891	6.07095	10.0912	0	13.9733	74.5824	6.29623e-05	0.00274868
ENSOART00020020534	21	44860370	44877580	-	ENSOARG00020013165	CDC42BPG	CDC42BPG-201	78.9655	302.287	98.9066	175.355	12.7758	37.7268	15.2054	21.9337	163.879	21.9104	-7.39835	3.24488e-06	0.000234116
ENSOART00020020573	3	108612391	108725490	+	ENSOARG00020013507	MGAT4A	MGAT4A-202	9.68659	28.9789	39.9599	33.9597	95.7946	168.845	128.581	74.5557	28.1463	116.944	4.19289	0.000207669	0.00697608
ENSOART00020020610	5	101942124	102070402	+	ENSOARG00020012132	CAST	CAST-203	1259.85	1140.45	1065.86	1246.97	514.89	396.045	336.994	282.278	1178.28	382.551	-3.08927	1.07306e-08	1.83698e-06
ENSOART00020020658	3	222917350	222952502	+	ENSOARG00020012750	CD163	CD163-203	0	2.15901	4.8816	4.14823	0	42.8153	362.695	10.1414	2.79721	103.913	37.7416	0.00111405	0.0259316
ENSOART00020020777	14	52775013	52797696	-	ENSOARG00020012283	LTBP4	LTBP4-204	443.993	1133.67	581.294	218.959	89.4198	116.531	57.0151	50.6133	594.478	78.3948	-7.59335	5.61356e-07	5.20734e-05
ENSOART00020020815	5	43995603	43996049	+	ENSOARG00020013649	ensembl	protein_coding	7.49227	3.05569	120.442	26.8404	2.01959	0.852344	6.43226	0.877443	39.4577	2.54541	-15.213	0.00229927	0.0424486
ENSOART00020020821	3	8292510	8334825	-	ENSOARG00020009439	DNM1	DNM1-203	196.903	368.791	308.27	332.373	0	33.5976	6.10463	55.832	301.584	23.8836	-12.4965	0.000126094	0.00476801
ENSOART00020021047	20	29412450	29417453	+	ENSOARG00020013786	CLIC1	CLIC1-201	3959.28	1800.86	1994.96	1236.94	681.397	737	600.401	340.978	2248.01	589.944	-3.81213	5.22051e-05	0.00237458
ENSOART00020021066	26	16089894	16132769	-	ENSOARG00020013348	ACSL1	ACSL1-203	55.8771	148.627	51.109	122.023	4935.7	603.28	511.541	279.725	94.4089	1582.56	16.7589	7.4457e-06	0.000481821
ENSOART00020021121	20	29417954	29421503	+	ENSOARG00020013844	DDAH2	DDAH2-201	6655.95	4173.91	2038.42	2734.53	512.199	469.938	168.829	377.658	3900.7	382.156	-10.2171	2.73661e-10	7.46857e-08
ENSOART00020021206	6	75447043	75841241	-	ENSOARG00020013824	SCFD2	SCFD2-201	435.102	789.192	889.134	656.353	318.949	349.084	260.821	308.53	692.445	309.346	-2.23784	0.000366081	0.0108959
ENSOART00020021215	18	56874256	56960993	-	ENSOARG00020013651	FBLN5	FBLN5-202	904.64	1439.55	1183.23	1033.31	112.742	379.108	85.1539	152.728	1140.18	182.433	-6.23904	9.08828e-07	7.6745e-05
ENSOART00020021270	18	56874256	56960466	-	ENSOARG00020013651	FBLN5	FBLN5-201	223.475	340.67	136.116	144.602	0	0	0	28.1755	211.215	7.04388	-29.6172	0.00132706	0.0291257
ENSOART00020021284	26	16089894	16132769	-	ENSOARG00020013348	ACSL1	ACSL1-204	125.166	116.286	74.2024	173.664	3751.86	351.594	575.748	146.228	122.33	1206.36	9.85398	0.000281977	0.00889432
ENSOART00020021297	13	84021676	84311630	+	ENSOARG00020013957	TSHZ2	TSHZ2-201	75.9899	215.618	64.5878	17.6046	513.996	1238.86	705.13	152.848	93.4502	652.709	6.98702	0.000647582	0.0169687
ENSOART00020021309	16	39600925	39677782	-	ENSOARG00020013733	SLC1A3	SLC1A3-203	22.3263	0	18.1375	28.7729	126.986	171.163	153.675	158.254	17.3092	152.519	8.79117	0.000147024	0.00536551
ENSOART00020021347	16	617949	1387864	-	ENSOARG00020013676	SLIT3	SLIT3-201	86.4152	91.7625	96.4595	39.427	1640.88	503.868	974.705	81.8317	78.516	800.321	10.1886	1.90712e-05	0.00104702
ENSOART00020021355	3	140662341	140689784	-	ENSOARG00020013894	NDUFA12	NDUFA12-203	143.294	132.885	143.127	127.258	31.2773	64.628	69.697	45.9555	136.641	52.8894	-2.54118	0.00019066	0.00651599
ENSOART00020021450	26	16089894	16132690	-	ENSOARG00020013348	ACSL1	ACSL1-205	111.012	306.748	117.929	345.072	7280.94	683.139	899.481	300.995	220.19	2291.14	10.4034	0.00036768	0.0109036
ENSOART00020021490	2	236159108	236165590	+	ENSOARG00020014096	DES	DES-201	289.103	134.224	153.887	24.7141	27.6126	11.7585	14.5342	8.46937	150.482	15.5937	-9.85729	1.5067e-05	0.000854597
ENSOART00020021499	7	104592798	104632402	+	ENSOARG00020013562	ensembl	protein_coding	1032.69	974.85	888.166	916.669	373.128	470.192	540.242	624.608	953.093	502.043	-1.89501	0.000381462	0.0112591
ENSOART00020021654	5	18099249	18105576	+	ENSOARG00020014173	PLIN4	PLIN4-201	2.23492	4.31604	1.22012	5.18403	246.605	69.5978	82.1602	19.4106	3.23878	104.443	32.1023	4.43361e-08	6.10085e-06
ENSOART00020021693	3	228255114	228325891	-	ENSOARG00020014183	NINJ2	NINJ2-201	263.113	207.263	116.244	78.6308	45.2622	62.4588	34.2452	30.8314	166.313	43.1994	-3.85888	0.000231375	0.00764391
ENSOART00020021758	25	28088061	28092932	-	ENSOARG00020014228	PCBD1	PCBD1-201	171.429	59.3194	42.8046	116.206	11.2847	1.68716	7.7679	16.2518	97.4398	9.24788	-10.6609	8.59118e-06	0.000539268
ENSOART00020021767	14	67981491	67981952	-	ENSOARG00020014263	CDC42EP5	CDC42EP5-201	118.237	76.6806	110.93	33.7173	36.0735	11.9231	4.81316	7.87875	84.8912	15.1721	-5.86063	0.000685711	0.0176402
ENSOART00020021770	5	101966542	102070402	+	ENSOARG00020012132	CAST	CAST-208	677.25	605.916	606.599	515.489	216.436	131.763	113.684	301.011	601.314	190.724	-3.15738	4.5398e-05	0.00213722
ENSOART00020021782	2	68106756	68163247	+	ENSOARG00020014246	ALDH1A1	ALDH1A1-202	183.054	181.566	0	56.7075	2304.43	746.953	2493.15	461.24	105.332	1501.44	14.2436	0.000883712	0.0216682
ENSOART00020021820	15	44947141	44970901	-	ENSOARG00020014257	CTR9	CTR9-201	0	0	0	0	0	34.2989	8.34914	65.6752	0	27.0808	146.555	0.000569967	0.0152675
ENSOART00020021833	14	57046364	57075196	+	ENSOARG00020013117	HIF3A	HIF3A-201	0	0	0	0	41.9772	4.17178	10.6253	8.40831	0	16.2957	86.776	0.000147813	0.00538076
ENSOART00020021907	2	68106756	68161372	+	ENSOARG00020014246	ALDH1A1	ALDH1A1-201	0	0	6.03897	0	499.064	22.6032	436.885	0	1.50974	239.638	163.583	0.000275247	0.00874595
ENSOART00020021963	2	265098572	265101952	+	ENSOARG00020014366	MFAP2	MFAP2-201	4453.35	2289.04	1273.07	1602.31	231.519	571.256	45.3318	89.3161	2404.44	234.356	-10.2608	2.29231e-05	0.00120577
ENSOART00020021980	X	18653222	18986394	-	ENSOARG00020014389	SH3KBP1	SH3KBP1-201	437.346	858.692	658.721	836.576	124.758	344.953	309.065	298.509	697.834	269.321	-2.58359	0.00177362	0.0357974
ENSOART00020022008	14	52945429	52955930	+	ENSOARG00020014413	PRX	PRX-201	213.804	365.939	274.693	264.543	67.5426	71.2647	82.1205	82.6806	279.745	75.9021	-3.66878	7.37981e-10	1.75588e-07
ENSOART00020022034	8	77740315	77766187	+	ENSOARG00020014418	RAB32	RAB32-201	418.08	201.82	251.253	340.243	143.009	68.1564	75.4424	34.8652	302.849	80.3682	-3.80526	0.000193511	0.00660144
ENSOART00020022038	7	546287	801166	+	ENSOARG00020013148	MCC	MCC-208	59.6026	270.295	334.584	206.783	21.9896	31.0463	86.1583	59.1617	217.816	49.589	-4.35885	0.00147995	0.0314547
ENSOART00020022053	5	64865029	64865211	+	ENSOARG00020014435	SMIM3	SMIM3-201	55.5445	55.4867	60.9243	32.2691	393.501	541.232	468.285	291.429	51.0561	423.612	8.30794	2.00077e-16	1.88383e-13
ENSOART00020022063	23	68279864	68302020	+	ENSOARG00020014406	ensembl	protein_coding	25.3442	12.8863	113.891	30.8902	9.21289	0	1.53112	1.69497	45.7529	3.10975	-16.4964	0.000438768	0.0124434
ENSOART00020022138	7	22872075	22881026	+	ENSOARG00020014378	EFS	EFS-201	8.23585	5.4003	17.0699	4.14469	0	0.843713	0	0	8.71269	0.210928	-28.7851	0.00214247	0.0403513
ENSOART00020022139	5	15480996	15498375	-	ENSOARG00020014322	ADAMTS10	ADAMTS10-201	176.563	171.463	371.826	190.616	25.5975	15.0965	54.8098	32.0834	227.617	31.8968	-7.08479	1.40796e-07	1.59126e-05
ENSOART00020022156	2	68108098	68145809	+	ENSOARG00020014246	ALDH1A1	ALDH1A1-203	3.70867	11.5615	0	3.00443	107.179	41.1707	171.386	29.8536	4.56865	87.3973	19.0284	1.05176e-05	0.000645138
ENSOART00020022174	11	27151321	27159135	+	ENSOARG00020014365	SPATA20	SPATA20-201	381.459	169.038	147.178	243.94	42.159	16.7828	10.6767	22.8226	235.404	23.1103	-10.4806	2.22196e-09	4.53976e-07
ENSOART00020022259	12	59117248	59158060	-	ENSOARG00020014528	ensembl	protein_coding	118.511	64.6836	97.639	99.1722	13.1437	8.43296	6.98286	11.111	95.0014	9.91764	-9.88526	1.4234e-12	6.53759e-10
ENSOART00020022341	5	102022926	102071603	+	ENSOARG00020012132	CAST	CAST-210	2361.05	2585.45	2690.71	2718.46	759.198	897.126	803.297	806.562	2588.92	816.546	-3.16812	6.96302e-21	1.31121e-17
ENSOART00020022422	11	53583911	53644702	-	ENSOARG00020014646	YPEL2	YPEL2-201	54.4098	95.5579	69.1849	103.405	157.402	235.185	206.856	245.068	80.6394	211.128	2.62943	9.97013e-05	0.00396092
ENSOART00020022431	7	68683436	68686774	-	ENSOARG00020014655	BMP4	BMP4-202	93.1474	33.1946	102.586	25.643	194.152	453.963	263.217	167.187	63.6428	269.63	4.23778	0.000660174	0.0171947
ENSOART00020022466	7	68683436	68685766	-	ENSOARG00020014655	BMP4	BMP4-201	0	16.0701	10.8697	5.13215	60.9785	132.814	107.386	71.2682	8.01798	93.1117	11.8086	7.00101e-05	0.00295597
ENSOART00020022491	22	33738461	33864495	+	ENSOARG00020014640	ADD3	ADD3-202	79.2055	0	0	228.39	0	0	0	0	76.8988	0	-421.101	0.00112124	0.0259706
ENSOART00020022511	9	31460403	31518048	+	ENSOARG00020014445	ANXA13	ANXA13-202	113.577	10.7252	25.3741	26.7	0	6.74596	4.62254	4.25814	44.094	3.90666	-10.7961	0.000651115	0.0170057
ENSOART00020022557	11	23173457	23181452	-	ENSOARG00020014711	PPP1R1B	PPP1R1B-201	0	0	0	0	744.964	70.7248	90.3927	31.0801	0	234.29	1262.52	8.45979e-11	2.52867e-08
ENSOART00020022621	17	46972237	47236116	-	ENSOARG00020014448	RAPGEF2	RAPGEF2-203	0	0	0	0	0	123.874	167.654	0	0	72.882	393.636	0.00114336	0.0262889
ENSOART00020022629	9	55779673	55809135	+	ENSOARG00020014740	PI15	PI15-201	0	0	9.46576	2.01113	37.532	26.9044	63.5296	31.5537	2.86922	39.8799	14.4267	0.0010123	0.0240385
ENSOART00020022734	6	75919263	76025098	-	ENSOARG00020014691	LNX1	LNX1-202	55.1352	43.0156	89.8567	30.9573	9.18241	7.55529	14.5096	3.38407	54.7412	8.65783	-6.31084	5.13952e-05	0.00235554
ENSOART00020022786	8	55394914	55429514	-	ENSOARG00020014818	ensembl	protein_coding	24.5878	23.645	24.2658	56.7094	3.67632	2.51891	3.05664	3.38549	32.302	3.15934	-10.3872	2.99222e-06	0.000219247
ENSOART00020022792	19	52121149	52134601	-	ENSOARG00020014888	SLC38A3	SLC38A3-201	17.1378	15.0252	6.05403	5.14499	163.971	54.6026	16.8391	52.5301	10.8405	71.9857	6.53863	0.000919358	0.0223289
ENSOART00020022798	2	258954621	259001172	+	ENSOARG00020014896	TCEA3	TCEA3-201	232.502	65.2656	96.4411	126.021	29.6232	2.52269	3.07241	2.54748	130.057	9.44145	-14.7801	2.3683e-05	0.00123882
ENSOART00020022813	5	45688251	45692120	-	ENSOARG00020014881	POLR2E	POLR2E-202	3.72813	11.5252	5.85538	2.98545	143.629	40.6225	14.15	20.6905	6.02354	54.7731	9.05552	0.000582993	0.0155281
ENSOART00020022838	15	32680059	32686991	-	ENSOARG00020014906	MCAM	MCAM-201	2.98023	7.53157	12.1516	1.03265	965.207	141.008	157.986	31.291	5.92402	323.873	55.2852	5.02896e-08	6.73436e-06
ENSOART00020022841	1	287718678	287758399	+	ENSOARG00020014481	TRPM2	TRPM2-201	12.6643	12.9548	43.9566	5.1878	447.176	88.0301	71.4678	19.4033	18.6909	156.519	8.38504	0.00201822	0.0386624
ENSOART00020022844	16	62170474	62285390	+	ENSOARG00020014889	MARCHF11	MARCHF11-201	26.8806	8.57174	22.9326	44.11	3.71339	0.842705	0	0.851169	25.6237	1.35182	-23.5641	5.34537e-05	0.00242343
ENSOART00020022987	3	108958386	108965869	-	ENSOARG00020014979	ensembl	protein_coding	1.49278	130.2	151.803	102.173	0	4.20624	3.82985	17.8119	96.4173	6.46199	-14.597	0.00187833	0.0370763
ENSOART00020022998	5	45701349	45728657	-	ENSOARG00020015016	SBNO2	SBNO2-201	733.046	1334.01	1103.4	1200.03	432.746	539.125	690.545	371.262	1092.62	508.42	-2.14703	0.00156992	0.0327751
ENSOART00020023050	19	309943	335362	+	ENSOARG00020015082	DBNL	DBNL-201	626.677	535.909	531.758	488.898	300.938	215.985	242.233	289.193	545.81	262.087	-2.08855	1.25779e-05	0.000737864
ENSOART00020023067	3	109052810	109077445	-	ENSOARG00020015072	CNGA3	CNGA3-201	665.337	605.716	245.442	270.531	20.1869	20.9838	7.6327	26.218	446.757	18.7553	-23.944	1.07495e-15	8.80108e-13
ENSOART00020023083	11	42066754	42095413	+	ENSOARG00020014883	SLC6A4	SLC6A4-201	20.8612	47.3619	42.5571	13.4327	155.867	88.1172	94.592	205.44	31.0532	136.004	4.39556	0.000170083	0.00594218
ENSOART00020023110	8	62219759	62325387	-	ENSOARG00020009344	ensembl	protein_coding	544.591	1567.82	1715.06	1747.43	192.009	400.908	505.52	485.505	1393.73	395.985	-3.51443	0.00038845	0.0114117
ENSOART00020023149	15	88725555	88763454	+	ENSOARG00020014967	DTX4	DTX4-201	0	2.14079	0	0	25.6348	19.2351	3.04471	24.4482	0.535198	18.0907	34.7538	0.00080113	0.0199476
ENSOART00020023164	12	82367375	82492313	+	ENSOARG00020015025	NR5A2	NR5A2-202	0	0	0	0	65.763	134.215	583.033	79.8543	0	215.716	1165.51	1.0076e-12	4.99318e-10
ENSOART00020023271	23	19053490	19053845	+	ENSOARG00020015207	ensembl	protein_coding	2598.07	1287.43	2062.05	1480.31	248.123	518.598	710.479	250.714	1856.96	431.978	-4.29324	1.58525e-05	0.000891102
ENSOART00020023406	5	18213283	18222699	-	ENSOARG00020014684	MPND	MPND-201	175.848	166.383	56.9236	85.4302	29.4688	5.8799	6.12194	31.3442	121.146	18.2037	-6.77022	0.000205768	0.00696578
ENSOART00020023440	11	42079137	42099059	+	ENSOARG00020014883	SLC6A4	SLC6A4-203	12.6664	52.6696	25.483	26.8122	110.27	81.4419	93.2159	209.884	29.4078	123.703	4.22739	0.000386315	0.0113667
ENSOART00020023482	7	1501350	1788445	+	ENSOARG00020015309	EPB41L4A	EPB41L4A-201	287.582	475.978	542.634	482.838	36.6493	98.1734	147.155	131.001	447.258	103.245	-4.30189	2.02699e-05	0.00110287
ENSOART00020023511	21	38303069	38315820	+	ENSOARG00020015357	TMEM132A	TMEM132A-201	309.173	328.865	387.605	255.836	616.29	670.144	493.359	697.457	320.37	619.312	1.93406	0.000357155	0.0106925
ENSOART00020023526	3	14512280	14541322	-	ENSOARG00020014930	DAB2IP	DAB2IP-206	0	0	99.271	137.47	0	0	0	0	59.1851	0	-323.973	0.00215993	0.0405925
ENSOART00020023572	16	63912625	63941089	-	ENSOARG00020015405	OTULINL	OTULINL-201	44.7108	25.6993	88.1048	19.489	1965.52	260.608	652.28	182.461	44.501	765.218	17.2042	8.21225e-07	7.12649e-05
ENSOART00020023686	X	70315753	70323578	+	ENSOARG00020015488	HMGN5	HMGN5-202	22.2006	0	0	0	347.91	154.365	206.874	57.2378	5.55015	191.597	33.7463	0.000710484	0.0181636
ENSOART00020023697	3	141530427	141538446	+	ENSOARG00020015494	PPP1R1A	PPP1R1A-201	1.48344	1.05068	1.17778	0	1219.06	961.268	79.1258	7.67817	0.927978	566.783	600.023	7.52813e-11	2.28759e-08
ENSOART00020023762	7	89547159	89654613	-	ENSOARG00020014686	LTBP2	LTBP2-201	895.423	2859.93	4196.81	4237.93	233.465	185.255	652.769	29.5173	3047.52	275.252	-11.0675	3.51439e-05	0.00171895
ENSOART00020023778	14	58497964	58502284	+	ENSOARG00020015518	EMP3	EMP3-201	1013.65	294.349	470.499	188.781	91.7005	30.3383	23.9948	31.5748	491.82	44.4021	-11.2325	3.50076e-07	3.39049e-05
ENSOART00020023824	3	8582522	8595065	+	ENSOARG00020015500	ST6GALNAC6	ST6GALNAC6-201	1125.1	616.566	328.532	427.553	252.058	227.585	151.403	232.85	624.439	215.974	-2.89579	0.00135041	0.0293644
ENSOART00020023844	20	17432245	17440798	-	ENSOARG00020015583	MED20	MED20-201	44.7254	42.1997	33.1027	42.2008	90.8731	76.02	78.0308	103.803	40.5571	87.1818	2.13929	0.000742722	0.0187987
ENSOART00020023849	7	80317825	80387037	-	ENSOARG00020015515	SPTB	SPTB-201	7.44928	22.6925	41.5712	11.4285	109.347	1023.33	104.807	8.43033	20.7854	311.479	15.0452	0.000593383	0.0157602
ENSOART00020023877	5	44256781	44259729	-	ENSOARG00020015592	ZNF219	ZNF219-201	602.751	452.96	170.117	458.483	218.372	97.3634	52.6633	70.1945	421.078	109.648	-3.86723	0.00120101	0.0272157
ENSOART00020023902	23	44049072	44139564	-	ENSOARG00020015184	EPB41L3	EPB41L3-204	287.09	397.073	492.728	364.815	0	23.5078	19.8185	24.5135	385.426	16.9599	-22.0899	3.44443e-11	1.13793e-08
ENSOART00020023922	5	83949058	84104153	+	ENSOARG00020015297	WWC1	WWC1-201	195.931	352.712	687.801	698.461	71.2811	161.017	107.308	140.974	483.726	120.145	-4.01251	0.000152492	0.00553289
ENSOART00020023959	5	1628930	1694469	-	ENSOARG00020015427	ensembl	protein_coding	637.029	736.855	485.912	613.205	223.948	176.273	247.345	421.228	618.25	267.198	-2.31176	0.00137394	0.0298072
ENSOART00020023966	X	59545926	59564766	-	ENSOARG00020015667	ARAF	ARAF-201	0	0	0	0	25.5422	31.6869	32.6206	0	0	22.4624	121.206	0.000998297	0.023766
ENSOART00020023981	3	143942495	143955820	-	ENSOARG00020015554	ACVRL1	ACVRL1-201	61.8429	20.4134	72.7602	38.1307	16.5529	8.39738	3.82236	3.38637	48.2868	8.03974	-6.35396	0.000331778	0.0101096
ENSOART00020024075	3	8601342	8613974	+	ENSOARG00020015645	AK1	AK1-201	1146.39	415.241	488.122	366.518	141.637	113.132	111.398	81.4096	604.069	111.894	-5.4156	4.97267e-07	4.65872e-05
ENSOART00020024103	4	55921074	55930918	-	ENSOARG00020015741	SFRP4	SFRP4-201	1271.99	634.422	1910.3	4340.64	173.588	102.535	31.4343	62.7641	2039.34	92.5802	-22.1363	5.84736e-10	1.52933e-07
ENSOART00020024123	20	17452109	17458261	-	ENSOARG00020015730	CCND3	CCND3-201	144.576	90.7875	80.5724	59.2814	584.813	360.107	267.055	279.723	93.8043	372.924	3.95794	1.10459e-05	0.000668827
ENSOART00020024127	7	1501350	1788445	+	ENSOARG00020015309	EPB41L4A	EPB41L4A-204	75.9941	131.342	119.186	229.439	34.8322	19.3009	52.6266	60.8644	138.99	41.906	-3.30294	0.00180413	0.0361422
ENSOART00020024129	23	44049072	44139564	-	ENSOARG00020015184	EPB41L3	EPB41L3-205	272.11	542.559	371.849	186.485	7.32351	11.7513	0	39.7215	343.251	14.6991	-23.199	6.13113e-06	0.000407969
ENSOART00020024149	13	61876862	61892895	+	ENSOARG00020015608	AURKA	AURKA-202	0	0	0	0	113.259	34.9686	63.7406	0	0	52.9921	285.527	5.65365e-05	0.00251094
ENSOART00020024178	3	229003340	229041621	+	ENSOARG00020015760	AdpR2	AdpR2-201	352.429	529.715	249.837	474.109	4735.37	1024.45	929.515	570.572	401.523	1814.98	4.518	0.00208298	0.0397011
ENSOART00020024191	24	28842224	28910390	+	ENSOARG00020015801	TPST1	TPST1-201	429.233	684.81	243.542	574.844	79.6019	73.156	153.606	229.26	483.108	133.906	-3.59837	0.000613188	0.0162176
ENSOART00020024242	4	55938567	55972025	+	ENSOARG00020015795	EPDR1	EPDR1-201	298.162	194.201	364.331	811.307	85.1381	22.803	32.7586	21.4407	417	40.5351	-10.4594	2.51024e-07	2.55516e-05
ENSOART00020024280	3	8624430	8654772	+	ENSOARG00020015832	ENG	ENG-201	583.344	711.231	371.453	368.435	137.283	93.117	111.231	48.1499	508.616	97.4452	-5.24603	1.28145e-07	1.48042e-05
ENSOART00020024283	13	61897109	61905841	-	ENSOARG00020015852	FAM210B	FAM210B-201	388.361	467.448	198.664	470.348	164.661	141.052	98.3004	121.803	381.205	131.454	-2.9106	0.000116141	0.0044568
ENSOART00020024286	1	12837445	12844358	+	ENSOARG00020015777	DNALI1	DNALI1-201	22.3601	25.463	11.9162	17.2163	3.7521	3.37263	2.32619	3.41746	19.2389	3.2171	-6.11703	0.000322194	0.00993001
ENSOART00020024347	7	80498797	80522957	-	ENSOARG00020015774	RAB15	RAB15-201	971.475	613.492	205.977	883.453	177.403	157.684	157.609	105.551	668.599	149.562	-4.47692	4.10982e-05	0.00195929
ENSOART00020024355	X	41435862	41455993	+	ENSOARG00020015636	ensembl	protein_coding	572.333	488.374	571.65	795.775	276.393	236.384	387.651	288.965	607.033	297.348	-2.0398	0.000861773	0.0211854
ENSOART00020024414	20	17452496	17546718	-	ENSOARG00020015730	CCND3	CCND3-204	81.969	47.1285	15.6961	40.0194	365.945	308.497	197.156	258.788	46.2033	282.597	6.0716	1.35742e-06	0.000110657
ENSOART00020024430	14	48590263	48600724	+	ENSOARG00020015963	ensembl	protein_coding	1509.14	759.819	706.416	586.352	446.006	186.176	209.832	106.018	890.432	237.008	-3.77024	0.000561152	0.0150528
ENSOART00020024451	3	186637687	186682627	+	ENSOARG00020015885	C12orf75	C12orf75-202	840.733	547.083	1895.56	1018.56	413.785	241.048	495.547	174.982	1075.48	331.341	-3.24728	0.00155452	0.0326657
ENSOART00020024454	5	18277202	18291258	-	ENSOARG00020015953	YJU2	YJU2-201	243.661	153.372	122.179	115.143	60.8611	57.9752	69.704	47.469	158.589	59.0023	-2.69458	0.000308866	0.0095662
ENSOART00020024464	24	234252	236231	-	ENSOARG00020015906	LUC7L	LUC7L-202	4.01935	6.59434	9.48867	7.18742	9.89761	36.3716	44.8846	47.5225	6.82245	34.6691	5.18374	0.000640104	0.0168278
ENSOART00020024540	2	265457873	265484645	+	ENSOARG00020016033	EPHA2	EPHA2-201	279.377	323.348	846.655	428.575	193.968	152.669	168.334	197.641	469.489	178.153	-2.6352	0.0017858	0.035884
ENSOART00020024541	21	52582720	52588527	+	ENSOARG00020016040	SIGIRR	SIGIRR-201	122.946	45.0704	38.7394	41.1532	5.52815	4.20036	5.3586	4.23666	61.9772	4.83094	-13.0161	5.64344e-08	7.43158e-06
ENSOART00020024555	3	186637911	186682917	+	ENSOARG00020015885	C12orf75	C12orf75-204	142.358	93.497	279.378	161.343	59.9	33.7111	80.5127	23.8971	169.144	49.5052	-3.4231	0.00165332	0.0340631
ENSOART00020024556	11	8226211	8228367	-	ENSOARG00020016027	SRSF2	SRSF2-201	339.123	318.033	438.798	316.055	764.316	502.964	688.938	582.448	353.002	634.667	1.79679	0.00201432	0.038627
ENSOART00020024599	14	37136592	37144325	+	ENSOARG00020016016	CMTM3	CMTM3-201	1507.83	1128.45	842.148	536.785	306.429	311.253	316.829	303.588	1003.8	309.525	-3.24371	1.13744e-05	0.000686513
ENSOART00020024618	11	38851173	38871042	+	ENSOARG00020015809	CAMKK1	CAMKK1-201	72.2781	46.1277	117.372	64.7851	29.4995	23.5247	34.4616	23.7312	75.1406	27.8043	-2.70203	0.00183617	0.036512
ENSOART00020024636	21	52582720	52588138	+	ENSOARG00020016040	SIGIRR	SIGIRR-202	14.2662	4.32782	7.32521	5.1877	0	0	0	0	7.77675	0	-42.7707	0.0018439	0.036627
ENSOART00020024639	2	161253466	161348974	+	ENSOARG00020015696	RBMS1	RBMS1-204	0	0	0	0	0	0	113.927	112.608	0	56.6336	305.923	0.00200271	0.0384828
ENSOART00020024664	3	187290440	187359541	-	ENSOARG00020016072	NUAK1	NUAK1-201	250.339	816.647	2259.03	737.326	34.8642	197.243	191.565	83.7238	1015.84	126.849	-7.98581	9.40413e-05	0.00377108
ENSOART00020024703	2	236274334	236279277	-	ENSOARG00020016108	CHPF	CHPF-201	2711.15	2117.61	1925.39	2153.29	787.676	740.859	593.043	588.139	2226.86	677.429	-3.29121	4.56126e-12	1.86724e-09
ENSOART00020024722	15	45145688	45159437	+	ENSOARG00020016111	ensembl	protein_coding	0	0	0	2.0104	12.9924	87.7096	139.687	5.92229	0.502601	61.5779	120.377	1.275e-05	0.000741035
ENSOART00020024725	15	32729693	32736253	-	ENSOARG00020015401	USP2	USP2-203	0	0	0	0	58.5585	9.97005	15.1818	0	0	20.9276	112.313	0.00216536	0.040654
ENSOART00020024820	3	3987931	4011016	+	ENSOARG00020014951	ensembl	protein_coding	265.228	224.061	77.9023	106.541	40.2937	19.297	32.0118	49.8532	168.433	35.3639	-4.78384	6.81635e-05	0.00290874
ENSOART00020024828	1	112292987	112311540	+	ENSOARG00020016018	LMNA	LMNA-202	4950.82	5854.48	3928.54	3928.46	2603.96	2394.28	1573	1479.53	4665.57	2012.69	-2.31896	0.000233197	0.0076906
ENSOART00020024829	5	6670995	6697531	+	ENSOARG00020016117	CALR3	CALR3-201	5.21657	4.27461	2.40695	4.09139	27.8248	21.0306	15.383	17.8478	3.99738	20.5216	4.97709	0.00055765	0.0149802
ENSOART00020024886	19	27232266	27414459	-	ENSOARG00020015831	CHL1	CHL1-203	0	22.722	177.422	199.635	0	2.52191	0	0	99.9448	0.630476	-144.228	0.000197265	0.00670525
ENSOART00020024895	17	47450047	47537406	-	ENSOARG00020016067	ensembl	protein_coding	26.1474	294.368	47.7305	251.675	0	0	0	0	154.98	0	-848.403	3.1828e-11	1.07027e-08
ENSOART00020024943	9	60189702	60195574	-	ENSOARG00020016227	ensembl	protein_coding	3.71222	0	9.3819	2.98987	195.13	478.236	172.292	10.2741	4.021	213.983	53.6332	3.06379e-07	3.03654e-05
ENSOART00020024961	19	605284	686411	-	ENSOARG00020016230	LANCL2	LANCL2-201	417.991	371.923	316.731	300.103	196.64	173.797	176.493	130.328	351.687	169.314	-2.08471	0.000125274	0.00474653
ENSOART00020025008	17	78818140	78833558	+	ENSOARG00020016266	TCN2	TCN2-201	1455.1	1158.74	335.368	623.691	157.818	93.1671	48.0846	56.6636	893.225	88.9334	-10.1088	4.00837e-08	5.67531e-06
ENSOART00020025169	17	70226308	70235399	-	ENSOARG00020016405	IQCD	IQCD-201	146.054	104.958	32.5951	99.5216	36.97	27.7404	13.8101	22.9107	95.7822	25.3578	-3.83575	0.00110607	0.0258098
ENSOART00020025214	13	78016403	78031085	-	ENSOARG00020016357	PLTP	PLTP-201	75.9845	28.0797	40.3161	218.008	9.12037	3.35308	4.55974	8.4338	90.5971	6.36675	-14.5618	2.55133e-06	0.000190651
ENSOART00020025236	3	25437419	25442396	+	ENSOARG00020016447	ensembl	protein_coding	0	0	0	0	23.9843	6.60558	4.56833	3.35127	0	9.62737	51.0196	0.00168335	0.0345307
ENSOART00020025243	7	69753823	69772291	+	ENSOARG00020016446	LGALS3	LGALS3-201	11151	5396.16	1562.34	4862.17	1000.84	348.157	634.608	715.637	5742.91	674.81	-8.51503	6.68236e-07	6.07901e-05
ENSOART00020025268	25	7753549	7844487	+	ENSOARG00020016274	TBCE	TBCE-201	1487.19	1385.49	1105.42	1219.89	652.469	497.893	651.009	587.35	1299.5	597.18	-2.17805	1.37339e-06	0.000111475
ENSOART00020025319	X	121070525	121231365	-	ENSOARG00020015936	SMARCA1	SMARCA1-205	48.4246	155.273	273.045	206.13	223.094	578.715	3241.71	373.205	170.718	1104.18	6.4736	0.0024215	0.0444438
ENSOART00020025346	14	53637142	53671581	+	ENSOARG00020016520	AXL	AXL-201	650.389	1181.4	1087.99	397.565	307.38	266.743	95.9643	112.328	829.334	195.604	-4.24978	0.000228447	0.00757373
ENSOART00020025469	4	124000192	124024889	-	ENSOARG00020016555	ensembl	protein_coding	3.68768	0	0	0	64.3336	14.9893	39.6175	38.713	0.921919	39.4133	36.9646	2.2734e-05	0.00119917
ENSOART00020025478	X	72238340	72239452	-	ENSOARG00020016628	LPAR4	LPAR4-201	2.23572	2.13594	7.21431	3.0658	24.1394	20.1936	16.1639	33.1613	3.66294	23.4146	6.56843	0.000253519	0.00822725
ENSOART00020025514	23	57400741	58825909	+	ENSOARG00020016246	DCC	DCC-201	0	0	0	0	0	17.5709	49.3268	7.57793	0	18.6189	100.925	0.00198389	0.0383558
ENSOART00020025582	15	71096213	71176171	-	ENSOARG00020016385	PAMR1	PAMR1-201	1512.44	1304.55	843.8	2843.44	80.6888	64.6201	103.751	104.837	1626.06	88.4741	-18.3563	1.76505e-19	2.37412e-16
ENSOART00020025615	9	79614868	79615617	-	ENSOARG00020016720	ensembl	processed_pseudogene	7.45371	22.1971	33.1922	29.2169	217.035	736.109	968.665	1348.44	23.015	817.562	35.7642	1.55056e-14	9.73284e-12
ENSOART00020025654	18	68862526	68865538	-	ENSOARG00020016713	CKB	CKB-201	4.47111	2.14114	7.23923	2.05084	281.152	54.6475	11.5137	11.0343	3.97558	89.5869	22.4984	6.85113e-05	0.00290874
ENSOART00020025680	16	3098343	3433338	+	ENSOARG00020016041	RANBP17	RANBP17-202	0	0	0	0	0	47.6722	49.348	10.1039	0	26.781	145.01	0.000480193	0.013337
ENSOART00020025690	13	78020128	78030628	-	ENSOARG00020016357	PLTP	PLTP-204	90.9102	55.7132	39.8602	221.734	16.6263	6.7241	2.30069	14.4212	102.054	10.0181	-10.4596	2.73843e-05	0.00139371
ENSOART00020025710	15	71096213	71176171	-	ENSOARG00020016385	PAMR1	PAMR1-202	30.6893	49.7311	68.3808	0	0	0	0	0	37.2003	0	-203.589	0.000142286	0.00521282
ENSOART00020025711	13	78020128	78030086	-	ENSOARG00020016357	PLTP	PLTP-205	324.123	177.181	215.693	930.935	22.0891	22.6769	5.35452	60.9782	411.983	27.7747	-14.8075	1.57576e-06	0.000124156
ENSOART00020025729	X	121162858	121231365	-	ENSOARG00020015936	SMARCA1	SMARCA1-207	706.249	1611.24	2617.74	2149.87	2010.95	6331.95	36621.5	4761.56	1771.27	12431.5	7.01896	0.00116591	0.0266565
ENSOART00020025755	23	57850786	58825827	+	ENSOARG00020016246	DCC	DCC-203	0	0	0	0	36.4101	9.19644	30.3311	0	0	18.9844	102.158	0.00234254	0.0431205
ENSOART00020025882	7	37843799	37874557	+	ENSOARG00020016782	SNAP23	SNAP23-203	128.308	124.652	113.968	154.269	142.882	354.088	343.572	325.573	130.299	291.529	2.2448	0.0027205	0.0485393
ENSOART00020025937	23	4391478	4458302	+	ENSOARG00020016854	CYB5A	CYB5A-201	63.1657	59.4202	28.8028	35.9133	493.985	105.948	82.5304	135.926	46.8255	204.597	4.3427	0.00194206	0.0378973
ENSOART00020025939	21	29901233	29937087	-	ENSOARG00020016876	FEZ1	FEZ1-201	736.198	485.869	683.497	533.581	59.0148	38.6499	8.42554	94.9364	609.786	50.2566	-12.1688	3.30979e-08	4.90761e-06
ENSOART00020025952	14	60022080	60047325	+	ENSOARG00020016724	MYBPC2	MYBPC2-201	147.507	56.0906	35.3673	63.2168	16.4486	9.2248	3.04407	23.6359	75.5454	13.0883	-5.84404	0.00083735	0.020666
ENSOART00020025968	11	38981723	38993709	+	ENSOARG00020016581	ensembl	protein_coding	51.5385	100.93	151.298	117.269	0	6.74049	8.45781	12.7567	105.259	6.98874	-14.2661	4.76781e-08	6.45918e-06
ENSOART00020025973	5	106215240	106317977	-	ENSOARG00020016902	ST8SIA4	ST8SIA4-201	35.7654	18.2529	8.48093	18.5334	309.303	886.953	710.714	283.742	20.2581	547.678	26.7664	6.84496e-15	4.60348e-12
ENSOART00020025976	2	8995245	9096284	+	ENSOARG00020005683	TNC	TNC-205	157.285	2023.03	7662.19	1184.07	0	73.804	174.804	0	2756.65	62.152	-44.2735	0.000795279	0.0198589
ENSOART00020026071	2	8995245	9096284	+	ENSOARG00020005683	TNC	TNC-206	0	29.2395	215.648	33.3171	0	0	0	0	69.5512	0	-380.552	5.19728e-05	0.00236973
ENSOART00020026080	15	24581555	24603023	-	ENSOARG00020016474	PPP2R1B	PPP2R1B-206	0	0	0	0	274.878	0	70.3904	0	0	86.3171	465.422	0.00114762	0.0263227
ENSOART00020026140	19	29622880	29699204	+	ENSOARG00020016919	PDZRN3	PDZRN3-202	0	0	0	0	107.432	0	17.4337	15.9705	0	35.2089	189.259	0.000484797	0.0134056
ENSOART00020026174	23	59438002	59505236	-	ENSOARG00020016893	MBD2	MBD2-202	2102.11	2162.12	2374.73	2139.35	1527.75	1330.53	1407.24	1323.35	2194.58	1397.22	-1.57143	0.000137432	0.0050996
ENSOART00020026181	1	118776330	118793360	+	ENSOARG00020016923	SLAMF7	SLAMF7-201	77.4919	17.2745	0	134.378	0	0	0	0	57.2861	0	-313.815	4.87799e-05	0.00226809
ENSOART00020026182	21	48094867	48103337	-	ENSOARG00020017039	MRGPRF	MRGPRF-201	53.752	50.3962	44.7077	49.2928	12.9767	1.68468	0	1.70101	49.5372	4.0906	-13.913	0.000130099	0.00489001
ENSOART00020026204	7	81033810	81243592	+	ENSOARG00020017014	FUT8	FUT8-201	603.491	850.186	1152.35	569.174	300.83	425.509	430.342	345.835	793.8	375.629	-2.10996	0.00222505	0.0415262
ENSOART00020026296	12	55583414	55622005	-	ENSOARG00020016680	PLEKHM2	PLEKHM2-201	1824.48	1765.35	770.496	1670.01	862.972	635.725	534.383	560.607	1507.58	648.422	-2.32747	0.00170935	0.0348363
ENSOART00020026304	X	31686359	31762357	+	ENSOARG00020016575	ensembl	protein_coding	5.24505	7.57451	13.4431	3.11564	0	0	0	0	7.34457	0	-40.0627	0.00279993	0.0495418
ENSOART00020026324	22	35846106	35915565	-	ENSOARG00020017122	GPAM	GPAM-201	0	0	0	0	0	256.783	94.1324	371.317	0	180.558	975.078	2.4379e-07	2.50672e-05
ENSOART00020026407	14	1317378	1338141	+	ENSOARG00020017049	AARS1	AARS1-202	1206.15	1772.43	1497.76	1034.56	605.432	388.347	775.165	261.78	1377.72	507.681	-2.71464	0.000980321	0.0235524
ENSOART00020026411	21	52681890	52683783	-	ENSOARG00020017172	ensembl	protein_coding	719.36	153.776	47.1862	404.013	75.9243	20.2821	60.9726	72.1468	331.084	57.3314	-5.79147	0.00182038	0.0363332
ENSOART00020026545	21	42124222	42125364	+	ENSOARG00020017260	FEN1	FEN1-201	61.854	44.8755	67.3777	38.8586	174.418	156.477	252.331	99.4506	53.2414	170.669	3.20552	0.000104034	0.00409845
ENSOART00020026633	18	65740933	65762231	-	ENSOARG00020017286	WARS1	WARS1-201	4046.12	2965.38	2163.95	2593.58	1637.87	1280.52	1116.87	912.969	2942.26	1237.06	-2.38013	0.000236159	0.00777466
ENSOART00020026638	14	51095087	51098761	+	ENSOARG00020017181	FAM98C	FAM98C-201	189.295	62.9557	69.6528	50.0142	29.7512	8.41639	16.9503	8.50824	92.9794	15.9065	-6.02271	0.000160203	0.0057136
ENSOART00020026644	17	48092851	48401890	+	ENSOARG00020017332	GASK1B	GASK1B-201	707.769	662.547	692.687	558.634	128.189	159.405	146.325	274.597	655.409	177.129	-3.6893	5.6241e-08	7.43158e-06
ENSOART00020026661	2	217673491	217697047	+	ENSOARG00020017221	CASP8	CASP8-201	651.161	1133.81	718.929	1440	174.117	250.898	209.706	387.965	985.976	255.671	-3.84999	7.13963e-06	0.000466828
ENSOART00020026662	24	409979	432294	+	ENSOARG00020017294	RAB11FIP3	RAB11FIP3-201	462.739	622.846	461.789	464.373	904.382	919.347	1085.21	1039.59	502.937	987.133	1.96398	2.40695e-05	0.00125555
ENSOART00020026698	18	69008395	69016106	-	ENSOARG00020017370	ensembl	protein_coding	14.901	3.22857	12.1557	6.19795	47.692	57.9095	70.1972	43.1235	9.12081	54.7305	5.94518	1.63416e-05	0.000909432
ENSOART00020026733	17	48094320	48401890	+	ENSOARG00020017332	GASK1B	GASK1B-202	891.865	1231.8	1209.81	1560.22	126.814	322.411	298.755	655.894	1223.42	350.969	-3.47993	0.00063127	0.0166258
ENSOART00020026752	18	19199768	19206939	-	ENSOARG00020017222	FURIN	FURIN-201	308.444	418.873	341.848	327.717	1094.11	970.85	1214.7	988.898	349.221	1067.14	3.05724	1.78872e-12	8.01987e-10
ENSOART00020026761	4	13024705	13028537	-	ENSOARG00020017394	TFPI2	TFPI2-201	3835.48	2054.32	1723.4	2778.28	1013.35	702.698	1180.33	737.826	2597.87	908.552	-2.86027	7.57114e-05	0.00313345
ENSOART00020026764	17	70315513	70344004	-	ENSOARG00020017327	SLC8B1	SLC8B1-201	36.5072	145.314	59.5797	117.794	337.407	219.873	236.481	295.057	89.7988	272.204	3.03308	0.00180897	0.0362005
ENSOART00020026765	8	11568766	11596243	-	ENSOARG00020017303	PGM3	PGM3-201	1247.24	1306.81	1227.92	1231.35	716.045	845.308	769.629	680.965	1253.33	752.987	-1.66362	5.7248e-05	0.00253656
ENSOART00020026771	18	65741738	65762231	-	ENSOARG00020017286	WARS1	WARS1-202	219.075	117.909	118.45	109.911	31.3824	63.0289	67.4516	57.6657	141.336	54.8821	-2.55418	0.00189885	0.0373565
ENSOART00020026803	X	142270258	142271163	-	ENSOARG00020017453	ARMCX6	ARMCX6-201	257.14	314.709	184.032	209.235	74.7957	103.639	139.241	82.7442	241.279	100.105	-2.39843	0.000520618	0.0142497
ENSOART00020026827	5	108567989	108840514	+	ENSOARG00020017228	PAM	PAM-202	0	0	0	0	213.06	194.73	287.404	0	0	173.799	938.014	4.7027e-07	4.45008e-05
ENSOART00020026890	2	265570520	265573037	+	ENSOARG00020017463	HSPB7	HSPB7-201	65.5799	35.5388	41.1753	14.4108	0	4.25898	0	0	39.1762	1.06475	-34.4235	6.59018e-05	0.00283981
ENSOART00020026975	7	23181633	23190248	+	ENSOARG00020017465	AJUBA	AJUBA-201	300.26	518.486	457.97	336.538	34.8773	173.755	122.909	98.1176	403.314	107.415	-3.73178	0.000265099	0.00848994
ENSOART00020027011	16	3510916	3545007	+	ENSOARG00020017567	FGF18	FGF18-201	87.2375	161.411	32.8063	113.501	36.3639	18.6173	7.07229	3.44755	98.7388	16.3752	-6.21652	0.00118539	0.0268961
ENSOART00020027013	17	4571440	4579937	+	ENSOARG00020017587	SFRP2	SFRP2-201	219.06	327.62	213.366	284.35	787.445	5120.24	391.503	906.841	261.099	1801.51	6.90083	0.00033156	0.0101096
ENSOART00020027023	11	47858131	47859969	+	ENSOARG00020017573	CCL2	CCL2-201	4560.85	1182.47	4114.67	4059.6	490.195	184.833	97.2683	277.443	3479.4	262.435	-13.29	2.24204e-09	4.53976e-07
ENSOART00020027053	3	28616971	28618489	-	ENSOARG00020017609	OSR1	OSR1-201	245.963	342.229	165.328	121.301	37.601	54.8285	86.1999	106.9	218.705	71.3824	-3.04506	0.00196277	0.0381434
ENSOART00020027070	8	11614805	11823911	-	ENSOARG00020017565	ME1	ME1-201	5065.96	8519.46	4647.8	5920.71	2929.53	2751	2326.63	2917.27	6038.48	2731.11	-2.21118	0.000119214	0.00454438
ENSOART00020027072	22	36055704	36112486	+	ENSOARG00020017617	ACSL5	ACSL5-201	668.307	363.799	280.848	372.978	124.707	53.7108	38.908	54.1106	421.483	67.8592	-6.29129	2.04275e-07	2.17328e-05
ENSOART00020027084	2	161712357	161797223	+	ENSOARG00020017401	ensembl	protein_coding	2.97979	5.39953	6.10784	16.6084	51.0802	193.645	389.891	219.291	7.77388	213.477	27.7065	6.94243e-10	1.69783e-07
ENSOART00020027146	17	4572341	4579972	+	ENSOARG00020017587	SFRP2	SFRP2-203	1408.54	2430.1	1515	2484.5	5374.16	30248.5	2373.73	5687.97	1959.54	10921.1	5.57348	0.00117868	0.0268388
ENSOART00020027229	14	37406386	37409002	-	ENSOARG00020017701	RRAD	RRAD-201	1407.88	1068.19	710.223	830.675	85.795	36.2129	6.17714	20.4481	1004.24	37.1583	-27.5379	1.88639e-11	6.70237e-09
ENSOART00020027253	8	12032677	12033915	+	ENSOARG00020017736	PRSS35	PRSS35-201	5429.53	19283.8	2241.99	9540.6	248.128	875.397	43.0179	2262.3	9123.99	857.211	-10.6418	0.000835355	0.0206438
ENSOART00020027257	9	62989710	62998386	-	ENSOARG00020017690	ensembl	protein_coding	3.70907	0	6.00253	0	210.019	440.268	174.281	8.45149	2.4279	208.255	85.8501	3.9316e-07	3.75817e-05
ENSOART00020027273	22	36055706	36112486	+	ENSOARG00020017617	ACSL5	ACSL5-202	408.621	172.438	214.303	235.919	67.8618	28.5533	0	18.6097	257.82	28.7562	-9.07747	0.00187728	0.0370763
ENSOART00020027396	14	37418096	37429541	+	ENSOARG00020017788	CES2	CES2-201	260.038	134.303	35.1691	96.8773	20.2302	22.6727	11.4666	38.9423	131.597	23.3279	-5.64081	0.000385519	0.011361
ENSOART00020027429	7	90069460	90077165	+	ENSOARG00020017806	ZC2HC1C	ZC2HC1C-201	71.5363	85.6998	35.0212	70.8169	24.0215	21.0139	19.9427	31.3908	65.7685	24.0922	-2.73672	0.00176524	0.0357304
ENSOART00020027442	1	293262880	293516978	-	ENSOARG00020017811	KCNJ6	KCNJ6-201	0.73877	0	0	0	3.66923	38.3441	20.553	4.2083	0.184692	16.6937	55.166	0.000406085	0.0117646
ENSOART00020027453	5	6837485	6839743	-	ENSOARG00020017838	KLF2	KLF2-201	239.187	57.9379	71.4086	26.7433	33.1778	11.7617	10.7192	8.47436	98.8192	16.0333	-6.33431	0.00105362	0.0248009
ENSOART00020027508	2	9586240	9676258	+	ENSOARG00020017869	WHRN	WHRN-201	0	0	0	0	0	101.188	97.1886	123.772	0	80.5371	435.269	2.99004e-06	0.000219247
ENSOART00020027619	6	78403655	78419458	+	ENSOARG00020017950	EXOC1L	EXOC1L-201	0	1.00927	0	0	17.2053	46.3936	15.5165	5.08907	0.252317	21.0511	70.2714	4.23144e-05	0.00201218
ENSOART00020027682	13	75713895	75786291	-	ENSOARG00020017975	JPH2	JPH2-201	295.02	672.726	483.795	567.485	21.9502	37.7447	7.61484	8.4447	504.756	18.9386	-26.823	1.19669e-14	7.77065e-12
ENSOART00020027731	1	294131957	294361315	-	ENSOARG00020017961	ERG	ERG-201	33.0711	36.7845	111.045	30.0745	0	0	0	0	52.7437	0	-288.264	1.29595e-09	2.87105e-07
ENSOART00020027745	5	68010123	68042339	-	ENSOARG00020018007	FAM114A2	FAM114A2-202	243.648	218.047	339.428	261.671	443.423	470.292	653.807	718.887	265.699	571.602	2.15504	0.000420439	0.0121162
ENSOART00020027749	X	121439985	121464710	+	ENSOARG00020017807	XPNPEP2	XPNPEP2-202	1803.81	1195.89	445.669	851.38	97.3267	61.2809	32.0721	404.383	1074.19	148.766	-7.21627	0.000456666	0.0128166
ENSOART00020027792	5	44545193	44557848	-	ENSOARG00020018049	RAB2B	RAB2B-201	274.332	269.415	254.518	365.51	83.6277	161.451	132.223	173.598	290.944	137.725	-2.09994	0.00197717	0.0383311
ENSOART00020027821	6	110669212	111143124	+	ENSOARG00020017927	ARHGAP24	ARHGAP24-201	803.9	955.936	449.948	345.161	286.019	165.32	99.1587	183.447	638.736	183.486	-3.49306	0.000342565	0.0103604
ENSOART00020027870	2	69900958	71179892	+	ENSOARG00020016354	TRPM3	TRPM3-202	0	0	0	0	60.0958	34.2807	6.82611	43.7559	0	36.2396	194.727	2.13991e-07	2.2512e-05
ENSOART00020027874	7	19855431	20094948	+	ENSOARG00020017800	THSD4	THSD4-202	0	0	0	0	0	43.4422	20.5214	86.7237	0	37.6718	203.786	0.00011427	0.00440045
ENSOART00020027910	5	2674488	2901634	-	ENSOARG00020017214	ensembl	pseudogene	0	1.08192	3.67448	5.20377	30.9217	118.962	94.8018	15.161	2.49004	64.9618	26.9644	8.79758e-06	0.000548816
ENSOART00020027948	24	36736860	36742883	-	ENSOARG00020018129	NYAP1	NYAP1-201	196.688	241.25	345.597	176.831	40.3059	44.4698	89.9574	72.6775	240.092	61.8526	-3.8487	8.07307e-06	0.000510148
ENSOART00020027982	6	126532241	126562268	+	ENSOARG00020017981	SH3TC1	SH3TC1-201	15.6756	3.24313	23.2249	18.6969	0	0	0	0.845682	15.2101	0.21142	-50.4226	0.000167825	0.00588512
ENSOART00020027992	26	16765265	16972642	-	ENSOARG00020015782	SORBS2	SORBS2-201	0	8.61737	0	0	61.9968	92.914	100.24	25.2737	2.15434	70.1061	33.0407	0.000170583	0.00594393
ENSOART00020028004	4	13598416	13633671	+	ENSOARG00020017657	COL1A2	COL1A2-201	0	0	0	0	8898.05	31134.5	4042.61	1344.64	0	11354.9	61290	5.73066e-27	3.59714e-23
ENSOART00020028066	3	8939190	8973008	-	ENSOARG00020018197	LRSAM1	LRSAM1-201	309.933	282.154	210.498	341.215	130.095	136.769	137.236	160.576	285.95	141.169	-2.02405	0.000275415	0.00874595
ENSOART00020028079	3	29393531	29415963	-	ENSOARG00020018247	SDC1	SDC1-201	576.756	945.094	2128.65	583.176	81.2689	184.065	174.828	132.325	1058.42	143.122	-7.37434	2.25186e-07	2.34281e-05
ENSOART00020028108	24	512964	514484	-	ENSOARG00020018107	METTL26	METTL26-204	0	0	0	0	75.9268	22.1231	9.88775	0	0	26.9844	144.948	0.00102823	0.0243861
ENSOART00020028111	16	41918849	41949267	+	ENSOARG00020018232	C1QTNF3	C1QTNF3-201	70.1787	239.98	1298.92	54.0296	16.8204	59.0563	15.473	0	415.778	22.8374	-18.1724	0.00125062	0.0279364
ENSOART00020028151	7	106914018	107043633	-	ENSOARG00020018149	RPS6KA5	RPS6KA5-201	61.8372	142.177	86.4095	88.943	208.831	323.865	286.617	165.627	94.8417	246.235	2.60322	0.000947571	0.0228765
ENSOART00020028152	26	16765265	16972642	-	ENSOARG00020015782	SORBS2	SORBS2-202	20.1157	18.3096	8.51854	15.512	384.724	719.901	1844.08	495.212	15.614	860.978	54.8296	2.68799e-20	4.21814e-17
ENSOART00020028173	7	38036328	38048356	-	ENSOARG00020018319	CDAN1	CDAN1-201	67.0481	78.7547	59.7717	63.2304	124.248	115.723	198.591	188.222	67.2012	156.696	2.3382	0.000397839	0.0116693
ENSOART00020028192	12	47511196	47520768	-	ENSOARG00020018334	SPSB1	SPSB1-201	87.2038	123.23	185.028	118.702	33.7003	54.783	61.9412	50.3595	128.541	50.196	-2.52989	0.000920143	0.0223289
ENSOART00020028233	26	16765265	16863381	-	ENSOARG00020015782	SORBS2	SORBS2-203	0	21.4808	100.667	0	656.321	954.729	2188.85	665.613	30.5369	1116.38	36.6612	0.000329579	0.0100752
ENSOART00020028287	26	16765265	16863381	-	ENSOARG00020015782	SORBS2	SORBS2-204	83.3392	49.4102	0	27.8306	1404.62	1925.69	4312.25	1337.38	40.145	2244.98	55.7462	4.97085e-09	9.45516e-07
ENSOART00020028343	2	123240286	123482878	-	ENSOARG00020015875	HERC2	HERC2-206	0	0	0	0	0	0	100.834	113.652	0	53.6215	289.661	0.00226622	0.0420445
ENSOART00020028391	26	16765265	16854436	-	ENSOARG00020015782	SORBS2	SORBS2-205	1.48707	0	3.64337	0	127.989	97.9726	495.297	68.315	1.28261	197.393	157.826	3.96873e-11	1.28854e-08
ENSOART00020028398	21	48706453	48715672	+	ENSOARG00020018440	CCND1	CCND1-201	116.272	128.62	304.647	492.477	18.7047	5.89854	12.3798	24.7417	260.504	15.4312	-17.0051	1.98797e-09	4.15107e-07
ENSOART00020028448	21	9238806	9507292	-	ENSOARG00020018240	TMEM135	TMEM135-204	34.2848	48.957	16.7522	69.1604	197.906	160.045	91.1797	123.6	42.2886	143.183	3.37349	0.00106108	0.024924
ENSOART00020028466	18	66224623	66225859	+	ENSOARG00020018491	ensembl	protein_coding	0	2.04617	10.1942	2.89197	6.01623	90.335	85.8916	96.3597	3.78308	69.6506	18.9245	0.000183381	0.00633432
ENSOART00020028481	26	16765265	16838499	-	ENSOARG00020015782	SORBS2	SORBS2-206	5.20657	0	4.86637	0	43.832	49.4081	51.6994	41.3132	2.51823	46.5632	18.0748	5.01097e-06	0.000340655
ENSOART00020028487	21	9582495	9592731	+	ENSOARG00020018518	FZD4	FZD4-201	129.639	561.789	96.0344	327.473	2566.07	2796.41	1202.46	1991.24	278.734	2139.05	7.67503	2.80732e-06	0.000207312
ENSOART00020028488	6	126662125	126711931	-	ENSOARG00020018378	ACOX3	ACOX3-203	0	0	0	0	0	71.0547	130.646	0	0	50.4251	272.42	0.00266556	0.0478962
ENSOART00020028503	7	90785627	90795499	+	ENSOARG00020018534	ensembl	protein_coding	140.077	159.027	147.969	125.748	55.1665	52.0618	35.1612	32.1679	143.205	43.6394	-3.32139	3.19763e-07	3.1526e-05
ENSOART00020028534	12	56032582	56037446	-	ENSOARG00020018527	TMEM51	TMEM51-201	87.9494	75.4085	137.238	104.465	18.7289	5.9001	30.2041	29.8792	101.265	21.1781	-4.75626	0.000118057	0.00451855
ENSOART00020028579	8	63245121	63316024	+	ENSOARG00020018574	ENPP1	ENPP1-201	143.041	310.435	808.97	190.496	1452.77	923.54	1511.84	1129.2	363.235	1254.34	3.45568	0.00277018	0.0492425
ENSOART00020028807	8	63376919	63379291	-	ENSOARG00020018720	CCN2	CCN2-201	3583.41	3356.29	7044.24	2718.38	951.981	727.684	1084.13	820.666	4175.58	896.116	-4.65974	2.87275e-08	4.36264e-06
ENSOART00020028858	14	37570070	37571275	-	ENSOARG00020018774	B3GNT9	B3GNT9-201	271.256	262.002	155.402	142.315	109.322	96.7188	75.3167	48.4196	207.744	82.4443	-2.5353	0.00195721	0.0380745
ENSOART00020028881	5	18797151	18802830	+	ENSOARG00020018783	TBXA2R	TBXA2R-201	15.0594	10.7746	6.06174	7.21301	0	0.85049	0	0	9.77718	0.212623	-32.5005	0.000708513	0.0181524
ENSOART00020028899	2	71284569	71308537	+	ENSOARG00020018792	KLF9	KLF9-201	35.7794	131.966	29.5838	118.676	257.19	673.049	349.32	444.163	79.0013	430.931	5.46128	8.51357e-05	0.00347763
ENSOART00020028920	15	79634786	79759405	+	ENSOARG00020017912	TTC17	TTC17-205	64.2169	0	150.379	0	0	0	0	0	53.649	0	-293.695	0.00254041	0.0461315
ENSOART00020028946	2	250260655	250281419	+	ENSOARG00020018780	AK2	AK2-201	97.6448	100.371	111.359	116.794	237.971	265.103	185.415	151.684	106.542	210.043	1.96918	0.00164871	0.0340052
ENSOART00020028952	14	1781560	1864135	-	ENSOARG00020018528	WDR59	WDR59-201	59.6003	86.2329	90.1574	61.0838	128.076	173.635	201.831	152.023	74.2686	163.891	2.22131	0.000535164	0.0145003
ENSOART00020028957	21	45510947	45529975	-	ENSOARG00020018123	LTBP3	LTBP3-201	1595.72	2257.77	1219.27	1761.03	255.651	197.04	156.674	234.579	1708.45	210.986	-8.11848	2.0234e-20	3.46388e-17
ENSOART00020028998	6	126801044	126823355	+	ENSOARG00020018772	CPZ	CPZ-201	15.7399	29.2155	17.1069	26.9984	0	0	0	0	22.2652	0	-121.81	2.44935e-07	2.50672e-05
ENSOART00020029015	12	83299690	83328060	+	ENSOARG00020018847	ensembl	protein_coding	38.7382	209.383	151.352	98.5335	5.47779	12.5768	4.56307	18.5631	124.502	10.2952	-11.8878	7.99275e-07	6.96812e-05
ENSOART00020029017	21	45510947	45529975	-	ENSOARG00020018123	LTBP3	LTBP3-202	222.001	214.745	205.011	178.357	29.2223	57.0179	26.6228	42.1938	205.029	38.7642	-5.24506	1.29529e-10	3.69569e-08
ENSOART00020029040	14	37584098	37588686	+	ENSOARG00020018866	HSF4	HSF4-201	260.053	143.741	62.917	356.811	29.5016	23.525	28.3365	99.1657	205.88	45.1322	-4.54914	0.00236262	0.0434477
ENSOART00020029064	14	60308712	60310786	+	ENSOARG00020018894	CLEC11A	CLEC11A-201	143.083	144.272	81.8395	21.4807	14.8392	3.36487	3.07649	6.79903	97.6688	7.0199	-14.7573	1.48213e-06	0.000118263
ENSOART00020029088	24	11631256	11760234	-	ENSOARG00020018897	CPPED1	CPPED1-201	301.827	106.729	70.8769	101.082	52.0453	26.9304	21.5674	17.0136	145.129	29.3892	-5.02877	0.000267452	0.00853625
ENSOART00020029271	14	58873822	58892246	-	ENSOARG00020018985	HSD17B14	HSD17B14-201	102.46	81.8906	7.1642	81.1819	5.65621	2.53885	0	2.57366	68.1743	2.69218	-27.6529	6.75739e-06	0.000446123
ENSOART00020029277	1	58461057	58491645	+	ENSOARG00020018583	NEXN	NEXN-203	1919.28	1520.08	9077.8	8867.62	346.895	271.957	793.878	519.317	5346.19	483.012	-11.0641	7.81148e-07	6.87374e-05
ENSOART00020029375	12	61841852	62211797	+	ENSOARG00020019091	PAPPA2	PAPPA2-201	4.46961	5.4019	3.667	29.0826	391.95	4801.02	1267.08	2558.98	10.6553	2254.76	211.855	1.93463e-17	2.143e-14
ENSOART00020029382	18	28688124	28695024	+	ENSOARG00020019112	CRABP1	CRABP1-201	193.112	14.6803	51.5848	29.8864	824.24	277.537	449.278	441.153	72.3158	498.052	6.86314	0.000445497	0.0125963
ENSOART00020029398	25	28964766	28989337	-	ENSOARG00020019064	VSIR	VSIR-202	81.1602	48.6859	46.3742	175.276	0	0	0	0	87.8742	0	-481.344	6.94771e-12	2.72567e-09
ENSOART00020029410	X	75480911	75613727	-	ENSOARG00020019109	SLC16A2	SLC16A2-201	137.102	178.166	127.145	90.5591	793.99	476.294	178.329	242.306	133.243	422.73	3.16675	0.00280828	0.0496086
ENSOART00020029413	2	71486843	71649632	-	ENSOARG00020019142	MAMDC2	MAMDC2-201	99.8349	85.0589	91.2286	222.24	51.3224	11.7479	9.15128	1.69054	124.591	18.478	-6.95742	0.00164155	0.0338947
ENSOART00020029429	6	30260327	30413436	-	ENSOARG00020016868	RAP1GDS1	RAP1GDS1-203	0	0	0	0	0	86.8602	38.0133	83.3555	0	52.0573	281.49	2.25274e-05	0.00119395
ENSOART00020029553	12	12839525	12842451	-	ENSOARG00020019242	RGS2	RGS2-201	330.171	310.917	142.486	130.268	958.954	1262.48	2330.05	1097.54	228.46	1412.25	6.17853	1.47167e-07	1.63017e-05
ENSOART00020029712	2	250387871	250394257	+	ENSOARG00020019272	TMEM54	TMEM54-201	38.8061	12.8349	13.2467	12.2821	1.85913	3.37016	3.8534	0	19.2925	2.27067	-8.38654	0.00271859	0.0485393
ENSOART00020029749	19	14408076	14450957	+	ENSOARG00020019145	CTNNB1	CTNNB1-202	233.661	496.684	1030.48	418.632	0	0	0	0	544.865	0	-2982.45	5.88623e-21	1.2316e-17
ENSOART00020029756	14	58892898	58915959	-	ENSOARG00020019105	PLEKHA4	PLEKHA4-201	631.795	469.356	358.742	809.165	229.182	193.013	202.131	250.232	567.265	218.639	-2.59685	0.00010652	0.00415295
ENSOART00020029774	22	21261035	21282704	+	ENSOARG00020019351	HOGA1	HOGA1-201	12.6695	72.5322	40.8095	26.5244	5.58166	4.2087	6.93713	3.40421	38.1339	5.03293	-7.58629	0.000148013	0.00538076
ENSOART00020029851	2	44123101	44134681	+	ENSOARG00020019387	STC1	STC1-201	2.22544	2.10329	3.5378	0	45.1	148.716	106.977	10.2334	1.96664	77.7567	39.8379	4.40228e-07	4.18684e-05
ENSOART00020029855	7	90911661	91221121	+	ENSOARG00020018787	TTLL5	TTLL5-204	0	0	0	0	38.228	52.675	3.79134	0	0	23.6736	127.552	0.00192776	0.037775
ENSOART00020029870	22	21285755	21289838	-	ENSOARG00020019435	MORN4	MORN4-201	167.755	124.876	127.926	146.6	61.1163	90.5205	65.1408	49.947	141.789	66.6811	-2.12294	0.00123888	0.02774
ENSOART00020029873	26	35994337	36000651	+	ENSOARG00020019361	ERLIN2	ERLIN2-201	0	0	0	0	0	13.1349	10.8134	41.315	0	16.3158	88.4316	0.00256656	0.0465168
ENSOART00020030058	7	83006821	83046292	+	ENSOARG00020019519	ARG2	ARG2-201	27.5744	40.5499	74.4621	41.8517	18.5929	15.1492	11.5563	8.50791	46.1096	13.4516	-3.48364	0.00122492	0.0275256
ENSOART00020030081	6	111844743	112018558	+	ENSOARG00020019325	PTPN13	PTPN13-201	0	0	0	0	318.348	507.94	164.52	0	0	247.702	1336.85	1.8234e-07	1.9963e-05
ENSOART00020030086	22	21336502	21344443	-	ENSOARG00020019577	AVPI1	AVPI1-201	107.328	85.9614	46.4909	134.744	669.461	220.043	281.382	168.275	93.6312	334.79	3.56313	0.00157885	0.032925
ENSOART00020030113	15	80203275	80203646	+	ENSOARG00020019596	ensembl	protein_coding	178.786	237.446	317.84	166.486	29.6834	18.0052	14.6365	1.77567	225.139	16.0252	-14.506	1.99683e-08	3.13353e-06
ENSOART00020030142	26	43574381	43634425	+	ENSOARG00020017639	TOP2B	TOP2B-205	0	0	0	0	0	937.997	1992.69	0	0	732.671	4.93928e+07	4.23068e-14	2.48963e-11
ENSOART00020030285	24	26969368	26972883	-	ENSOARG00020019489	MAZ	MAZ-202	0	612.118	402.644	369.235	0	0	0	0	345.999	0	-1894.33	0.000185722	0.00638198
ENSOART00020030314	24	36909046	36914346	+	ENSOARG00020019716	GAL3ST4	GAL3ST4-201	169.139	136.399	109.085	98.8847	18.4024	20.1561	54.2993	49.115	128.377	35.4932	-3.57351	0.000329253	0.0100752
ENSOART00020030329	24	527740	541903	+	ENSOARG00020018398	ensembl	pseudogene	30.5428	32.3988	91.6241	71.6285	83.9109	200.348	496.266	346.636	56.5486	281.79	5.00322	0.000432528	0.012307
ENSOART00020030330	15	34886888	35048551	+	ENSOARG00020019410	SORL1	SORL1-201	0	1.08053	2.44513	3.11658	140.346	133.264	450.408	8.43087	1.66056	183.112	114.347	1.56994e-08	2.57074e-06
ENSOART00020030334	8	64221942	64246611	-	ENSOARG00020019645	VNN2	VNN2-203	0	0	0	0	0	9.19066	117.036	5.89385	0	33.03	178.696	0.000838973	0.0206789
ENSOART00020030464	25	29394642	29395930	+	ENSOARG00020019804	DDIT4	DDIT4-201	390.554	546.507	1043.28	324.022	2632.69	3299.55	1753.6	997.174	576.092	2170.75	3.76903	0.000494003	0.0135804
ENSOART00020030516	19	62599479	62625478	+	ENSOARG00020019822	CFAP100	CFAP100-201	20.1156	25.8541	25.563	21.7231	146.514	224.01	221.024	74.3553	23.314	166.476	7.16791	5.04504e-09	9.50031e-07
ENSOART00020030517	11	19405181	19408464	+	ENSOARG00020019837	SOST	SOST-201	0	0	0	0	14.8389	25.4731	5.33581	45.1668	0	22.7037	122.837	8.2217e-06	0.000517802
ENSOART00020030547	2	44833562	44856835	-	ENSOARG00020019759	RHOBTB2	RHOBTB2-201	67.7946	84.1028	86.5403	74.5752	181.048	168.585	184.249	198.43	78.2532	183.078	2.34736	1.13624e-06	9.38444e-05
ENSOART00020030578	3	189199623	189254705	+	ENSOARG00020019876	TIMP3	TIMP3-201	893.648	566.814	492.474	651.244	4538.71	2487.16	2410.65	1177.86	651.045	2653.59	4.07354	2.14905e-05	0.00115296
ENSOART00020030587	16	43316001	43390138	-	ENSOARG00020019849	NPR3	NPR3-202	3.72505	17.2426	3.65383	5.17491	366.066	1197.92	610.984	527.946	7.4491	675.73	91.5042	4.01693e-22	9.45534e-19
ENSOART00020030741	18	70056993	70060211	-	ENSOARG00020019970	ensembl	protein_coding	133.364	3012.1	601.661	2830.19	36.6893	187.999	82.4104	147.978	1644.33	113.769	-14.4264	1.85866e-05	0.00102341
ENSOART00020030758	26	45306031	45427104	+	ENSOARG00020019917	THRB	THRB-201	34.2694	55.0056	54.8712	20.7234	276.022	667.566	356.965	226.248	41.2174	381.7	9.29202	1.1838e-09	2.6858e-07
ENSOART00020030811	X	44355423	44456903	+	ENSOARG00020020034	MAOA	MAOA-201	108.023	152.077	53.6533	68.389	361.926	422.678	257.253	268.455	95.5356	327.578	3.4229	6.62325e-05	0.00284754
ENSOART00020030906	26	20699239	20727589	+	ENSOARG00020019754	ASAH1	ASAH1-202	1844.24	1599.86	753.392	1628.96	407.734	603.324	549.349	782.52	1456.61	585.732	-2.48524	0.00109515	0.0256184
ENSOART00020030916	6	33557755	33977806	+	ENSOARG00020019727	UNC5C	UNC5C-201	124.417	177.798	151.005	173.854	40.2732	37.7509	32.0001	46.4624	156.768	39.1217	-4.01292	4.61139e-10	1.22306e-07
ENSOART00020030925	20	3447171	3887523	-	ENSOARG00020020130	PRIM2	PRIM2-201	0	0	0	0	95.0744	56.6396	104.032	36.9741	0	73.1799	394.293	3.9542e-12	1.69231e-09
ENSOART00020030927	4	13879215	13887746	+	ENSOARG00020020122	PEG10	PEG10-201	206.376	988.309	783.24	418.58	973.445	3668.82	4513.61	5929.99	599.126	3771.47	6.29732	7.7574e-05	0.00318951
ENSOART00020030934	7	52162858	52219969	-	ENSOARG00020020134	FAM81A	FAM81A-201	79.7346	119.911	21.7197	235.867	20.3445	9.24784	12.2804	16.9751	114.308	14.7119	-7.86189	6.30572e-05	0.00274868
ENSOART00020030976	X	44356301	44436525	+	ENSOARG00020020034	MAOA	MAOA-202	250.351	383.612	112.801	109.262	937.781	1037.03	572.495	709.371	214.006	814.168	3.80194	0.000211771	0.00705905
ENSOART00020030990	6	33557755	33935635	+	ENSOARG00020019727	UNC5C	UNC5C-202	43.2155	79.5056	52.1455	57.7122	3.67836	9.23709	4.58678	16.9317	58.1447	8.60849	-6.55161	1.32058e-05	0.000760487
ENSOART00020031055	13	36431663	36464761	+	ENSOARG00020020195	MAP3K8	MAP3K8-201	58.1218	55.7461	84.6229	53.4247	23.9932	32.7736	19.1595	13.5671	62.9789	22.3733	-2.82084	0.00122095	0.027502
ENSOART00020031063	23	8126525	8234351	+	ENSOARG00020017785	RTTN	RTTN-204	22.3797	30.2956	0	57.2132	0	0	0	0	27.4721	0	-150.48	0.000411141	0.0118928
ENSOART00020031098	6	51424962	51570943	+	ENSOARG00020019954	TBC1D19	TBC1D19-201	1224.21	806.525	838.662	1542.86	318.397	335.103	224.098	582.636	1103.06	365.059	-3.02086	0.000207208	0.00697608
ENSOART00020031162	11	54646254	54668954	+	ENSOARG00020019724	TSPOAP1	TSPOAP1-202	115.466	55.081	57.4223	52.947	16.4159	13.4122	11.399	18.554	70.2292	14.9453	-4.74879	7.93732e-06	0.00050667
ENSOART00020031185	14	49196451	49198068	-	ENSOARG00020020268	HSPB6	HSPB6-201	586.323	497.664	316.653	306.331	143.588	67.1256	3.98235	28.7208	426.743	60.8541	-7.07749	0.000895511	0.0218721
ENSOART00020031195	15	46647469	46717385	+	ENSOARG00020018704	SCUBE2	SCUBE2-201	65.441	97.9451	0	0	1281.42	3959.15	322.983	399.505	40.8465	1490.76	36.4654	0.000648219	0.0169687
ENSOART00020031205	18	29079127	29138993	+	ENSOARG00020020138	UBE2Q2	UBE2Q2-201	876.363	1052.41	1126.55	1074.19	381.631	468.438	594.77	635.348	1032.38	520.047	-1.98124	0.000358479	0.0107151
ENSOART00020031278	X	110060865	110165549	+	ENSOARG00020020284	GPC4	GPC4-201	437.357	849.504	1374.44	268.273	58.7734	105.776	66.4433	115.064	732.393	86.5142	-8.44166	1.44017e-07	1.60472e-05
ENSOART00020031310	15	46647469	46717385	+	ENSOARG00020018704	SCUBE2	SCUBE2-203	75.1008	18.2911	0	0	328.655	1518.64	190.02	328.727	23.348	591.511	25.2224	0.00121666	0.0274712
ENSOART00020031322	2	250573540	250593369	+	ENSOARG00020020320	SYNC	SYNC-202	217.701	130.241	658.812	302.657	22.0431	22.6787	7.63934	0	327.353	13.0903	-25.3562	1.57178e-06	0.000124156
ENSOART00020031356	15	46647469	46717385	+	ENSOARG00020018704	SCUBE2	SCUBE2-204	140.668	120.512	0	13.431	708.234	3300.8	367.057	576.587	68.6527	1238.17	18.0158	0.000801885	0.0199476
ENSOART00020031362	12	49134775	49158924	-	ENSOARG00020020371	ensembl	protein_coding	25.3363	38.5388	16.8905	21.5325	5.54943	5.04446	3.07047	5.94173	25.5745	4.90152	-5.30087	0.000237943	0.0078061
ENSOART00020031386	14	54143958	54146713	+	ENSOARG00020020383	PAFAH1B3	PAFAH1B3-201	1775.43	593.816	165.51	283.349	227.198	88.5461	65.1733	49.5722	704.526	107.623	-6.57578	0.000890637	0.0218096
ENSOART00020031442	18	59156388	59157065	+	ENSOARG00020020422	Insig2	Insig2-201	0	0	0	0	68.5982	40.4105	0	46.9519	0	38.9902	210.074	0.000154642	0.00556801
ENSOART00020031468	11	54686517	54696171	+	ENSOARG00020020290	MPO	MPO-201	13.4252	7.53995	4.86617	29.9809	1.83678	0	0.76398	0	13.9531	0.650191	-27.9654	0.000794593	0.0198589
ENSOART00020031501	2	10469235	10471797	-	ENSOARG00020019825	RGS3	RGS3-204	80.8413	43.4296	39.17	5.04402	9.50719	3.39289	0	2.58456	42.1212	3.87116	-11.771	0.00169179	0.0346283
ENSOART00020031545	15	46733429	46759820	+	ENSOARG00020020408	NRIP3	NRIP3-201	0.745401	12.6667	4.7323	4.02199	68.0981	224.644	108.402	66.8897	5.5416	117.009	21.5241	6.62403e-08	8.48552e-06
ENSOART00020031624	9	81938772	81954142	-	ENSOARG00020020491	CTHRC1	CTHRC1-201	392.792	408.484	2563.29	2638.28	18.7595	31.1964	30.2393	28.1934	1500.71	27.0971	-55.0797	2.59867e-15	1.88214e-12
ENSOART00020031651	KZ319282.1	203110	227233	-	ENSOARG00020020520	ensembl	protein_coding	8.86424	0	7.06153	0	22.3993	38.4693	62.4208	43.2614	3.98144	41.6377	10.326	0.00243117	0.0445777
ENSOART00020031713	9	81994858	82028928	-	ENSOARG00020020543	FZD6	FZD6-201	14.1558	33.3701	356.287	153.969	14.6687	6.71358	25.9352	16.9081	139.446	16.0564	-8.65609	0.00117134	0.0267363
ENSOART00020031734	X	111134740	111171293	+	ENSOARG00020020532	MBNL3	MBNL3-202	0.73818	0	0	0	69.7786	109.979	114.992	130.452	0.184545	106.3	349.876	1.43112e-13	7.9263e-11
ENSOART00020031739	23	24482107	25012761	-	ENSOARG00020019688	FHOD3	FHOD3-206	431.323	847.811	443.493	1234.38	58.3681	36.0453	17.4785	135.782	739.253	61.9184	-11.9394	2.33785e-07	2.41891e-05
ENSOART00020031817	14	54147854	54159145	-	ENSOARG00020020421	CIC	CIC-202	370.24	1245.09	256.517	725.543	98.5171	135.805	146.69	160.255	649.347	135.317	-4.79044	4.90475e-05	0.00227491
ENSOART00020031922	17	52018446	52021114	+	ENSOARG00020020685	ensembl	protein_coding	876.24	1196.59	1158.93	636.679	226.306	345.999	272.224	131.244	967.11	243.943	-3.96205	2.09661e-06	0.000161148
ENSOART00020031985	1	296273652	296294734	+	ENSOARG00020020641	BTD	BTD-202	63.8545	0	17.0843	49.7797	0	0	0	0	32.6796	0	-179.116	0.000282569	0.00889809
ENSOART00020032145	5	53726817	53796639	+	ENSOARG00020020830	CYSTM1	CYSTM1-201	258.639	170.291	58.1407	185.548	58.4419	21.9434	17.1183	14.5567	168.155	28.0151	-6.15074	6.85826e-05	0.00290874
ENSOART00020032203	14	37638757	37654991	-	ENSOARG00020019957	ensembl	pseudogene	152.721	195.273	193.96	180.369	347.15	325.364	644.452	449.867	180.581	441.708	2.45106	0.000135038	0.00505545
ENSOART00020032221	2	142291279	142306513	+	ENSOARG00020020855	PRKRA	PRKRA-201	206.424	186.031	187.864	182.184	92.681	68.9701	70.7246	86.6606	190.626	79.7591	-2.40897	1.00121e-06	8.37944e-05
ENSOART00020032297	22	3205486	3210153	+	ENSOARG00020020930	ZWINT	ZWINT-201	137.112	91.0348	137.624	72.8457	286.517	313.551	287.711	208.742	109.654	274.13	2.49763	0.000187977	0.00643816
ENSOART00020032359	23	24482297	25012761	-	ENSOARG00020019688	FHOD3	FHOD3-209	49.9838	205.468	106.422	203.732	0	0	0	20.2722	141.402	5.06806	-27.4077	0.00144866	0.0309996
ENSOART00020032389	20	30110394	30118272	+	ENSOARG00020020983	PPP1R18	PPP1R18-201	966.334	1391.37	1515.6	1329.27	429.298	580.793	646.347	693.409	1300.64	587.462	-2.21036	9.17664e-05	0.00370827
ENSOART00020032398	KZ319282.1	1234012	1294698	-	ENSOARG00020020941	TOM1L1	TOM1L1-201	472.366	373.358	569.927	257.137	91.7469	150.24	159.509	103.174	418.197	126.168	-3.30204	1.23017e-05	0.000728472
ENSOART00020032405	21	42878314	42879255	-	ENSOARG00020021003	LRRN4CL	LRRN4CL-201	641.036	312.643	80.5218	430.745	162.506	54.8833	53.7733	82.2876	366.236	88.3625	-4.17025	0.00252088	0.0458655
ENSOART00020032421	8	17072084	17146916	-	ENSOARG00020021014	CLVS2	CLVS2-201	0	1.06886	0	0	54.9838	23.4118	17.5164	2.52952	0.267216	24.6104	80.0945	5.63332e-05	0.00250783
ENSOART00020032437	17	6851315	7123795	-	ENSOARG00020021013	FAM160A1	FAM160A1-201	0	0	3.6537	0	43.7843	8.37264	24.3104	10.1127	0.913426	21.645	25.7787	0.00129851	0.0286998
ENSOART00020032490	24	637188	645602	+	ENSOARG00020020803	ensembl	pseudogene	37.9944	23.7263	75.5929	29.01	115.174	109.027	183.444	97.089	41.5809	126.184	3.0487	0.00160854	0.0333595
ENSOART00020032558	23	47338551	47369550	+	ENSOARG00020021079	APCDD1	APCDD1-201	7.45123	4.29297	8.4758	1.02902	208.184	39.4817	45.9241	13.556	5.31226	76.7864	14.341	9.11333e-05	0.00369733
ENSOART00020032578	1	32640693	32726462	-	ENSOARG00020021119	PLPP3	PLPP3-201	606.563	718.98	207.783	1588.27	2622.88	4687.4	1371.83	3466.81	780.4	3037.23	3.89175	0.00282469	0.049805
ENSOART00020032640	23	25037488	25096457	-	ENSOARG00020021164	MOCOS	MOCOS-201	95.507	131.631	90.2218	236.224	0	0	12.9755	16.0777	138.396	7.26331	-18.5632	0.000137157	0.0050996
ENSOART00020032650	17	38275522	38287465	-	ENSOARG00020021136	ATF3	ATF3-201	89.4314	112.009	130.848	153.045	24.1835	63.1286	53.179	37.4437	121.333	44.4837	-2.68879	0.000954756	0.0230205
ENSOART00020032749	4	14711228	14723125	-	ENSOARG00020021170	PDK4	PDK4-201	0	17.1653	0	13.3791	490.079	480.333	256.37	1739.95	7.63609	741.684	97.4652	5.04246e-08	6.73436e-06
ENSOART00020032774	13	79152572	79274120	-	ENSOARG00020020143	ensembl	protein_coding	0	174.372	0	202.95	0	0	0	0	94.3306	0	-516.455	0.000742652	0.0187987
ENSOART00020032861	6	112035792	112099616	-	ENSOARG00020021292	SLC10A6	SLC10A6-201	0	16.2233	9.77084	63.3131	0	0.844031	0	0	22.3268	0.211008	-73.957	0.00206752	0.0394462
ENSOART00020032877	21	50413175	50456684	+	ENSOARG00020021033	CARS1	CARS1-203	1038.6	881.423	872.812	771.674	383.355	532.93	556.983	572.432	891.127	511.425	-1.73946	0.00172976	0.0351382
ENSOART00020032884	X	604556	626110	-	ENSOARG00020021300	ASMT	ASMT-201	17.2336	24.6042	19.2423	12.2666	3.75498	3.38747	0	0	18.3367	1.78561	-11.421	0.00227236	0.0420755
ENSOART00020032897	X	111409567	111478058	-	ENSOARG00020021039	STK26	STK26-203	0	0	0	0	67.4275	0	35.6244	29.396	0	33.112	178.286	0.000286691	0.00901282
ENSOART00020032997	2	72505630	72607656	-	ENSOARG00020019889	ensembl	protein_coding	6.68905	0	0	0	38.2657	56.8848	74.3709	26.9412	1.67226	49.1157	26.9743	0.000164127	0.00579866
ENSOART00020033030	11	20058236	20063938	+	ENSOARG00020021403	VAT1	VAT1-201	10177.3	6508.09	3567.25	5137.72	1984.18	1346.26	1508.3	1551.78	6347.59	1597.63	-3.97435	7.75431e-07	6.85546e-05
ENSOART00020033037	20	27008736	27073084	-	ENSOARG00020021349	ELOVL5	ELOVL5-202	759.426	1288.39	1400.54	1231.18	494.983	630.483	559.656	550.669	1169.88	558.948	-2.09099	0.00031205	0.00964896
ENSOART00020033098	24	37254807	37314633	-	ENSOARG00020021338	ensembl	protein_coding	139.338	4.29292	547.285	1458.09	16.5814	2.52012	3.82706	0.84726	537.252	5.94395	-94.619	3.51094e-07	3.39049e-05
ENSOART00020033127	15	46895698	47017426	+	ENSOARG00020020975	DENND2B	DENND2B-201	220.507	456.691	482.355	425.446	153.299	113.179	91.9877	59.8938	396.25	104.59	-3.80806	1.26618e-05	0.000740112
ENSOART00020033303	11	36558961	36571714	-	ENSOARG00020021553	ALOX12	ALOX12-201	8.9408	6.45333	69.2291	74.3136	7.34414	0.839434	5.34469	3.38369	39.7342	4.22799	-9.69198	0.00202292	0.038713
ENSOART00020033326	25	30442475	30463809	-	ENSOARG00020021523	ANXA7	ANXA7-202	1108.01	955.006	829.194	905.294	226.676	369.639	296.274	481.305	949.375	343.474	-2.7584	8.93492e-06	0.000554525
ENSOART00020033327	22	19331635	19499773	-	ENSOARG00020020860	SORBS1	SORBS1-208	4.46745	0	8.52549	8.27969	155.393	20.9573	66.2116	16.8798	5.31816	64.8604	12.1836	0.000548563	0.0147571
ENSOART00020033329	X	58907114	58916015	+	ENSOARG00020021490	SLC38A5	SLC38A5-201	38.7473	24.6685	90.7277	6.16844	9.22128	3.36087	1.53194	0.847655	40.078	3.74044	-11.6414	0.000739831	0.0187939
ENSOART00020033445	2	94832942	94843355	-	ENSOARG00020021608	PLIN2	PLIN2-202	0	2.15152	2.42972	2.0648	11.0139	9.23362	34.3538	120.958	1.66151	43.8897	27.537	7.33643e-05	0.00306325
ENSOART00020033531	2	94835036	94843355	-	ENSOARG00020021608	PLIN2	PLIN2-203	321.163	187.55	241.675	168.421	2941.51	2710.4	1166.07	3142.33	229.703	2490.08	10.8319	2.38475e-15	1.79629e-12
ENSOART00020033621	2	94835596	94843355	-	ENSOARG00020021608	PLIN2	PLIN2-204	795.855	366.165	296.844	214.338	4037.31	3537.7	1562.64	3778.59	418.301	3229.06	7.71369	4.11223e-08	5.77891e-06
ENSOART00020033634	2	126866085	126902958	+	ENSOARG00020021735	HS6ST1	HS6ST1-201	134.881	178.656	153.074	112.683	829.609	935.954	812.765	381.307	144.824	739.909	5.11008	1.65721e-09	3.54624e-07
ENSOART00020033649	11	35449133	35453491	+	ENSOARG00020021738	KRBA2	KRBA2-201	128.152	143.032	150.579	165.114	192.819	294.653	297.815	275.794	146.719	265.27	1.81608	0.0019478	0.0379701
ENSOART00020033712	2	94840978	94844371	-	ENSOARG00020021608	PLIN2	PLIN2-205	99.1713	33.3142	31.1121	21.7977	479.443	384.238	151.946	425.858	46.3488	360.371	7.73672	2.30128e-06	0.000175447
ENSOART00020033742	11	43236581	43243479	+	ENSOARG00020021767	PROCA1	PROCA1-201	529.141	470.274	339.558	398.745	195.437	155.735	207.403	240.892	434.43	199.866	-2.17434	0.000137571	0.0050996
ENSOART00020033776	8	82509095	82532992	+	ENSOARG00020021809	AKAP12	AKAP12-202	563.179	1918.07	507.009	1637.15	14.5925	162.624	105.633	175.422	1156.35	114.568	-10.0602	1.36064e-05	0.00077643
ENSOART00020033797	8	82522022	82532992	+	ENSOARG00020021809	AKAP12	AKAP12-203	765.81	2347.47	929.473	3475.82	200.706	490.418	480.392	450.425	1879.64	405.485	-4.63112	0.000207827	0.00697608
ENSOART00020033822	20	10953377	10974936	+	ENSOARG00020021870	DEF6	DEF6-201	461.93	264.759	113.058	141.532	42.185	34.4093	10.6814	18.6014	245.32	26.4693	-9.40491	7.12821e-07	6.36971e-05
ENSOART00020033907	13	39320529	39345504	+	ENSOARG00020021909	DSTN	DSTN-201	15183.4	8164.45	8411.51	5900.41	3646.42	4261.59	4117.59	2118.29	9414.93	3535.97	-2.66271	0.000860815	0.0211854
ENSOART00020033915	7	8214812	8377997	+	ENSOARG00020021763	SV2C	SV2C-201	0.745055	2.15199	15.7983	1.03273	14.6787	69.6634	457.139	5.91969	4.93202	136.85	28.2545	0.000425207	0.0121688
ENSOART00020033974	24	14100530	14248536	+	ENSOARG00020021918	BMERB1	BMERB1-201	76.7727	64.499	39.1381	88.7004	24.5209	20.2575	20.2379	22.2686	67.2775	21.8212	-3.11212	0.000182921	0.00633197
ENSOART00020034050	18	31031268	31065785	+	ENSOARG00020021999	CSPG4	CSPG4-201	65.5538	244.209	500.062	132.983	40.0952	60.3444	24.3036	47.2105	235.702	42.9884	-5.47523	0.000303026	0.00942301
ENSOART00020034190	18	31116851	31133977	+	ENSOARG00020022070	SNUPN	SNUPN-201	615.549	311.1	272.137	257.899	202.066	78.2239	122.24	122.35	364.171	131.22	-2.79061	0.00182707	0.0364081
ENSOART00020034354	16	69739674	70168771	+	ENSOARG00020022080	SEMA5A	SEMA5A-202	31.2886	38.8525	68.3471	12.4454	215.479	179.432	669.293	62.442	37.7334	281.661	7.4844	0.000251287	0.00817269
ENSOART00020034424	14	54524443	54531761	-	ENSOARG00020022219	RPS19	RPS19-201	90.9322	50.8657	42.8282	84.9288	15.0367	5.06082	12.423	20.5224	67.3887	13.2607	-5.12827	6.49546e-05	0.00281834
ENSOART00020034547	2	73401019	73606077	-	ENSOARG00020022177	PGM5	PGM5-201	321.128	597.761	285.25	684.938	2693.4	3053.44	3612.42	2492.84	472.269	2963.03	6.27508	3.14582e-11	1.07027e-08
ENSOART00020034553	2	255735063	255741565	+	ENSOARG00020022308	TENT5B	TENT5B-201	7.43578	6.41274	0	7.1674	38.7305	91.4291	38.276	22.0137	5.25398	47.6123	8.913	0.000214881	0.00713656
ENSOART00020034565	11	35555968	35574613	+	ENSOARG00020022224	CTC1	CTC1-201	49.1681	55.0342	52.4716	40.4404	129.678	118.229	136.159	125.739	49.2786	127.451	2.58824	1.16253e-06	9.55966e-05
ENSOART00020034577	2	255751731	255752435	-	ENSOARG00020022331	TRNP1	TRNP1-201	2.23631	2.10886	3.54408	1.00404	134.53	32.1024	32.7923	10.2987	2.22332	52.4308	23.5457	5.23264e-06	0.000354445
ENSOART00020034610	2	73483914	73606077	-	ENSOARG00020022177	PGM5	PGM5-202	0	0	0	0	0	95.0082	147.812	243.324	0	121.536	656.55	7.93149e-07	6.94688e-05
ENSOART00020034671	8	67310180	67666388	+	ENSOARG00020022379	PDE7B	PDE7B-201	0	16.028	0	35.8289	217.554	625.56	205.092	554.404	12.9642	400.652	30.9444	0.000103989	0.00409845
ENSOART00020034679	3	224147134	224157172	+	ENSOARG00020022383	C1R	C1R-201	20106	14469.5	2445.49	7596.93	2837.98	1749.91	661.584	3632.7	11154.5	2220.54	-5.02373	0.00140384	0.0303164
ENSOART00020034706	13	39608151	39615577	+	ENSOARG00020022380	MGME1	MGME1-201	135.639	122.627	196.759	131.544	228.962	261.808	404.809	401.787	146.642	324.342	2.21847	0.00123704	0.02774
ENSOART00020034734	19	15715190	15721141	+	ENSOARG00020022405	ZBTB47	ZBTB47-201	459.696	622.044	460.707	1083.62	165.086	282.832	277.734	317.928	656.517	260.895	-2.51131	0.00193439	0.0378654
ENSOART00020034916	26	37082827	37105125	+	ENSOARG00020022343	ADAM9	ADAM9-201	69.4889	122.809	208.035	158.976	222.766	436.765	880.242	357.988	139.827	474.44	3.40049	0.00159289	0.0331079
ENSOART00020034953	11	40333479	40407789	+	ENSOARG00020022541	RTN4RL1	RTN4RL1-201	3.72587	13.9234	1.20728	4.10416	105.359	121.889	41.429	38.1837	5.74017	76.7152	13.3589	4.25739e-06	0.000294746
ENSOART00020034974	6	15401480	15900866	-	ENSOARG00020019914	ANK2	ANK2-209	7.45913	56.2384	26.9165	23.9117	0	0	0	4.22207	28.6314	1.05552	-25.4313	0.000907533	0.022137
ENSOART00020034984	15	47583830	47647075	-	ENSOARG00020022355	TUB	TUB-202	0	0	0	0	27.4047	80.0193	59.9756	11.7675	0	44.7918	242.343	2.92051e-08	4.39968e-06
ENSOART00020034991	2	168500465	168537507	-	ENSOARG00020022563	ARL6IP6	ARL6IP6-201	135.63	133.627	176.995	96.1932	357.819	401.22	333.682	307.587	135.611	350.077	2.58382	4.87493e-06	0.000335036
ENSOART00020035001	11	35633583	35648557	+	ENSOARG00020022543	PER1	PER1-201	32.7785	88.5044	48.8249	88.1645	332.307	356.34	413.707	510.476	64.5681	403.207	6.26374	1.23629e-09	2.7715e-07
ENSOART00020035042	26	21130651	21211733	-	ENSOARG00020022593	PDGFRL	PDGFRL-201	2683.25	1777.25	714.965	1650.13	331.95	310.878	138.636	224.624	1706.4	251.522	-6.79493	4.75468e-08	6.45918e-06
ENSOART00020035075	11	20289285	20299433	+	ENSOARG00020022575	BECN1	BECN1-201	48.6238	57.7206	6.01032	45.9771	0	6.76224	7.75015	4.27584	39.583	4.69706	-8.04661	0.00149351	0.0316715
ENSOART00020035089	6	112740640	112791280	-	ENSOARG00020022579	SPARCL1	SPARCL1-202	22.3977	33.444	70.6879	109.784	0	2.52272	2.29281	0	59.0783	1.20388	-44.1732	1.56342e-07	1.72168e-05
ENSOART00020035127	14	49296024	49305517	+	ENSOARG00020022486	APLP1	APLP1-201	54.389	24.7484	53.4729	17.5569	229.347	140.165	165.604	80.3374	37.5418	153.863	4.08135	0.000279507	0.00883121
ENSOART00020035163	20	18874848	18888120	+	ENSOARG00020022645	RSPH9	RSPH9-201	261.613	108.277	67.9735	85.1331	35.6143	23.6044	13.9485	13.6644	130.749	21.7079	-6.15231	2.59225e-05	0.00133739
ENSOART00020035210	11	59609359	59735118	+	ENSOARG00020022691	TRIM25	TRIM25-201	266.371	221.885	316.24	864.117	0	46.235	104.752	57.605	417.153	52.1481	-7.95793	0.00264154	0.0476008
ENSOART00020035231	11	40524589	40536562	-	ENSOARG00020022688	SERPINF1	SERPINF1-201	14430.7	8506.43	6622.15	4320.58	865.984	2552.37	195.489	1278.11	8469.97	1222.99	-6.92507	0.000135911	0.00507806
ENSOART00020035370	2	96557754	96583400	-	ENSOARG00020022780	HACD4	HACD4-201	256.391	56.4041	95.7201	74.2404	24.2735	6.73884	13.9096	3.40978	120.689	12.0829	-10.3417	1.24194e-05	0.000732968
ENSOART00020035431	20	46293887	46314811	+	ENSOARG00020022832	MCUR1	MCUR1-201	473.228	493.331	555.388	523.124	315.742	250.749	312.553	253.413	511.268	283.114	-1.8087	0.000101927	0.00403232
ENSOART00020035462	X	66085126	66129666	+	ENSOARG00020022301	DLG3	DLG3-203	19.5349	21.6384	8.54341	3.11169	0	0	0	0	13.2071	0	-72.4549	0.000213701	0.00710989
ENSOART00020035500	20	11254529	11324058	-	ENSOARG00020022803	FKBP5	FKBP5-201	195.213	343.914	701.241	330.958	7487.3	17051.6	19451	14419.2	392.831	14602.3	37.1996	1.9628e-24	6.16025e-21
ENSOART00020035507	22	46206925	46218062	+	ENSOARG00020022850	BUB3	BUB3-202	0	0	0	0	116.637	41.8952	67.6695	43.971	0	67.5432	362.548	1.28212e-11	4.73406e-09
ENSOART00020035534	20	11262613	11324058	-	ENSOARG00020022803	FKBP5	FKBP5-202	81.988	110.205	168.924	108.177	3381.59	5294.53	6174.49	5376.17	117.324	5056.7	43.2174	5.84666e-51	1.10098e-46
ENSOART00020035582	21	46149200	46151521	-	ENSOARG00020022914	CD248	CD248-201	7906.4	6984.03	5627.61	5202.9	1208.34	775.42	299.781	852.17	6430.24	783.928	-8.21	7.53177e-11	2.28759e-08
ENSOART00020035608	15	82674391	82809438	-	ENSOARG00020022829	AMBRA1	AMBRA1-203	62.5777	48.5571	40.2659	52.8797	122.382	100.622	101.175	91.9872	51.0701	104.042	2.01776	0.0013704	0.0297646
ENSOART00020035642	20	11411794	11421291	+	ENSOARG00020022910	ARMC12	ARMC12-201	0	2.13202	1.19922	5.09641	20.4898	49.6775	54.0012	84.3019	2.10691	52.1176	25.517	8.42072e-07	7.27388e-05
ENSOART00020035656	22	46892097	47026600	-	ENSOARG00020022962	CPXM2	CPXM2-201	799.43	1486.65	244.43	2756.11	56.8374	61.2606	1.52552	10.9899	1321.66	32.6534	-40.7254	1.18852e-07	1.38154e-05
ENSOART00020035665	15	27130991	27329387	+	ENSOARG00020022958	ZBTB16	ZBTB16-201	0.744421	1.07752	0	1.03511	348.974	1686.18	2165.69	2359.76	0.714262	1640.15	2232.69	1.09153e-24	4.11091e-21
ENSOART00020035714	15	27360637	27361215	+	ENSOARG00020022996	ensembl	protein_coding	0	0	0	0	9.607	27.322	63.0401	52.2048	0	38.0435	206.501	7.63824e-08	9.40102e-06
ENSOART00020035730	19	35562674	35816686	+	ENSOARG00020022864	SUCLG2	SUCLG2-205	110.135	0	105.943	163.526	0	0	0	0	94.9009	0	-519.664	3.23761e-06	0.000234116
ENSOART00020035737	22	47110019	47183481	-	ENSOARG00020023005	CHST15	CHST15-201	6.69025	0	9.7041	0	161.025	37.6802	76.119	13.4972	4.09859	72.0804	17.5267	0.000918292	0.0223289
ENSOART00020035823	23	26415078	26719439	-	ENSOARG00020022478	DTNA	DTNA-207	6.71973	15.1386	34.2354	34.2869	0	4.2021	0	0	22.5952	1.05052	-20.1385	0.00243678	0.0445944
ENSOART00020035831	7	44663664	44703356	+	ENSOARG00020022835	PYGL	PYGL-201	0	0	0	0	907.656	183.673	128.18	0	0	304.877	1645.19	0.000421346	0.0121162
ENSOART00020035885	5	92562889	92615869	-	ENSOARG00020022987	TMEM161B	TMEM161B-204	0	0	0	0	73.062	13.3395	56.9349	33.6241	0	44.2401	237.807	1.07036e-08	1.83698e-06
ENSOART00020035940	2	256095423	256132272	-	ENSOARG00020022904	RPS6KA1	RPS6KA1-201	2.23514	7.53456	4.8634	2.06646	12.8369	30.212	32.8035	19.4455	4.17489	23.8245	5.88009	0.00081117	0.0201519
ENSOART00020035944	2	218158471	218250490	+	ENSOARG00020022852	CDK15	CDK15-202	5.27049	20.5542	34.1388	65.2815	0	0	0	0	31.3112	0	-171.201	1.72085e-06	0.000134462
ENSOART00020035955	6	4534103	4565692	+	ENSOARG00020023043	ensembl	protein_coding	525.356	1088.7	1399.46	1576.95	120.242	300.147	221.847	196.929	1147.61	209.791	-5.45649	2.64573e-07	2.67859e-05
ENSOART00020035972	19	16325616	16539613	-	ENSOARG00020022871	ANO10	ANO10-204	426.195	322.307	327.407	341.101	86.4468	82.2951	146.783	87.201	354.253	100.682	-3.50667	3.98903e-08	5.67531e-06
ENSOART00020036055	2	218407890	218409614	+	ENSOARG00020023182	FZD7	FZD7-201	70.7849	199.768	281.202	283.268	38.6444	52.0697	88.7133	68.5912	208.756	62.0046	-3.34534	0.00159129	0.0331079
ENSOART00020036087	17	8526717	8714610	-	ENSOARG00020022528	DCLK2	DCLK2-201	20.9219	71.2556	43.9057	73.5854	0	0	5.35491	0	52.4172	1.33873	-35.6116	3.69457e-05	0.00179774
ENSOART00020036095	X	88893625	88901041	+	ENSOARG00020023053	RENBP	RENBP-201	371.102	188.42	41.0223	178.423	18.4968	9.24804	16.8868	7.63913	194.742	13.0677	-15.1198	3.93734e-08	5.67531e-06
ENSOART00020036157	22	23472638	23552351	-	ENSOARG00020023124	DNMBP	DNMBP-202	0	58.4888	12.2516	43.7253	0	0	0	0	28.6164	0	-156.594	0.000666908	0.017346
ENSOART00020036162	6	18037872	18117648	-	ENSOARG00020023177	ENPEP	ENPEP-201	3.72505	3.23304	3.65391	4.14002	748.586	46.9772	258.254	26.1858	3.688	270.001	73.0328	1.71945e-09	3.63808e-07
ENSOART00020036186	24	27885525	27888496	+	ENSOARG00020023255	HSD3B7	HSD3B7-201	378.571	124.004	114.383	110.518	53.7667	36.1689	24.6037	30.5891	181.869	36.2821	-5.07234	5.62372e-05	0.00250783
ENSOART00020036277	X	137437931	137438317	+	ENSOARG00020023313	ensembl	protein_coding	1156.5	793.738	630.564	539.392	241.142	454.628	303.558	309.939	780.047	327.317	-2.37975	0.0011816	0.0268727
ENSOART00020036311	6	18329750	18464982	+	ENSOARG00020023319	ELOVL6	ELOVL6-201	105.811	239.094	170.484	243.535	4668.54	573.935	689.646	331.517	189.731	1565.91	8.25123	0.000261954	0.00841784
ENSOART00020036351	5	19970745	19981769	+	ENSOARG00020023226	MKNK2	MKNK2-201	407.626	635.391	331.408	387.158	118.536	211.922	221.272	138.436	440.396	172.542	-2.54395	0.000456689	0.0128166
ENSOART00020036373	X	66560063	66565548	+	ENSOARG00020023355	FOXO4	FOXO4-201	82.707	107.389	53.3224	117.408	368.112	536.675	3377.68	115.175	90.2066	1099.41	12.1888	7.38573e-05	0.00307701
ENSOART00020036466	17	10846510	11271095	+	ENSOARG00020023338	NR3C2	NR3C2-201	12.6896	86.4431	20.7666	15.5707	0	0	2.28809	0	33.8675	0.572023	-50.5159	6.48046e-05	0.00281833
ENSOART00020036467	5	73220571	73626455	-	ENSOARG00020023107	EBF1	EBF1-201	307.725	420.053	344.359	333.865	711.863	1320.1	809.648	1037.14	351.501	969.687	2.76149	2.58945e-06	0.000192735
ENSOART00020036495	7	45122580	45135127	+	ENSOARG00020023429	ensembl	protein_coding	1868.27	1606.55	1698.65	1629.91	2477.36	2561.34	3159.61	2577.31	1700.84	2693.91	1.58405	0.000771017	0.0193587
ENSOART00020036504	17	72579846	72599646	+	ENSOARG00020023410	GLTP	GLTP-202	386.838	159.779	122.285	158.41	75.3595	34.599	30.3317	61.6333	206.828	50.4809	-4.13845	0.000211798	0.00705905
ENSOART00020036546	X	8273531	8411102	+	ENSOARG00020023438	MID1	MID1-202	20.8618	48.4013	99.5967	77.4131	95.4695	182.155	566.519	220.781	61.5683	266.231	4.3414	0.0024581	0.0449402
ENSOART00020036554	20	48526986	48648736	+	ENSOARG00020023407	NEDD9	NEDD9-201	0	0	0	0	0	153.953	148.739	0	0	75.6731	408.696	0.00104294	0.0246419
ENSOART00020036589	5	73667682	73784737	-	ENSOARG00020023486	RNF145	RNF145-202	0	91.4736	37.6806	26.8564	227.485	289.563	667.707	351.78	39.0026	384.134	9.87136	0.00190046	0.0373565
ENSOART00020036601	25	30881125	30887093	+	ENSOARG00020023452	PLAU	PLAU-201	1126.5	1070.07	931.549	975.582	223.673	140.143	85.4265	71.0104	1025.93	130.063	-7.94819	6.89412e-12	2.72567e-09
ENSOART00020036627	11	43315242	43318807	+	ENSOARG00020022274	KIAA0100	KIAA0100-204	0	0	0	0	0	14.172	40.3698	47.9915	0	25.6333	138.818	0.000443709	0.0125646
ENSOART00020036647	20	48595900	48648736	+	ENSOARG00020023407	NEDD9	NEDD9-202	31.276	0	96.3966	43.5489	678.902	1561.38	988.194	483.267	42.8054	927.935	21.713	1.1689e-05	0.00070318
ENSOART00020036659	20	48595900	48648736	+	ENSOARG00020023407	NEDD9	NEDD9-203	20.1023	115.416	0	171.035	430.67	1211.69	1381.05	706.672	76.6384	932.52	12.1709	0.00144244	0.0309996
ENSOART00020036674	20	48596057	48648736	+	ENSOARG00020023407	NEDD9	NEDD9-204	187.735	126.224	203.713	33.1703	2539.76	1782.81	2399.82	912.408	137.71	1908.7	13.8572	5.9845e-10	1.53318e-07
ENSOART00020036763	7	45927040	46009522	-	ENSOARG00020023556	NID2	NID2-201	1298.55	2846.36	666.299	1826.97	5371.26	8360.05	7983.13	8768.4	1659.54	7620.71	4.5922	7.59261e-06	0.000487974
ENSOART00020036767	6	64097277	64128352	+	ENSOARG00020023555	KLB	KLB-201	0	0	0	0	659.639	100.275	171.443	32.8101	0	241.042	1299.03	4.44654e-12	1.86073e-09
ENSOART00020036871	14	25513364	25514658	-	ENSOARG00020023648	MT1C	MT1C-201	8.8355	0.930327	0	0	108.412	31.2994	88.108	14.5222	2.44146	60.5853	23.5061	0.000333092	0.0101332
ENSOART00020036884	19	1939278	2028105	-	ENSOARG00020018025	SLC4A7	SLC4A7-206	0	0	44.1207	250.985	0	0	0	0	73.7763	0	-403.908	0.00161416	0.0334025
ENSOART00020036947	7	46314347	46334761	-	ENSOARG00020023668	ensembl	protein_coding	505.197	483.928	346.19	741.696	189.826	168.859	144.696	343.191	519.253	211.643	-2.45262	0.00264929	0.0476557
ENSOART00020037001	5	95474108	95887178	+	ENSOARG00020023738	ensembl	protein_coding	70.0253	223.528	50.0804	52.935	29.1912	20.1194	2.28021	7.59115	99.1422	14.7955	-6.85559	0.00126758	0.0281817
ENSOART00020037012	1	213620325	213620729	+	ENSOARG00020023707	ensembl	protein_coding	9.62991	24.0037	24.0004	35.4783	0	0	0	0	23.2781	0	-127.354	6.4398e-07	5.91551e-05
ENSOART00020037192	19	53222320	53232912	+	ENSOARG00020023288	SLC26A6	SLC26A6-201	41.7225	39.8255	26.7487	14.4652	141.205	69.6554	77.813	81.1639	30.6905	92.4594	2.98323	0.00178372	0.035884
ENSOART00020037221	11	43493494	43514643	-	ENSOARG00020023851	SARM1	SARM1-201	57.3692	75.3197	66.839	55.7674	22.0181	18.465	25.9478	24.5244	63.8238	22.7388	-2.79452	6.80737e-05	0.00290874
ENSOART00020037247	14	25604588	25634629	+	ENSOARG00020023747	BBS2	BBS2-202	0	0	0	0	56.485	0	10.6116	36.1202	0	25.8042	138.809	0.000941024	0.0227477
ENSOART00020037299	26	25670770	26154102	+	ENSOARG00020023854	DLC1	DLC1-202	39.4825	151.166	156.33	200.3	578.425	717.611	421.877	986.064	136.82	675.994	4.94866	3.49215e-05	0.00171252
ENSOART00020037368	24	28051379	28052669	-	ENSOARG00020023963	PYCARD	PYCARD-201	140.136	44.3427	40.2371	47.2731	15.1275	1.68893	10.1359	14.5762	67.9971	10.3821	-6.68157	0.000447828	0.0126432
ENSOART00020037387	10	88872315	88885540	-	ENSOARG00020023976	POGLUT2	POGLUT2-201	602.76	597.963	660.641	429.322	1028.3	1205.46	1042.3	1013.47	572.672	1072.38	1.8731	0.000209523	0.00702052
ENSOART00020037393	2	73809226	73982900	+	ENSOARG00020022900	DOCK8	DOCK8-210	5.22349	3.2469	18.3681	11.4459	0	0	0	0	9.57109	0	-52.2147	0.00104661	0.0246976
ENSOART00020037409	1	38205493	38596490	+	ENSOARG00020023719	NFIA	NFIA-203	49.1775	117.027	77.5342	73.0984	244.885	314.975	108.641	432.828	79.2093	275.332	3.48179	0.000682204	0.017574
ENSOART00020037471	2	74146097	74323961	+	ENSOARG00020024004	KANK1	KANK1-201	362.051	707.07	914.459	2677.7	195.317	124.922	238.75	122.331	1165.32	170.33	-6.84373	1.9207e-05	0.00105142
ENSOART00020037513	9	86262963	86572200	+	ENSOARG00020024012	STK3	STK3-201	868.719	898.877	1883.69	1708.23	394.197	563.094	593.43	572.323	1339.88	530.761	-2.52183	0.00068109	0.0175693
ENSOART00020037527	26	26223925	26287623	-	ENSOARG00020024043	TRMT9B	TRMT9B-201	0	0	6.07295	0	85.8811	66.1309	32.6983	139.101	1.51824	80.9529	57.5653	2.42719e-06	0.000183256
ENSOART00020037530	X	53690301	53727875	+	ENSOARG00020024044	FGD1	FGD1-201	251.063	317.014	176.746	225.808	78.6327	83.0333	100.496	103.856	242.658	91.5045	-2.64334	1.06034e-05	0.000646192
ENSOART00020037583	19	17653318	17706642	-	ENSOARG00020024076	IRAK2	IRAK2-201	58.858	30.1468	62.0335	48.5811	137.476	78.8793	147.949	142.853	49.9048	126.789	2.53645	0.00121399	0.0274712
ENSOART00020037614	11	20725472	20745468	-	ENSOARG00020024057	STAT5A	STAT5A-201	81.2075	81.8691	93.7273	53.7883	199.634	187.935	185.971	156.318	77.6481	182.465	2.34866	5.5889e-05	0.00250582
ENSOART00020037627	18	32233046	32246683	+	ENSOARG00020024084	CYP11A1	CYP11A1-201	0	0	0	0	14.6071	50.0406	40.9888	10.0885	0	28.9312	156.803	6.77188e-07	6.13083e-05
ENSOART00020037640	11	20725472	20745468	-	ENSOARG00020024057	STAT5A	STAT5A-202	200.411	300.544	120.505	233.77	549.458	522.696	512.949	344.747	213.808	482.462	2.25464	0.00228635	0.0422643
ENSOART00020037772	1	215627133	215804359	+	ENSOARG00020024146	P3H2	P3H2-201	11.175	3.23403	7.31101	4.14181	215.868	325.451	378.489	100.497	6.46547	255.076	38.7742	3.89954e-16	3.33783e-13
ENSOART00020037808	6	18832796	18933093	-	ENSOARG00020024210	MCUB	MCUB-201	2503.96	1203.21	1282.77	914.333	554.705	482.875	563.833	440.27	1476.07	510.421	-2.89331	0.000127432	0.00480895
ENSOART00020037827	1	215627754	215804359	+	ENSOARG00020024146	P3H2	P3H2-202	0	16.127	30.3628	0	206.929	401.47	642.219	135.094	11.6225	346.428	30.0475	0.000138965	0.00513108
ENSOART00020037859	25	17322486	17453730	+	ENSOARG00020024239	CABCOCO1	CABCOCO1-201	162.478	106.465	117.322	75.2987	61.5789	48.8502	50.2064	51.9843	115.391	53.155	-2.18628	0.00264965	0.0476557
ENSOART00020037907	20	5214314	5605501	+	ENSOARG00020024249	COL21A1	COL21A1-201	0	0	0	0	297.001	936.79	324.673	167.419	0	431.471	2329.62	2.68442e-18	3.37002e-15
ENSOART00020037909	18	32457072	32461044	-	ENSOARG00020024266	ISLR2	ISLR2-201	271.937	239.071	253.075	116.836	67.7989	105.724	78.5318	70.1478	220.229	80.5507	-2.7269	0.000317521	0.00980202
ENSOART00020037916	5	63239823	63370771	+	ENSOARG00020023876	ABLIM3	ABLIM3-203	353.161	239.856	301.221	294.171	117.5	15.9491	32.8305	7.61313	297.102	43.4732	-6.94907	0.000335297	0.0101838
ENSOART00020037932	20	5214314	5605501	+	ENSOARG00020024249	COL21A1	COL21A1-202	7.47721	15.1506	4.89336	16.6329	0	0	0	0	11.0385	0	-60.4331	0.00024908	0.00811493
ENSOART00020037971	13	23816488	24005787	-	ENSOARG00020024307	DNAJC1	DNAJC1-201	1143.73	1101.05	917.755	980.845	2470.76	1792.95	1520.85	1573.18	1035.85	1839.43	1.77428	0.00228705	0.0422643
ENSOART00020037997	24	28174315	28193306	+	ENSOARG00020024317	ITGAX	ITGAX-201	0	17.3347	57.5744	18.7371	0	0	0	0	23.4115	0	-127.974	0.00123775	0.02774
ENSOART00020038008	17	55091351	55990827	+	ENSOARG00020024313	TMEM132D	TMEM132D-201	55.8744	93.8174	203.585	38.3293	3.65689	3.35479	6.85137	3.37725	97.9015	4.31008	-22.3263	3.13019e-09	6.01475e-07
ENSOART00020038036	19	38585927	38747636	+	ENSOARG00020024236	ADAMTS9	ADAMTS9-203	0	0	0	0	300.147	0	121.282	37.8611	0	114.822	619.066	5.99327e-06	0.00040021
ENSOART00020038137	26	28068442	28081897	-	ENSOARG00020024395	DUSP4	DUSP4-201	2.98039	4.29711	2.42498	4.12164	296.161	50.386	87.1601	21.1664	3.45603	113.718	32.7347	4.16344e-08	5.80754e-06
ENSOART00020038140	25	17612208	17801245	+	ENSOARG00020024263	ARID5B	ARID5B-203	0	0	0	0	0	115.466	162.399	97.671	0	93.884	507.333	1.74914e-06	0.000136108
ENSOART00020038199	14	51727276	51741063	+	ENSOARG00020024434	ACP7	ACP7-201	25.4814	10.7847	6.08129	58.918	0	0	0	3.41084	25.3163	0.85271	-27.887	0.00135041	0.0293644
ENSOART00020038251	2	75680324	75712198	+	ENSOARG00020024243	SMARCA2	SMARCA2-204	217.63	162.908	75.4314	296.146	41.0463	15.16	5.40629	54.537	188.029	29.0374	-6.52524	0.000367162	0.0109036
ENSOART00020038292	23	29287645	29519624	+	ENSOARG00020024468	GAREM1	GAREM1-201	27.5654	66.8144	54.8066	67.2729	184.866	162.744	148.558	146.137	54.1148	160.576	2.97641	7.33624e-05	0.00306325
ENSOART00020038338	22	24481661	24487693	+	ENSOARG00020024496	SFXN3	SFXN3-201	117.052	77.1474	33.8172	28.7406	18.4959	0	6.14132	5.09405	64.1894	7.43282	-9.08384	0.00152446	0.032207
ENSOART00020038361	X	127422867	127521914	-	ENSOARG00020024402	PLS3	PLS3-201	90.8974	226.993	149.437	311.802	62.403	16.7874	24.4267	20.2988	194.782	30.979	-6.42242	1.22281e-05	0.000726396
ENSOART00020038381	13	1760513	2245210	+	ENSOARG00020024179	PLCB4	PLCB4-206	0	87.7153	0	188.406	0	0	0	0	69.0303	0	-377.935	0.00153728	0.0324172
ENSOART00020038393	22	24510205	24512667	+	ENSOARG00020024525	KAZALD1	KAZALD1-201	27.5742	42.6976	16.8216	43.9127	1.85835	7.57384	3.08057	4.25298	32.7515	4.19143	-7.50354	5.00778e-05	0.00231699
ENSOART00020038420	X	127422867	127521914	-	ENSOARG00020024402	PLS3	PLS3-202	4968.82	6923.19	6386.07	7840.52	1042.65	1647.74	2516.97	1319.51	6529.65	1631.72	-3.99982	1.03118e-07	1.22334e-05
ENSOART00020038422	9	35218691	35227604	-	ENSOARG00020024519	EFCAB1	EFCAB1-201	31.3039	11.6889	2.38832	25.3738	162.815	132.309	107.59	47.7889	17.6887	112.626	6.29587	0.000427672	0.0122208
ENSOART00020038433	21	44060783	44064699	-	ENSOARG00020024538	RCOR2	RCOR2-201	102.083	204.951	135.576	104.932	25.8005	48.7252	42.8717	49.9948	136.885	41.848	-3.23016	7.04071e-05	0.00296607
ENSOART00020038465	7	56557345	56637561	+	ENSOARG00020024569	RAB27A	RAB27A-201	210.889	471.986	254.476	606.805	40.7116	50.4486	27.6419	79.803	386.039	49.6513	-7.7548	3.06973e-08	4.58779e-06
ENSOART00020038476	8	83233181	83713742	-	ENSOARG00020022335	SYNE1	SYNE1-206	0	302.017	411.765	0	0	0	0	0	178.445	0	-2.14782e+07	6.11455e-13	3.19842e-10
ENSOART00020038510	13	1760513	2245210	+	ENSOARG00020024179	PLCB4	PLCB4-207	14.1847	9.74046	20.8124	31.2092	0	0	0	0	18.9867	0	-103.866	3.29734e-06	0.000236092
ENSOART00020038608	17	13676722	13864166	+	ENSOARG00020024616	ZNF827	ZNF827-201	0	0	0	0	10.9242	77.7416	47.0143	0	0	33.92	183.365	0.000428506	0.0122261
ENSOART00020038634	2	169939640	169959770	+	ENSOARG00020024663	NMI	NMI-201	958.3	675.691	427.26	998.068	164.559	140.391	233.281	263.08	764.83	200.327	-3.81379	3.27297e-06	0.000235242
ENSOART00020038652	20	19930605	20317811	-	ENSOARG00020024651	SUPT3H	SUPT3H-202	307.793	226.16	168.07	128.565	93.008	95.9543	90.9398	72.3325	207.647	88.0587	-2.36359	0.00146196	0.0311779
ENSOART00020038694	2	170267496	170274310	+	ENSOARG00020024716	ensembl	protein_coding	939.668	1457.51	1324.18	1939.94	388.234	466.556	506.418	917.33	1415.32	569.634	-2.48238	0.00156392	0.0326861
ENSOART00020038698	14	26516011	26554650	+	ENSOARG00020024481	SLC12A3	SLC12A3-201	0	0	0	0	45.5569	2.50677	1.51721	4.20636	0	13.4468	71.5121	0.00260495	0.0470766
ENSOART00020038792	14	26567088	26577812	+	ENSOARG00020024744	HERPUD1	HERPUD1-201	561.115	420.948	473.306	207.283	2554.18	1294.51	971.96	662.661	415.663	1370.83	3.29552	0.0014458	0.0309996
ENSOART00020038837	26	39585424	39625227	-	ENSOARG00020024807	SFRP1	SFRP1-201	1378.85	5130.1	1895.52	1761.67	117.614	457.384	152.988	410.848	2541.54	284.708	-8.91543	8.50597e-07	7.31397e-05
ENSOART00020038847	19	54503201	54541913	+	ENSOARG00020024802	CCDC12	CCDC12-201	334.662	343.59	275.084	272.246	137.054	112.156	110.165	140.162	306.396	124.884	-2.46257	3.48399e-07	3.39049e-05
ENSOART00020038915	11	44378401	44535234	-	ENSOARG00020024774	KSR1	KSR1-201	49.9159	65.7305	57.2347	81.7515	289.24	380.027	216.384	215.418	63.6582	275.267	4.3282	5.24079e-09	9.77121e-07
ENSOART00020038934	11	36810558	36823257	+	ENSOARG00020024866	PLD2	PLD2-201	520.759	485.037	359.388	422.382	128.086	185.381	213.266	241.555	446.892	192.072	-2.31774	0.000130662	0.00490138
ENSOART00020038965	23	63852604	63915065	+	ENSOARG00020024815	MALT1	MALT1-202	33.6487	64.8806	0	69.5736	0	0	0	0	42.0257	0	-230.163	7.50911e-05	0.00311463
ENSOART00020038987	23	64005523	64120866	+	ENSOARG00020024903	ZNF532	ZNF532-201	2.23977	20.5632	33.0544	24.967	0	0	0	0	20.2061	0	-110.319	3.72667e-05	0.00180869
ENSOART00020038997	17	14025722	14107060	-	ENSOARG00020024894	SMAD1	SMAD1-203	432.865	920.634	954.949	927.291	181.442	310.473	394.238	300.901	808.935	296.764	-2.71928	0.000460208	0.0128854
ENSOART00020039009	23	64007658	64120866	+	ENSOARG00020024903	ZNF532	ZNF532-202	38.7816	111.335	123.484	59.2182	0	4.1965	0	19.4236	83.2047	5.90503	-13.7648	0.00170857	0.0348363
ENSOART00020039042	23	64031759	64120866	+	ENSOARG00020024903	ZNF532	ZNF532-203	56.6349	263.414	240.508	79.8819	10.96	18.452	12.9335	0	160.11	10.5864	-15.1198	4.49735e-05	0.00212255
ENSOART00020039143	23	51197416	51291582	-	ENSOARG00020024936	PSTPIP2	PSTPIP2-201	9.68792	9.618	7.22099	22.5031	33.3889	41.2199	43.8407	41.6445	12.2575	40.0235	3.27455	0.00168937	0.0346165
ENSOART00020039147	6	65773456	66123433	+	ENSOARG00020024678	LIMCH1	LIMCH1-201	47.7617	125.299	83.0334	244.882	0	14.2827	0	11.8412	125.244	6.53097	-18.7487	0.000276918	0.00877886
ENSOART00020039285	13	26412339	26571585	-	ENSOARG00020025002	ARHGAP21	ARHGAP21-201	0	29.2389	35.5333	48.935	0	0	0	0	28.4268	0	-155.502	0.000473399	0.0132068
ENSOART00020039397	21	19321352	19495865	+	ENSOARG00020025127	GAB2	GAB2-201	58.8603	188.216	163.956	326.139	40.3948	29.3805	44.2862	31.2999	184.293	36.3404	-5.07671	4.09775e-05	0.00195849
ENSOART00020039412	20	8861328	8869919	-	ENSOARG00020025129	TAP2	TAP2-201	969.267	1214.29	885.202	1615.17	706.722	557.893	583.686	519.572	1170.98	591.968	-1.97984	0.00132863	0.0291262
ENSOART00020039463	6	66038514	66123433	+	ENSOARG00020024678	LIMCH1	LIMCH1-205	24.5856	54.9456	45.0461	85.87	5.4934	7.55064	22.862	4.22442	52.6118	10.0326	-5.12559	0.00166464	0.0342214
ENSOART00020039475	26	7718736	7809324	-	ENSOARG00020025167	VEGFC	VEGFC-201	737.742	604.608	1200.97	809.588	105.505	132.014	143.609	98.4909	838.228	119.905	-6.97236	3.06291e-16	2.74655e-13
ENSOART00020039480	X	141830826	141844337	+	ENSOARG00020025175	TMEM35A	TMEM35A-201	32.8025	60.9276	19.9806	145.825	5.71952	0.845755	2.35175	11.1869	64.8839	5.02599	-13.0348	0.000105279	0.00411506
ENSOART00020039527	21	19625450	19651168	+	ENSOARG00020025204	ALG8	ALG8-201	51.4135	38.636	55.6966	26.7537	114.228	94.0847	93.381	117.77	43.125	104.866	2.42638	0.000669974	0.0174018
ENSOART00020039627	20	8952478	8958354	-	ENSOARG00020025272	ensembl	protein_coding	47.7001	28.7429	3.59099	27.4702	1.86631	1.68454	1.54498	4.26132	26.876	2.33929	-11.4022	0.000422083	0.0121162
ENSOART00020039728	26	14717193	14743046	-	ENSOARG00020025328	DCTD	DCTD-201	87.9482	41.4984	83.737	69.1407	20.544	15.1631	31.6885	34.1018	70.5811	25.3744	-2.76263	0.00277609	0.0492592
ENSOART00020039739	23	33453389	33555270	+	ENSOARG00020025259	CDH2	CDH2-205	0	23.8435	66.1369	38.5088	0	0	0	0	32.1223	0	-175.68	0.000354285	0.0106235
ENSOART00020039750	13	8019029	8020978	-	ENSOARG00020025346	FLRT3	FLRT3-201	181.054	196.751	626.361	385.809	40.4175	76.3983	71.8031	65.1544	347.494	63.4433	-5.44513	3.61807e-06	0.000256135
ENSOART00020039769	19	40856375	41626106	-	ENSOARG00020025302	PTPRG	PTPRG-202	122.918	526.818	478.626	563.381	866.998	2213.34	1901.54	2629.61	422.936	1902.87	4.50221	0.000165788	0.00583543
ENSOART00020039842	21	20201981	20362388	+	ENSOARG00020025388	PAK1	PAK1-201	1564.63	1021.88	915.9	1219.12	387.341	336.601	532.88	387.404	1180.38	411.057	-2.87103	1.08796e-06	9.02528e-05
ENSOART00020039868	23	35283739	35382667	-	ENSOARG00020025408	TAF4B	TAF4B-202	10.4302	23.7046	12.1765	20.6947	40.278	58.7251	48.0042	40.5512	16.7515	46.8896	2.82358	0.00209438	0.0397974
ENSOART00020040134	2	234790824	234832961	-	ENSOARG00020025486	TNS1	TNS1-205	0	0	0	0	7.32469	23.2879	6.0776	15.1178	0	12.952	70.2559	0.000120399	0.00458027
ENSOART00020040260	11	18420567	18431637	+	ENSOARG00020025650	KIF18B	KIF18B-201	2.23042	0	0	2.06331	34.7473	23.4458	57.8299	12.6515	1.07343	32.1686	27.7571	1.10417e-05	0.000668827
ENSOART00020040271	26	40613302	40662821	-	ENSOARG00020025665	SLC20A2	SLC20A2-201	63.3316	94.6078	84.9656	161.946	25.7222	30.224	32.8479	49.9253	101.213	34.6799	-2.89443	0.00122472	0.0275256
ENSOART00020040304	19	10744650	10859250	+	ENSOARG00020025681	STAC	STAC-201	212.384	66.3077	131.323	114.683	24.085	6.7281	48.4136	10.193	131.175	22.3549	-5.87002	0.000405488	0.0117646
ENSOART00020040307	19	10744650	10859250	+	ENSOARG00020025681	STAC	STAC-202	39.2168	20.5032	13.356	0	0	0	0	0	18.269	0	-100.177	0.00204803	0.0391141
ENSOART00020040311	17	80975639	80984842	+	ENSOARG00020025677	GUCD1	GUCD1-202	0	0	0	0	23.1306	20.0553	7.59003	7.4519	0	14.5569	77.9075	4.75927e-05	0.0022294
ENSOART00020040319	19	57238964	57483475	+	ENSOARG00020025688	ATG7	ATG7-203	0	0	0	0	49.271	64.1901	31.1048	0	0	36.1415	194.917	0.000195394	0.00665366
ENSOART00020040367	19	57897913	58005057	+	ENSOARG00020025721	TMCC1	TMCC1-201	96.1148	193.532	190.589	192.914	747.682	603.623	451.424	316.456	168.287	529.796	3.14868	9.53876e-05	0.00381368
ENSOART00020040392	7	60423912	60436363	+	ENSOARG00020025732	LYSMD2	LYSMD2-201	82.7497	45.1947	14.1144	78.9653	19.0482	4.22812	0.783471	2.58057	55.256	6.66009	-8.97188	0.00134635	0.0293644
ENSOART00020040411	23	37473932	37734551	-	ENSOARG00020025616	LAMA3	LAMA3-201	23.8479	142.775	104.05	848.775	0	6.70674	13.6687	0	279.862	5.09387	-53.4654	2.23255e-05	0.0011876
ENSOART00020040430	19	58039621	58087462	+	ENSOARG00020025735	PLXND1	PLXND1-203	3.7306	41.1137	0	44.7245	0	0	0	0	22.3922	0	-122.573	0.00178641	0.035884
ENSOART00020040433	23	37756005	37808181	+	ENSOARG00020025754	ANKRD29	ANKRD29-201	73.788	56.3499	23.9002	292.523	5.60968	3.37036	6.96203	4.26516	111.64	5.05181	-22.1952	3.05776e-07	3.03654e-05
ENSOART00020040448	11	1868728	1928287	-	ENSOARG00020012508	ABCA6	ABCA6-201	18.6654	57.3603	37.9507	64.497	0	0	0	0	44.6184	0	-243.986	1.4498e-09	3.17456e-07
ENSOART00020040453	19	11208733	11302002	+	ENSOARG00020025761	TRANK1	TRANK1-201	126.636	1128.62	599.479	3250.77	60.1003	151.676	268.722	247.774	1276.38	182.068	-7.00111	0.00135037	0.0293644
ENSOART00020040466	19	11350823	11366768	+	ENSOARG00020025768	DCLK3	DCLK3-201	96.9713	74.3801	97.4254	7.24426	0	17.6431	5.34475	1.69259	69.0053	6.17011	-10.8779	0.00200166	0.0384828
ENSOART00020040508	9	44397192	44428710	-	ENSOARG00020025797	TTPA	TTPA-201	0	0	0	0	34.8444	2.49158	5.32024	3.3578	0	11.5035	61.0207	0.00204656	0.0391141
ENSOART00020040638	9	46529058	46585879	-	ENSOARG00020025840	PDE7A	PDE7A-202	0	0	0	0	0	34.2028	38.0585	51.3598	0	30.9053	167.313	0.000153375	0.00553328
ENSOART00020040705	24	26157208	26264292	-	ENSOARG00020025881	XPO6	XPO6-201	1352.15	1574.57	1454.56	1716.78	625.228	825.251	949.186	840.029	1524.51	809.923	-1.87973	0.000166807	0.00586034
ENSOART00020040774	24	26420668	26430457	-	ENSOARG00020025930	ensembl	protein_coding	28.3173	57.7896	65.1193	80.9666	124.001	152.191	228.066	257.252	58.0482	190.378	3.29792	0.000264813	0.00848994
ENSOART00020040813	1	42216311	42360624	+	ENSOARG00020025947	RAVER2	RAVER2-201	105.05	152.89	94.8771	185.026	12.8307	27.6915	45.7566	58.3238	134.461	36.1507	-3.66636	0.000606872	0.0160731
ENSOART00020040819	21	26200443	26255268	-	ENSOARG00020025951	ZDHHC13	ZDHHC13-202	112.502	133.469	154.412	133.286	319.089	198.896	307.438	211.365	133.417	259.197	1.94131	0.00210029	0.0398396
ENSOART00020040994	24	26577778	26589621	-	ENSOARG00020026043	CLN3	CLN3-204	0	0	0	0	31.0704	27.4588	22.7668	0	0	20.324	109.499	0.00141629	0.0305151
ENSOART00020041022	19	51696025	51723657	-	ENSOARG00020026087	MAPKAPK3	MAPKAPK3-201	419.498	302.788	271.396	177.101	185.945	69.7128	64.2613	87.2388	292.696	101.789	-2.90162	0.00210083	0.0398396
ENSOART00020041026	19	51737705	51742112	+	ENSOARG00020026090	CISH	CISH-201	11.1799	11.7012	11.9577	5.08184	130.795	57.2878	65.7176	18.76	9.98014	68.1402	6.77745	9.9008e-05	0.00394169
ENSOART00020041033	11	12805675	12822467	+	ENSOARG00020026094	NARF	NARF-201	423.216	416.818	411.031	342.094	796.515	1069.87	790.562	698.495	398.29	838.859	2.10642	2.21494e-05	0.00118157
ENSOART00020041041	11	12934878	12964711	-	ENSOARG00020026097	RAB40B	RAB40B-201	22.3601	6.36793	2.38437	2.02642	56.2512	49.7407	54.2566	52.103	8.2847	53.0879	6.24101	0.00113538	0.0261692
ENSOART00020041066	1	112786384	112795046	-	ENSOARG00020026112	NES	NES-201	1579.3	3093.69	5572.17	6108.08	496.27	350.415	281.993	278.347	4088.31	351.756	-11.6358	2.54284e-12	1.11358e-09
ENSOART00020041067	1	112820760	112826241	-	ENSOARG00020026113	CRABP2	CRABP2-201	1071.8	532.857	449.499	943.909	58.2963	53.1442	5.43702	47.0419	749.518	40.9799	-18.4112	8.81569e-10	2.04948e-07
ENSOART00020041158	8	97226177	97231082	-	ENSOARG00020026165	ensembl	protein_coding	38.7959	37.7081	24.3353	5.17008	0	2.52147	4.58572	0.846878	26.5023	1.98852	-12.3133	0.000576915	0.0154098
ENSOART00020041163	8	97314747	97475609	+	ENSOARG00020026168	SMOC2	SMOC2-201	1727.26	1946.78	823.232	717.099	230.713	98.3216	553.341	115.322	1303.59	249.425	-5.22464	0.000345958	0.0104403
ENSOART00020041170	8	97821907	97848702	-	ENSOARG00020026173	THBS2	THBS2-201	4638.95	10820.4	13303.1	9757.46	712.407	1373.51	2807.88	1635.55	9629.96	1632.34	-5.89731	1.38042e-06	0.000111566
ENSOART00020041278	11	28495902	28531260	-	ENSOARG00020026234	PEMT	PEMT-201	73.7894	37.0594	22.5779	28.2772	9.41015	10.9681	8.54877	14.5454	40.426	10.8681	-3.71907	0.00208586	0.0397118
ENSOART00020041379	24	1323107	1325919	-	ENSOARG00020026302	IGFALS	IGFALS-201	67.0583	16.1176	41.2373	25.768	1.83888	1.67941	1.52875	4.23262	37.5453	2.31992	-16.0017	2.36252e-06	0.00017939
ENSOART00020041509	25	43463346	43501564	-	ENSOARG00020026378	GLUD1	GLUD1-201	2092.11	2329.71	2021.19	2122.49	1500.71	1438.55	1496.45	1450.24	2141.37	1471.49	-1.45542	0.000705074	0.0180889
ENSOART00020041530	25	43771109	43787070	-	ENSOARG00020026390	ensembl	protein_coding	160.959	195.953	487.58	105.648	33.2837	53.8032	47.5792	22.9141	237.535	39.3951	-6.00633	1.64754e-05	0.000912494
ENSOART00020041532	25	43771109	43787070	-	ENSOARG00020026390	ensembl	protein_coding	1735.53	1334.07	3402.95	1112.74	236.72	127.787	382.209	193.51	1896.32	235.056	-8.06559	9.98231e-09	1.74053e-06
ENSOART00020041533	25	43771448	43787070	-	ENSOARG00020026390	ensembl	protein_coding	12864.1	9937.48	25959.8	7337.84	1775.8	1060.86	2631.1	1203.63	14024.8	1667.85	-8.40891	5.77217e-09	1.06565e-06
ENSOART00020041534	25	43771448	43786972	-	ENSOARG00020026390	ensembl	protein_coding	514.576	803.109	1646.69	431.625	16.9031	92.9181	146.75	0	849	64.1428	-13.2025	0.00146405	0.0311851
ENSOART00020041542	11	29221802	29223864	-	ENSOARG00020026397	MFAP4	MFAP4-201	831.726	439.235	550.529	148.838	80.0694	92.6069	37.0196	31.5006	492.582	60.2991	-8.20162	1.4175e-06	0.000114073
ENSOART00020041642	24	3554616	3559055	+	ENSOARG00020026469	GLIS2	GLIS2-201	198.204	244.653	342.572	255.128	105.045	93.2499	107.945	130.495	260.139	109.184	-2.37751	5.49591e-05	0.00247001
