# Supplementary material for: Intrauterine fetal growth restriction in sheep leads to sexually dimorphic programming of Preadipocytes' differentiation potential
Source: Physiol Rep. 2024 Dec 3;12(23):e70143. doi: 10.14814/phy2.70143 (PMC11614549; doi:10.14814/phy2.70143)
Supplement: Supplementary file 9 — Table S8. [file PHY2-12-e70143-s001.xlsx]

## Sheet: FFGR_FFGRD_padj
Supplemental Table S8: List of differentially regulated genes following differentiation of preadipocytes to mature adipocytes in growth-restricted females.
transcript_id	Chr	Start	End	V7	gene_id	gene_name	transcript_biotype	FFGR1	FFGR2	FFGR3	FFGR4	FFGRD1	FFGRD2	FFGRD3	FFGRD4	FFGR	FFGRD	Fold_Change	pvalue	padj
ENSOART00020000046	1	15755125	15770824	-	ENSOARG00020000046	RIMS3	RIMS3-201	24.2296	138.985	99.7178	117.603	4.4065	10.3414	3.9226	21.3684	95.1337	10.0097	-9.37846	4.81507e-05	0.00213522
ENSOART00020000137	1	119704827	119711953	-	ENSOARG00020000116	ADAMTS4	ADAMTS4-201	107.391	17.0098	22.7487	46.9832	681.133	645.544	309.923	466.899	48.5332	525.874	10.7806	2.79053e-07	3.29497e-05
ENSOART00020000139	1	205958152	206047336	-	ENSOARG00020000118	HACD2	HACD2-201	295.917	432.249	484.494	380.629	2593.62	1413.63	3566.83	874.444	398.322	2112.13	5.30274	3.93802e-06	0.000297663
ENSOART00020000159	3	173524151	173527168	-	ENSOARG00020000135	MARCHF9	MARCHF9-201	67.9617	77.2292	46.3013	52.1383	14.9703	15.5155	20.9342	17.2686	60.9076	17.1722	-3.55708	3.44723e-06	0.0002629
ENSOART00020000186	4	57434623	57480646	+	ENSOARG00020000160	WNT2	WNT2-201	12.966	9.27406	9.29794	16.4886	0.876847	0.862646	0	2.47306	12.0067	1.05314	-10.6856	0.000590683	0.0147339
ENSOART00020000187	4	86901646	86917893	+	ENSOARG00020000159	INHBA	INHBA-201	6129.75	248.861	274.568	1342.17	25.4629	27.6049	26.2302	243.9	1998.84	80.7996	-24.7172	9.03531e-05	0.00354181
ENSOART00020000237	3	41706787	41732731	-	ENSOARG00020000213	PLEK	PLEK-201	133.01	46.3873	30.9353	11.5812	0	0.862919	1.31077	3.29474	55.4785	1.36711	-40.181	3.43216e-06	0.0002629
ENSOART00020000284	3	110215743	110239601	-	ENSOARG00020000222	NCAPH	NCAPH-201	54.6401	43.2946	58.9218	27.2075	82.4251	192.44	178.559	239.178	46.016	173.151	3.76631	8.97583e-05	0.00352584
ENSOART00020000308	3	193227282	193244113	-	ENSOARG00020000248	PVALB	PVALB-201	0	568.353	85.6621	34.1823	0.894826	0	5.19932	2.41627	172.049	2.1276	-82.6704	0.000216984	0.00690608
ENSOART00020000343	1	218436030	218450955	-	ENSOARG00020000286	RTP4	RTP4-201	29.6845	55.6457	87.7368	27.24	14.0487	5.1759	7.86897	2.47194	50.0768	7.39138	-6.78852	0.000180894	0.00599626
ENSOART00020000353	1	75234666	75381155	-	ENSOARG00020000200	ABCA4	ABCA4-201	69.3301	23.2021	26.9206	39.5221	6.12888	7.76976	6.57266	5.77924	39.7438	6.56263	-6.09583	1.69618e-05	0.000948104
ENSOART00020000366	3	41791631	41823966	+	ENSOARG00020000300	CNRIP1	CNRIP1-201	70.8529	578.71	230.084	124.672	21.5588	19.7503	41.7278	16.6284	251.08	24.9163	-10.1173	7.13639e-06	0.000474689
ENSOART00020000380	3	41791631	41814524	+	ENSOARG00020000300	CNRIP1	CNRIP1-202	337.183	1332.12	690.466	414.802	82.9927	74.9347	163.195	68.9472	693.644	97.5174	-7.12491	1.50775e-06	0.000133129
ENSOART00020000389	1	20871089	20898005	+	ENSOARG00020000265	ensembl	protein_coding	1080.21	1712.51	2218.43	1435.06	2667.5	3346.79	3930.81	3618.1	1611.55	3390.8	2.10424	0.00123316	0.0258756
ENSOART00020000465	3	34998383	35026626	+	ENSOARG00020000348	HADHB	HADHB-202	0	0	0	6.60504	61.4785	38.8123	211.074	18.9455	1.65126	82.5776	47.0907	0.000169885	0.00576541
ENSOART00020000499	1	218921967	218933226	-	ENSOARG00020000398	ADIPOQ	ADIPOQ-201	14.0183	131.193	231.735	22.4093	10394.4	1259.08	9810.02	188.722	99.8388	5413.04	54.2548	1.87624e-06	0.000158645
ENSOART00020000507	4	76607138	76614894	+	ENSOARG00020000397	HNRNPA2B1	HNRNPA2B1-202	2688.74	2130.07	2832.8	4050.8	6929.38	7962.57	5545.67	6838.09	2925.61	6818.93	2.33039	7.38677e-05	0.0030021
ENSOART00020000599	5	20660587	20674973	-	ENSOARG00020000472	PDLIM4	PDLIM4-201	987.554	1501.69	1252.45	424.2	368.627	231.067	540.778	276.479	1041.47	354.238	-2.94102	0.0027494	0.0471749
ENSOART00020000641	4	77511001	77514323	+	ENSOARG00020000502	NPVF	NPVF-201	1.87933	0	0	0	1.77529	26.5876	211.716	7.34262	0.469833	61.8554	118.093	0.000234321	0.0072833
ENSOART00020000683	3	91303687	91372234	+	ENSOARG00020000520	ATL2	ATL2-201	282.537	120.6	198.427	428.806	1253.31	804.234	635.348	728.146	257.592	855.259	3.31504	0.000547206	0.0139814
ENSOART00020000686	4	17395017	17602033	-	ENSOARG00020000523	COL28A1	COL28A1-201	0	0	0	0	105.169	0	42.0507	238.54	0	96.4398	499.14	4.31664e-05	0.00194883
ENSOART00020000688	3	193650009	193650314	-	ENSOARG00020000531	ensembl	protein_coding	12.1661	3.51662	70.058	25.3267	0	0	1.30182	3.12038	27.7668	1.10555	-24.9411	0.000949085	0.0211137
ENSOART00020000692	1	219010099	219035478	-	ENSOARG00020000529	KNG1	KNG1-201	2.78208	0	0	2.47519	11.4098	13.788	28.8149	8.22945	1.31432	15.5605	10.7868	0.00170875	0.0330087
ENSOART00020000747	2	48327343	48350719	-	ENSOARG00020000574	LPL	LPL-201	263.454	142.205	726.658	406.128	1535.72	2609.51	1480.67	1465.03	384.611	1772.73	4.60644	0.000118911	0.00434591
ENSOART00020000767	3	110428586	110429929	+	ENSOARG00020000593	ADRA2B	ADRA2B-201	0	0	0	0	10.557	9.49501	13.1156	8.24125	0	10.3522	53.4016	5.0148e-05	0.00220906
ENSOART00020000875	4	39924219	40153931	+	ENSOARG00020000651	SEMA3D	SEMA3D-201	73.0647	40.185	7.23669	209.18	3.50328	0	0	0	82.4167	0.875819	-91.1909	1.9998e-05	0.00107854
ENSOART00020000893	1	219154846	219180880	+	ENSOARG00020000665	TBCCD1	TBCCD1-201	20.3908	13.9138	10.3297	19.7988	30.7104	50.9057	43.3036	44.5162	16.1083	42.359	2.60269	0.00210816	0.0381054
ENSOART00020000911	4	40010859	40153931	+	ENSOARG00020000651	SEMA3D	SEMA3D-203	584.913	182.48	382.698	1509.71	115.684	61.279	3.94051	126.234	664.951	76.7843	-8.64863	0.00142481	0.0286037
ENSOART00020001036	3	193939021	193964802	-	ENSOARG00020000712	CARD10	CARD10-201	530.24	197.95	407.569	450.729	122.682	82.8585	59.1128	139.445	396.622	101.025	-3.92108	3.42355e-05	0.00161125
ENSOART00020001120	4	103067758	103230725	-	ENSOARG00020000807	COPG2	COPG2-201	433.242	934.002	655.611	577.785	268.232	284.802	290.236	292.853	650.16	284.031	-2.28674	0.000244647	0.00755717
ENSOART00020001124	3	73818154	73891892	+	ENSOARG00020000804	RTN4	RTN4-201	981.431	1182.02	818.202	1019.16	430.018	540.659	400.82	679.889	1000.2	512.847	-1.94851	0.00116712	0.0248559
ENSOART00020001187	1	110157208	110159599	-	ENSOARG00020000855	S100A4	S100A4-201	1369.81	1839.74	1784.5	163.604	68.5429	14.5563	125.963	9.76866	1289.41	54.7076	-23.64	2.68039e-06	0.00021058
ENSOART00020001192	3	173680909	173687704	-	ENSOARG00020000777	ensembl	protein_coding	551.62	1502.62	1552.21	954.645	50.9021	101.806	72.1605	286.017	1140.27	127.721	-8.91661	2.6109e-06	0.000207571
ENSOART00020001204	3	173680909	173685993	-	ENSOARG00020000777	ensembl	protein_coding	329.219	409.638	474.93	438.227	140.455	137.17	152.162	159.878	413.004	147.416	-2.80232	3.32457e-10	1.00518e-07
ENSOART00020001220	1	110170391	110174303	-	ENSOARG00020000874	S100A2	S100A2-201	322.804	307.096	278.611	104.669	36.2523	13.7751	88.6747	13.9385	253.295	38.1602	-6.68438	0.000229267	0.00717191
ENSOART00020001235	3	1200200	1203718	-	ENSOARG00020000883	PPP1R26	PPP1R26-201	265.553	157.745	208.978	301.56	63.088	88.0393	31.5292	72.6149	233.459	63.8178	-3.64656	2.54447e-05	0.00129859
ENSOART00020001257	3	73856197	73892069	+	ENSOARG00020000804	RTN4	RTN4-204	7.45051	0	20.5622	14.0718	332.944	74.1013	924.434	11.5056	10.5211	335.746	31.6564	0.000131763	0.00469522
ENSOART00020001272	1	110213229	110214732	-	ENSOARG00020000902	S100A14	S100A14-201	996.134	2236.57	1763.88	477.947	235.057	180.874	672.657	187.282	1368.63	318.967	-4.29374	0.00204212	0.0374545
ENSOART00020001316	3	1418021	1456261	-	ENSOARG00020000901	OLFM1	OLFM1-201	28.785	60.2709	41.2521	52.8663	6.15119	9.48712	15.7278	9.0588	45.7936	10.1062	-4.60171	2.52853e-05	0.00129859
ENSOART00020001372	1	250843217	250848677	-	ENSOARG00020000946	PTX3	PTX3-201	1001.1	4.63523	178.249	130.613	23279.3	43135.7	44968.4	34505.8	328.65	36472.3	110.934	8.48439e-10	2.38459e-07
ENSOART00020001383	1	21503272	21529053	+	ENSOARG00020000936	RAD54L	RAD54L-201	101.903	17.0075	34.1033	41.2327	161.383	357.242	87.9486	321.597	48.5616	232.043	4.76121	0.00159473	0.0311378
ENSOART00020001388	4	104592746	105085725	-	ENSOARG00020000951	PLXNA4	PLXNA4-201	1.84873	1.54682	5.17722	22.2306	591.856	128.634	44.6952	71.8293	7.70083	209.254	26.6978	2.17692e-05	0.00116462
ENSOART00020001444	3	5741146	5765037	-	ENSOARG00020000990	AIF1L	AIF1L-201	23.4944	167.368	57.9844	24.3316	0	0	3.89576	4.71289	68.2946	2.15216	-32.1157	5.14046e-05	0.00225942
ENSOART00020001457	3	5741833	5765037	-	ENSOARG00020000990	AIF1L	AIF1L-202	12.2513	113.032	52.1413	19.2198	0	1.72034	1.30266	5.7276	49.1612	2.18765	-21.942	8.55421e-05	0.00339574
ENSOART00020001551	1	219798221	219817426	+	ENSOARG00020001061	TRA2B	TRA2B-201	1812.79	2300.8	2058.31	2204.08	2970.85	3345.88	3403.58	3161.17	2094	3220.37	1.53813	0.000487552	0.0128925
ENSOART00020001615	1	110356355	110360765	+	ENSOARG00020001089	SLC27A3	SLC27A3-201	4.63343	3.09208	3.09942	16.4969	44.7428	31.0624	56.4327	108.829	6.83045	60.2666	8.58248	8.37559e-05	0.0033494
ENSOART00020001632	1	65882219	65931803	+	ENSOARG00020001103	SAMD13	SAMD13-201	6.53523	36.9998	9.21699	11.6075	0.882437	1.7204	0	2.45864	16.0899	1.26537	-11.8518	0.00113517	0.0243642
ENSOART00020001658	3	92568107	92666303	+	ENSOARG00020001045	HEATR5B	HEATR5B-203	0	0	0	0	56.0395	22.4452	0	41.2774	0	29.9406	155.108	0.000554305	0.0140673
ENSOART00020001686	3	35458444	35463616	+	ENSOARG00020001123	CENPA	CENPA-201	39.3413	57.0943	56.2822	24.9424	68.1508	128.23	129.005	130.264	44.415	113.913	2.58082	0.0022897	0.0407954
ENSOART00020001761	4	107103033	107132526	+	ENSOARG00020001182	BPGM	BPGM-201	485.63	2007.47	694.809	284.943	141.033	108.579	156.881	139.699	868.212	136.548	-6.35629	4.24936e-05	0.00193598
ENSOART00020001767	1	131039743	131051915	+	ENSOARG00020001184	CFAP298-TCP10L	CFAP298-TCP10L-201	710.907	1078.23	1135.41	786.751	425.157	407.758	570.649	438.42	927.825	460.496	-2.01534	0.000540198	0.0138913
ENSOART00020001807	1	1068823	1095520	-	ENSOARG00020001209	GPC1	GPC1-201	6741.49	7003.19	8055.66	3315.65	2377.12	2478.81	2819.85	1699.79	6279	2343.89	-2.67896	0.000246519	0.00759149
ENSOART00020001827	3	235228600	235470727	-	ENSOARG00020001129	EFCAB6	EFCAB6-201	22.1985	23.1994	27.9417	34.5963	4.37982	8.63199	9.19821	9.07871	26.984	7.82218	-3.48711	0.000565909	0.0142405
ENSOART00020001877	3	173764473	173768202	+	ENSOARG00020001256	DDIT3	DDIT3-201	2030.13	4178.69	2660.2	1456.01	425.791	328.726	665.806	935.497	2581.26	588.955	-4.38227	4.30262e-05	0.00194883
ENSOART00020001895	3	158688253	158774272	+	ENSOARG00020001262	ABCD2	ABCD2-201	0.926209	0	0	0	110.49	135.444	36.7454	14.0148	0.231552	74.1735	232.787	3.3344e-08	5.63881e-06
ENSOART00020001905	1	131425434	131435978	+	ENSOARG00020001277	ensembl	protein_coding	8.39563	4.63187	7.18971	5.80176	18.5222	31.0169	77.0926	86.246	6.50474	53.2194	8.09061	2.28299e-05	0.00120522
ENSOART00020001939	5	9974735	9980738	+	ENSOARG00020001298	PALM3	PALM3-201	189.03	10.8224	185.978	92.3774	26.3177	27.6114	9.18717	14.0164	119.552	19.2832	-6.18499	0.00205303	0.0375167
ENSOART00020001951	3	111085088	111120792	-	ENSOARG00020001281	BUB1	BUB1-201	137.874	58.7669	118.966	55.2062	156.852	360.784	311.338	424.122	92.7032	313.274	3.37429	0.00069245	0.0167692
ENSOART00020001959	5	9981203	10003756	-	ENSOARG00020001311	IL27RA	IL27RA-201	1076.21	2378.07	2566.55	1373.64	434.073	516.906	665.625	712.555	1848.62	582.29	-3.17453	6.58488e-05	0.00272617
ENSOART00020001962	2	30403018	30427714	+	ENSOARG00020001312	ASPN	ASPN-202	817.353	1103.61	947.453	1322.5	459.263	648.695	580.945	318.034	1047.73	501.734	-2.08896	0.0025558	0.0445812
ENSOART00020001980	1	78445559	79534179	-	ENSOARG00020001219	DPYD	DPYD-204	0	54.1291	0	28.8406	874.564	473.004	472.927	255.799	20.7424	519.073	25.1528	0.00118988	0.0252083
ENSOART00020001983	2	30448659	30450898	+	ENSOARG00020001323	OMD	OMD-201	2.78492	0	0	4.12809	39.5265	158.482	22.2427	11.5105	1.72825	57.9405	31.5913	8.96247e-05	0.00352584
ENSOART00020001984	3	6073727	6082103	-	ENSOARG00020001181	EXOSC2	EXOSC2-201	163.14	172.947	223.013	205.444	288.264	336.928	318.964	447.829	191.136	347.996	1.82007	0.00192448	0.0358907
ENSOART00020002024	3	35717941	35720256	-	ENSOARG00020001343	ensembl	protein_coding	727.409	744.232	849.638	183.957	84.6528	154.234	163.362	59.1502	626.309	115.35	-5.43475	6.41663e-05	0.00266758
ENSOART00020002039	1	101942443	101951689	+	ENSOARG00020001361	HSD3B1	HSD3B1-201	0	0	0	0	17.6057	1.7263	64.2462	0.823916	0	21.1005	108.799	0.00113549	0.0243642
ENSOART00020002156	3	195463351	195696858	-	ENSOARG00020001354	FGD4	FGD4-203	0	0	0	0	66.6099	11.2196	0	14.0248	0	22.9636	118.964	0.00212087	0.0383003
ENSOART00020002170	2	51661687	51694050	-	ENSOARG00020001423	GALNT12	GALNT12-201	320.65	381.867	288.233	310.153	176.347	174.292	178.479	145.1	325.226	168.555	-1.92824	2.4212e-05	0.00126149
ENSOART00020002192	3	47921050	47922243	-	ENSOARG00020001451	B3GNT2	B3GNT2-201	1469.88	604.1	1059	1226.12	596.394	362.136	443.941	471.547	1089.78	468.505	-2.32699	0.00155591	0.0305292
ENSOART00020002203	1	121934899	121936929	+	ENSOARG00020001430	RGS4	RGS4-203	2.79777	33.8107	14.2724	10.7616	0.881229	0	0	0	15.4106	0.220307	-52.8072	0.0002124	0.00679973
ENSOART00020002210	3	63711447	63776307	+	ENSOARG00020001447	PAX8	PAX8-201	218.772	88.1181	45.4444	67.6537	0.877553	1.72556	3.93628	13.1888	104.997	4.93205	-21.1072	2.51491e-06	0.000203805
ENSOART00020002226	1	154738548	156636426	+	ENSOARG00020001346	ROBO2	ROBO2-201	5.54831	3.09341	10.3509	28.8253	305.654	68.1962	28.9131	158.486	11.9545	140.312	11.5824	0.000173092	0.00579538
ENSOART00020002228	2	14245120	14397140	+	ENSOARG00020001469	PTPN3	PTPN3-201	32.3829	26.2803	15.5089	20.5957	0	0	0	0	23.692	0	-135.221	3.57682e-08	5.85044e-06
ENSOART00020002230	6	95347322	95439959	+	ENSOARG00020001434	RUFY3	RUFY3-201	464.13	1116.31	940.408	496.448	149.983	251.967	329.475	194.605	754.324	231.508	-3.25961	0.000292068	0.00875109
ENSOART00020002237	5	10097702	10103339	+	ENSOARG00020001475	PODNL1	PODNL1-201	136.182	183.99	120.909	61.0253	3.50839	8.62899	6.56323	4.94758	125.527	5.91205	-21.2773	6.48959e-14	5.07353e-11
ENSOART00020002276	1	122305988	122346675	+	ENSOARG00020001492	NUF2	NUF2-201	93.6682	38.6449	139.378	91.6089	173.817	287.278	203.316	424.41	90.8249	272.205	2.98959	0.00276277	0.0473228
ENSOART00020002277	3	111504515	111549786	+	ENSOARG00020001472	BCL2L11	BCL2L11-204	35.221	35.5575	35.1207	36.2982	170.225	94.0459	60.362	120.358	35.5493	111.248	3.13709	0.000155447	0.00539469
ENSOART00020002312	1	220199517	220207197	+	ENSOARG00020001523	TMEM41A	TMEM41A-201	30.7111	41.7069	51.4627	37.2318	94.1969	81.8939	85.0658	82.2485	40.2781	85.8513	2.13894	0.000479046	0.0127458
ENSOART00020002356	2	52189220	52232054	+	ENSOARG00020001525	TBC1D2	TBC1D2-201	153.635	250.522	173.763	240.634	22.7866	18.9878	18.3888	41.2524	204.639	25.3539	-8.00755	4.38959e-12	2.18985e-09
ENSOART00020002367	2	14283844	14397140	+	ENSOARG00020001469	PTPN3	PTPN3-204	0	0	0	0	19.2831	49.2128	17.0831	34.6668	0	30.0614	155.923	4.31751e-08	6.69538e-06
ENSOART00020002398	1	220385287	220451810	+	ENSOARG00020001586	EHHADH	EHHADH-201	125.993	63.3913	119.875	247.401	1973.48	518.602	1236.51	344.68	139.165	1018.32	7.30492	4.11632e-05	0.00188397
ENSOART00020002448	2	56089396	56092418	+	ENSOARG00020001613	FAM214B	FAM214B-201	220.543	160.789	102.284	117.949	62.2871	39.6911	61.6838	22.2609	150.391	46.4807	-3.24695	0.000651253	0.0160046
ENSOART00020002496	2	30702644	30730085	+	ENSOARG00020001616	ZNF484	ZNF484-201	0	0	0	0	132.438	0	49.9142	108.09	0	72.6106	375.783	6.29688e-05	0.00263426
ENSOART00020002549	3	196581206	196588177	-	ENSOARG00020001686	ETFBKMT	ETFBKMT-201	6.54076	13.8914	12.3066	18.2569	32.6789	44.7843	32.63	40.2102	12.7489	37.5758	2.95252	0.00136342	0.0277623
ENSOART00020002572	2	30950864	30956220	+	ENSOARG00020001702	CTSV	CTSV-201	2315.98	4125.17	4960.11	3057.49	1637.03	828.597	1600.26	980.938	3614.69	1261.71	-2.8652	0.000273743	0.00830173
ENSOART00020002658	3	147268954	147276873	-	ENSOARG00020001592	CACNB3	CACNB3-203	383.245	842.357	671.76	315.4	164.239	207.021	169.145	118.631	553.191	164.759	-3.35507	9.46299e-05	0.00365957
ENSOART00020002696	1	202056143	202081603	-	ENSOARG00020001783	B4GALT4	B4GALT4-201	186.97	163.754	131.8	228.277	261.362	395.718	329.897	408.885	177.7	348.965	1.96145	0.00233491	0.0413793
ENSOART00020002715	4	24960904	25057584	-	ENSOARG00020001782	ETV1	ETV1-201	1155.59	51.0357	162.432	615.452	60.4563	8.63142	7.88262	62.715	496.128	34.9213	-14.1772	0.000302651	0.00890768
ENSOART00020002818	1	124843628	124895934	-	ENSOARG00020001851	RXRG	RXRG-202	0	0	1.03296	0	156.683	12.9583	985.89	1.64973	0.25824	289.295	908.365	6.50688e-07	6.61678e-05
ENSOART00020002884	4	81869976	81882572	+	ENSOARG00020001900	STEAP1	STEAP1-201	746.337	2230.57	1064.29	966.338	170.78	134.48	639.977	240.995	1251.88	296.558	-4.22485	0.00143769	0.0287178
ENSOART00020002906	2	14726142	14782993	+	ENSOARG00020001849	CTNNAL1	CTNNAL1-201	610.071	1718	1095.08	1785.31	347.131	264.088	348.015	617.87	1302.11	394.276	-3.30149	0.000525334	0.013622
ENSOART00020002923	4	81935967	81950679	+	ENSOARG00020001912	STEAP2	STEAP2-202	509.244	1259.31	575.068	992.629	215.428	324.231	305.223	316.918	834.062	290.45	-2.87048	0.000278344	0.00840295
ENSOART00020003001	1	125621174	125713682	-	ENSOARG00020001972	FAM78B	FAM78B-201	243.023	922.953	219.398	114.55	89.2312	35.3077	58.7207	28.7158	374.981	52.9938	-7.07281	0.000207111	0.00668755
ENSOART00020003010	4	109812178	109920284	-	ENSOARG00020001975	PTN	PTN-201	9615.09	23820.3	47648	31868.9	2217.37	5409.47	4648.63	5604.42	28238.1	4469.97	-6.31727	4.981e-06	0.000354985
ENSOART00020003047	4	116543787	116545179	+	ENSOARG00020001989	ensembl	pseudogene	622.962	0	43.2896	66.8945	0	0	0	4.11555	183.287	1.02889	-173.299	0.000461592	0.0123307
ENSOART00020003138	1	202482906	202581527	+	ENSOARG00020002045	MAATS1	MAATS1-201	71.2909	44.8432	44.4604	43.6885	18.4101	12.9452	19.6975	12.3731	51.0707	15.8565	-3.25714	7.9337e-05	0.00319832
ENSOART00020003229	4	93308272	93373666	-	ENSOARG00020002120	TSPAN12	TSPAN12-201	0.930213	20.083	1.02967	13.2336	118.802	58.6247	94.2552	46.0711	8.81912	79.4384	9.17369	0.00094387	0.0210917
ENSOART00020003237	1	3309913	3468648	-	ENSOARG00020002080	LRRFIP1	LRRFIP1-201	3719.98	1178.12	1964.31	1039.17	728.939	638.529	477.766	531.005	1975.4	594.06	-3.32514	0.00067933	0.0165318
ENSOART00020003244	3	213542923	213564539	-	ENSOARG00020002129	MGST1	MGST1-201	236.711	1280.2	1702.36	613.7	8658.06	4406.27	19759.1	3794.48	958.241	9154.48	9.55453	3.25944e-05	0.00155595
ENSOART00020003267	4	43034034	43430961	+	ENSOARG00020001743	CACNA2D1	CACNA2D1-209	0	0	0	0	4.38164	11.2241	27.5985	14.8585	0	14.5157	74.7336	5.88374e-05	0.00249809
ENSOART00020003314	3	237527003	237549407	+	ENSOARG00020002172	TTC38	TTC38-201	192.987	381.777	355.015	191.532	29.8582	11.214	59.0097	22.2451	280.328	30.5817	-9.24835	8.71295e-08	1.2331e-05
ENSOART00020003386	4	93856648	93866352	+	ENSOARG00020002230	WNT16	WNT16-201	0	0	1.03171	0	39.7024	2.5921	3.93539	8.2442	0.257928	13.6185	42.9022	0.00150542	0.0297728
ENSOART00020003426	4	44901608	45104350	+	ENSOARG00020002255	SEMA3C	SEMA3C-201	1535.24	68.0364	252.261	1494.6	62.2495	26.7527	9.19147	130.322	837.535	57.1289	-14.6386	0.000281314	0.00846701
ENSOART00020003538	1	22458352	22511529	-	ENSOARG00020002323	STIL	STIL-201	30.5264	6.18637	12.4172	28.8326	60.4473	128.613	43.3597	134.521	19.4907	91.7354	4.65177	0.00119125	0.0252083
ENSOART00020003570	3	36057838	36059886	-	ENSOARG00020002344	FNDC4	FNDC4-201	87.9452	316.357	397.458	192.712	5.30487	6.02676	7.82464	10.6594	248.618	7.45392	-33.3159	2.16886e-15	3.60663e-12
ENSOART00020003574	3	7536185	7557202	-	ENSOARG00020002349	MIGA2	MIGA2-201	63.9416	54.1113	63.0214	82.4845	183.358	100.953	158.799	119.546	65.8897	140.664	2.12359	0.00197912	0.036568
ENSOART00020003613	3	96878752	97336347	-	ENSOARG00020001760	LTBP1	LTBP1-201	27.7348	0	7.24679	46.9355	162.865	585.288	48.632	506.869	20.4793	325.914	15.8011	0.000671407	0.0163989
ENSOART00020003690	3	96878752	97336347	-	ENSOARG00020001760	LTBP1	LTBP1-202	241.302	60.3239	70.399	210.806	781.082	2405.1	301	1588.34	145.708	1268.88	8.69748	5.5243e-05	0.00238609
ENSOART00020003726	4	45281745	45316981	-	ENSOARG00020002333	CD36	CD36-208	7.40919	0	0	9.0679	633.046	78.4691	81.315	602.289	4.11927	348.78	82.228	4.41978e-07	4.7933e-05
ENSOART00020003767	4	45502274	45601450	-	ENSOARG00020002333	CD36	CD36-210	76.0294	6.18347	112.558	197.214	9065.72	1678.9	6404.79	330.507	97.9964	4369.98	44.5274	5.77063e-07	5.99755e-05
ENSOART00020003797	3	96878752	97281465	-	ENSOARG00020001760	LTBP1	LTBP1-204	847.151	443.892	356.031	1163	2039.07	8573.49	1197.17	7929.49	702.52	4934.8	7.0231	0.000212447	0.00679973
ENSOART00020003934	1	238811016	238890390	-	ENSOARG00020002561	SERPINI1	SERPINI1-201	476.955	89.6458	133.117	75.1332	44.7915	53.4807	51.1378	31.3058	193.713	45.179	-4.29472	0.0027308	0.0470174
ENSOART00020003975	1	284550053	284653553	+	ENSOARG00020002588	BACE2	BACE2-201	4132.95	2062.05	1326.55	983.01	490.766	593.523	705.655	515.032	2126.14	576.244	-3.69026	0.000380098	0.0106082
ENSOART00020004002	3	174795435	174818493	+	ENSOARG00020002605	TIMELESS	TIMELESS-201	151.718	49.4902	117.956	102.979	323.281	614.572	290.364	553.742	105.536	445.49	4.20981	2.27333e-05	0.0012033
ENSOART00020004044	1	25640116	25655749	-	ENSOARG00020002635	ensembl	protein_coding	245.145	169.863	267.234	351.209	648.751	749.709	568.695	490.591	258.363	614.436	2.37343	0.000231012	0.0071937
ENSOART00020004048	2	968309	1056363	-	ENSOARG00020001527	MYT1L	MYT1L-206	0	105.178	9.30482	6.59941	0	0	0	0	30.2705	0	-172.406	0.00199158	0.0367302
ENSOART00020004067	3	215145570	215149353	+	ENSOARG00020002652	MGP	MGP-201	27.078	855.202	931.826	320.981	11.4746	7.75255	116.22	22.1656	533.772	39.4032	-13.6048	0.000820392	0.0189259
ENSOART00020004071	5	23718599	23790300	-	ENSOARG00020002649	SLC27A6	SLC27A6-201	0	0	1.03376	0.825074	111.448	6.04273	232.422	2.4747	0.464709	88.0967	169.838	1.45464e-05	0.000843816
ENSOART00020004173	2	1960126	1982514	-	ENSOARG00020002737	RNASEH1	RNASEH1-201	0	0	0	0	6.1906	12.0804	22.2363	1.64465	0	10.538	54.2035	0.00112307	0.0241757
ENSOART00020004225	1	25673413	25694739	-	ENSOARG00020002674	ensembl	protein_coding	151.958	143.606	233.282	274.21	454.01	612.671	470.59	373.045	200.764	477.579	2.37428	0.00056721	0.0142553
ENSOART00020004226	4	30644258	30754311	+	ENSOARG00020002586	HDAC9	HDAC9-207	50.0168	26.2695	109.457	83.2684	5.2613	0	0	10.7125	67.253	3.99346	-16.5028	0.000527778	0.0136599
ENSOART00020004300	1	127304586	127389336	-	ENSOARG00020002799	CD247	CD247-201	304.83	579.067	336.069	122.601	52.0097	85.3098	57.5192	37.799	335.642	58.1594	-5.76438	8.27475e-06	0.000529239
ENSOART00020004342	1	127493509	127561676	+	ENSOARG00020002827	RCSD1	RCSD1-201	125.198	109.752	297.343	298.757	1916.36	1594.27	1016.59	579.345	207.763	1276.64	6.13828	5.49669e-06	0.000378229
ENSOART00020004438	3	78425048	79626883	+	ENSOARG00020001627	NRXN1	NRXN1-201	0	0	0	0	128.757	56.9712	0	22.2848	0	52.0031	269.247	0.000171819	0.00579538
ENSOART00020004467	1	190199959	190269970	-	ENSOARG00020002900	IFT57	IFT57-202	1634.84	1414.43	1308.21	750.143	438.015	364.93	518.164	669.209	1276.91	497.579	-2.56587	0.000373842	0.0105153
ENSOART00020004468	1	135249420	135294415	-	ENSOARG00020002904	ensembl	protein_coding	13.0699	177.293	226.339	125.191	2.64722	0.860217	0	7.37616	135.473	2.7209	-48.1895	5.57282e-07	5.85293e-05
ENSOART00020004517	6	98784388	98785068	+	ENSOARG00020002928	ensembl	protein_coding	4469.83	740.654	64.1968	326.414	9.79577	1.71157	7.79012	26.0348	1400.27	11.3331	-123.188	8.07811e-09	1.66184e-06
ENSOART00020004523	3	61270034	61285089	-	ENSOARG00020002936	CAPG	CAPG-201	2749.72	1107.81	1408.4	386.896	226.921	69.8426	429.575	170.363	1413.21	224.175	-6.30956	0.000391518	0.0108227
ENSOART00020004582	1	20090182	20107505	+	ENSOARG00020002926	KIF2C	KIF2C-201	71.3307	58.7535	94.044	31.3364	82.4445	191.565	318.982	284.492	63.8661	219.371	3.43484	0.00217713	0.0390337
ENSOART00020004588	3	216908675	216928300	-	ENSOARG00020002974	EMP1	EMP1-201	497.475	111.102	226.111	421.596	66.3931	10.3264	105.537	33.5854	314.071	53.9604	-5.84386	0.00120849	0.0254652
ENSOART00020004610	4	32809420	32924150	+	ENSOARG00020002948	ABCB5	ABCB5-201	0	0	2.07041	0	136.749	6.04526	13.1452	0.825662	0.517602	39.1912	71.562	0.00143403	0.0287035
ENSOART00020004621	1	85424582	85437431	+	ENSOARG00020002996	ensembl	protein_coding	4.63866	0	2.06369	17.3351	489.975	173.36	82.6004	37.893	6.00937	195.957	31.7873	1.38098e-05	0.000806003
ENSOART00020004721	1	20145385	20149937	+	ENSOARG00020003053	PLK3	PLK3-201	513.439	429.789	311.979	259.845	113.183	126.835	179.785	175.599	378.763	148.85	-2.54597	0.000261606	0.00799441
ENSOART00020004744	4	84316588	84325882	-	ENSOARG00020003027	ZMIZ2	ZMIZ2-202	98.0569	0	209.805	78.2476	0	0	0	0	96.5273	0	-551.529	1.16265e-05	0.000700926
ENSOART00020004794	9	87863621	88440890	-	ENSOARG00020003139	CPQ	CPQ-201	458.594	684.649	832.436	312.188	86.1001	74.1759	186.141	256.975	571.967	150.848	-3.79192	0.000822711	0.0189575
ENSOART00020004795	9	87893061	88457079	-	ENSOARG00020003139	CPQ	CPQ-202	106.63	173.136	75.3806	84.169	15.799	11.2156	20.9902	23.9015	109.829	17.9766	-6.10542	7.72804e-08	1.12564e-05
ENSOART00020004799	1	20152603	20157031	+	ENSOARG00020003142	BTBD19	BTBD19-201	415.739	182.298	216.261	171.19	28.1569	44.8322	35.3494	55.1257	246.372	40.8661	-6.01991	3.26598e-08	5.61834e-06
ENSOART00020004803	1	285784697	285863952	+	ENSOARG00020003108	ABCG1	ABCG1-201	1.85325	0	1.03301	7.42304	369.321	170.825	137.784	61.8271	2.57732	184.939	67.0866	4.19754e-10	1.23179e-07
ENSOART00020004858	1	285800811	285863952	+	ENSOARG00020003108	ABCG1	ABCG1-202	2.78108	0	1.03339	0	415.992	197.647	137.836	166.584	0.953616	229.515	227.017	2.92614e-15	3.92304e-12
ENSOART00020004908	13	28818784	28858527	+	ENSOARG00020003222	OPTN	OPTN-201	6350.08	3068.84	4688.11	2009.42	715.925	729.955	832.017	685.099	4029.11	740.749	-5.43997	1.65297e-08	3.13339e-06
ENSOART00020004914	12	68045811	68054747	-	ENSOARG00020003226	GLUL	GLUL-201	408.77	874.61	786.529	557.779	6208.24	2531.05	6129.15	2011.3	656.922	4219.93	6.42561	4.90914e-07	5.26676e-05
ENSOART00020004993	16	26933352	26938664	-	ENSOARG00020003280	FST	FST-201	661.287	236.368	253.331	678.153	73.9129	31.8997	66.7704	60.8845	457.285	58.3669	-7.84805	6.62427e-08	9.79165e-06
ENSOART00020004997	6	99250168	99260070	+	ENSOARG00020003258	AREG	AREG-202	0	0	0	0	87.9179	4.31609	35.4241	5.77044	0	33.3571	172.555	2.61331e-05	0.00133032
ENSOART00020005034	4	84344401	84410596	-	ENSOARG00020003217	OGDH	OGDH-203	442.291	502.615	417.946	388.905	899.9	681.869	902.506	602.364	437.939	771.66	1.76274	0.00174864	0.0334555
ENSOART00020005037	3	161977094	162049455	+	ENSOARG00020003311	CPM	CPM-201	10.2161	0	4.12316	22.3052	432.399	564.775	68.1256	710.436	9.16114	443.934	47.5226	7.51734e-08	1.103e-05
ENSOART00020005062	6	99558375	99604787	-	ENSOARG00020003308	BTC	BTC-201	0	0	1.02691	4.15685	399.066	22.4264	431.318	3.28714	1.29594	214.024	156.824	5.3376e-06	0.000369832
ENSOART00020005099	10	2616708	2847279	-	ENSOARG00020003168	TDRD3	TDRD3-203	0	306.604	442.077	0	0	0	0	0	187.17	0	-2.25878e+07	8.84381e-16	1.76478e-12
ENSOART00020005111	5	24682878	24891480	-	ENSOARG00020003324	CCDC192	CCDC192-201	0	0	1.03019	0	18.5801	44.075	44.5608	15.6538	0.257549	30.7174	96.2905	3.93932e-07	4.34305e-05
ENSOART00020005153	7	83136362	83202199	-	ENSOARG00020003119	ZFYVE26	ZFYVE26-203	43.4237	85.0433	0	18.9283	0	0	0	0	36.8488	0	-210.16	0.000377206	0.0105669
ENSOART00020005188	9	14473065	14484721	-	ENSOARG00020003411	ZNF16	ZNF16-201	52.8329	69.5686	80.5689	98.1721	132.498	174.286	132.532	155.803	75.2856	148.78	1.97361	0.00259192	0.0450538
ENSOART00020005355	3	7942817	7955873	-	ENSOARG00020003449	PKN3	PKN3-201	229.619	106.695	139.581	158.271	43.8347	31.9312	19.6971	51.9662	158.542	36.8573	-4.27991	6.06275e-06	0.000411504
ENSOART00020005366	10	94950481	95078243	-	ENSOARG00020003497	COL4A1	COL4A1-201	5392.62	1181.7	6612.54	18276.9	122562	83133.1	12940.5	59811.5	7865.94	69611.7	8.84955	0.000454408	0.0121878
ENSOART00020005377	3	61668069	61707984	+	ENSOARG00020003526	ATOH8	ATOH8-201	0.932034	20.075	40.0881	28.1613	286.453	209.406	458.904	147.102	22.3141	275.466	12.3379	2.94745e-05	0.00144221
ENSOART00020005475	3	61757731	61819163	-	ENSOARG00020003555	ST3GAL5	ST3GAL5-201	535.815	49.4523	86.6234	77.6518	45.6974	12.0743	18.3481	20.5873	187.386	24.1768	-7.74799	0.000931758	0.0209729
ENSOART00020005481	3	217233967	217239654	-	ENSOARG00020003594	GPRC5A	GPRC5A-201	107.95	49.4308	41.1715	36.4034	0.880317	0.862048	2.61748	3.29001	58.7389	1.91246	-31.2044	1.49466e-09	3.95841e-07
ENSOART00020005484	13	11345124	11346553	-	ENSOARG00020003590	ensembl	protein_coding	104.751	262.038	170.18	124.367	32.1379	12.7728	59.7148	35.6138	165.334	35.0598	-4.73765	0.000119239	0.00434994
ENSOART00020005498	14	15490843	15498778	+	ENSOARG00020003541	ensembl	protein_coding	238.699	2195.91	351.594	411.443	36.036	29.3222	117.938	49.4044	799.411	58.1752	-13.773	9.5676e-06	0.000599669
ENSOART00020005515	14	55383784	55395915	-	ENSOARG00020003623	PLAUR	PLAUR-201	421.94	179.154	56.5661	69.5421	36.1192	31.8896	53.6267	27.129	181.8	37.1911	-4.90126	0.0017851	0.0339253
ENSOART00020005530	15	30681553	30695813	+	ENSOARG00020003290	SIDT2	SIDT2-202	24.9681	78.756	0	5.76305	0	0	0	0	27.3718	0	-155.943	0.00159757	0.0311628
ENSOART00020005569	12	68427258	68464982	+	ENSOARG00020003643	NPL	NPL-202	39.9303	176.174	147.467	81.7816	48.3334	16.3866	11.7953	21.4109	111.338	24.4816	-4.51797	0.00157446	0.0308023
ENSOART00020005668	15	30705378	30728925	-	ENSOARG00020003703	PCSK7	PCSK7-201	166.635	238.139	219.223	214.303	518.941	491.929	579.15	409.165	209.575	499.796	2.38712	6.62761e-07	6.67949e-05
ENSOART00020005678	10	73734298	75747047	+	ENSOARG00020003688	GPC5	GPC5-201	4.63699	71.1019	4.12931	47.0413	0	0	0	1.64806	31.7274	0.412015	-68.2958	0.00028059	0.00845796
ENSOART00020005716	13	63024256	63025200	-	ENSOARG00020003750	SOX12	SOX12-201	303.856	353.626	277.523	371.078	77.5653	117.197	84.9798	160.247	326.52	109.997	-2.96125	9.61635e-06	0.000599669
ENSOART00020005719	14	55510035	55513815	-	ENSOARG00020003752	LYPD5	LYPD5-201	42.9588	49.3964	29.7563	13.2722	2.6484	2.58406	7.83415	1.64172	33.8459	3.67708	-9.61545	3.14309e-05	0.00151399
ENSOART00020005750	10	23891431	23912071	-	ENSOARG00020003773	CKAP2	CKAP2-201	456.797	108.226	319.277	395.888	1068.45	2285.74	731.063	1824.66	320.047	1477.48	4.61244	0.00021263	0.00679973
ENSOART00020005777	1	221412164	221424968	-	ENSOARG00020003310	ensembl	protein_coding	27.7796	108.175	19.6246	53.5783	0	0	0	0	52.2894	0	-297.726	4.86659e-09	1.06717e-06
ENSOART00020005795	12	415130	425032	-	ENSOARG00020003795	CHI3L1	CHI3L1-201	1304.14	1936.54	236.243	417.041	11.4203	182.857	61.6151	196.863	973.491	113.189	-8.59372	0.00113715	0.0243735
ENSOART00020005823	10	94982984	95078243	-	ENSOARG00020003497	COL4A1	COL4A1-203	774.426	112.842	1289.44	3318.68	17244.6	11445.3	2190.49	9588.09	1373.85	10117.1	7.36306	0.00255834	0.0445866
ENSOART00020005848	1	104954376	104958981	-	ENSOARG00020003815	PEX11B	PEX11B-202	17.6462	65.9876	0	14.8481	0	0	0	0	24.6205	0	-140.262	0.00136693	0.0278055
ENSOART00020005852	12	581335	587615	-	ENSOARG00020003825	FMOD	FMOD-201	2810.99	2973.91	741.063	1449.59	6.14672	148.373	47.2112	187.859	1993.88	97.3975	-20.4529	2.59736e-06	0.000207322
ENSOART00020005868	10	23957011	23981831	+	ENSOARG00020003846	THSD1	THSD1-201	145.332	92.7827	200.623	231.6	329.578	787.963	421.579	410.007	167.584	487.282	2.90222	0.00108756	0.0236587
ENSOART00020005897	3	217617031	217714278	-	ENSOARG00020003842	BORCS5	BORCS5-201	0	94.2781	62.5493	26.6361	0	0	0	0	45.8659	0	-261.662	0.000193321	0.00631379
ENSOART00020005920	9	14643164	14649633	+	ENSOARG00020003818	ensembl	pseudogene	32.3777	3.09316	24.8337	18.9476	62.2012	117.391	81.4616	99.8572	19.813	90.2278	4.49238	0.000730208	0.0174298
ENSOART00020005982	9	90524570	90535291	+	ENSOARG00020003851	CCNE2	CCNE2-201	13.9108	0	10.3221	11.5537	52.6697	119.035	93.114	148.311	8.94664	103.282	11.2396	3.31527e-06	0.00025642
ENSOART00020005985	10	95078388	95235708	+	ENSOARG00020003888	COL4A2	COL4A2-201	3375.84	759.445	4022.69	10618.6	64178.1	40870.2	7117	27531.7	4694.13	34924.2	7.43966	0.000988448	0.021795
ENSOART00020006063	8	89070046	89243254	+	ENSOARG00020003963	SNX9	SNX9-201	5.5503	23.1904	17.5809	28.0066	0	0	0	0	18.5821	0	-106.013	4.68301e-06	0.000338585
ENSOART00020006068	7	84591807	84700926	+	ENSOARG00020003969	GALNT16	GALNT16-201	1105.37	1732.87	1584.9	1373.22	503.858	502.962	633.594	571.952	1449.09	553.092	-2.62016	4.94628e-08	7.53458e-06
ENSOART00020006250	10	24249161	24338544	+	ENSOARG00020004101	FOXO1	FOXO1-201	245.328	34.0197	65.1452	227.494	1163.25	1249.67	182.542	735.828	142.997	832.823	5.81581	0.00200839	0.0370059
ENSOART00020006261	15	37863308	37912369	+	ENSOARG00020004095	USH1C	USH1C-201	14.8179	18.5432	22.7192	19.7846	0	0	0	0	18.9662	0	-108.32	1.2883e-07	1.72537e-05
ENSOART00020006293	16	11839965	11921313	-	ENSOARG00020004041	PIK3R1	PIK3R1-201	430.462	64.9473	262.66	941.266	10932.6	5643.41	875.964	2435.23	424.834	4971.8	11.6976	0.000172318	0.00579538
ENSOART00020006324	14	15545854	15552846	-	ENSOARG00020004128	DBNDD1	DBNDD1-202	41.1252	81.8284	20.5168	21.5826	0	2.58445	0	3.28341	41.2632	1.46697	-26.5214	8.43553e-06	0.000537799
ENSOART00020006334	13	53503266	53519517	-	ENSOARG00020004138	HSPA12B	HSPA12B-201	225.162	63.3888	97.1237	92.3758	32.4579	27.6116	24.937	22.2616	119.513	26.817	-4.46394	4.36227e-05	0.00196499
ENSOART00020006363	2	25866843	25868270	+	ENSOARG00020004157	GADD45G	GADD45G-201	58.7181	49.4155	86.3435	59.6356	460.088	229.226	627.56	69.031	63.5282	346.476	5.446	0.000362242	0.0102971
ENSOART00020006376	16	11839965	11846527	-	ENSOARG00020004041	PIK3R1	PIK3R1-203	220.773	191.67	118.705	254.235	644.471	733.256	285.911	711.106	196.346	593.686	3.02356	0.000411322	0.0112437
ENSOART00020006466	14	15666610	15696334	-	ENSOARG00020004241	SHCBP1	SHCBP1-201	94.4899	58.7535	85.7765	48.6538	101.74	279.582	178.525	378.499	71.9184	234.586	3.26131	0.00130974	0.026972
ENSOART00020006468	5	4641183	4651373	+	ENSOARG00020004211	CRLF1	CRLF1-201	144.032	55.6263	32.9799	33.0592	193.44	372.524	699.542	740.863	66.4244	501.592	7.54424	2.89985e-05	0.00142528
ENSOART00020006496	3	98001264	98043892	-	ENSOARG00020004173	SLC30A6	SLC30A6-202	144.859	126.722	92.8141	162.734	302.296	282.024	239.843	254.464	131.782	269.657	2.04365	0.00039158	0.0108227
ENSOART00020006532	7	85056063	85060777	+	ENSOARG00020004266	ensembl	protein_coding	1718.5	1960.97	2176.32	2663.9	5393.69	4618.1	3216.8	3224.21	2129.92	4113.2	1.93109	0.00282723	0.0482613
ENSOART00020006540	1	4575064	4576152	-	ENSOARG00020004297	ACKR3	ACKR3-201	8981.5	1978.81	1239.35	1955.75	701.57	890.511	713.298	607.034	3538.85	728.103	-4.86056	0.000945747	0.0210952
ENSOART00020006644	7	85150506	85293123	+	ENSOARG00020004340	SMOC1	SMOC1-201	23.1988	10.8193	14.4465	52.8419	633.242	1054.94	566.44	1391.44	25.3266	911.516	35.5592	2.57129e-16	6.41376e-13
ENSOART00020006652	13	63413057	63422219	+	ENSOARG00020004356	REM1	REM1-201	78.9966	126.8	81.5093	30.5884	0	4.31492	23.6034	2.47187	79.4736	7.59756	-10.7201	0.00205267	0.0375167
ENSOART00020006760	12	1591665	1634537	-	ENSOARG00020004415	PLEKHA6	PLEKHA6-201	35.1364	0	7.23998	27.9966	0	0	0	0	17.5932	0	-100.771	0.00251311	0.0440291
ENSOART00020006824	14	66793514	66794053	+	ENSOARG00020004458	TMEM238	TMEM238-201	30.1524	170.396	133.499	16.6947	3.5614	2.5681	15.5818	0.813797	87.6856	5.63128	-16.0254	0.00018023	0.00598418
ENSOART00020006829	13	12669947	12752433	-	ENSOARG00020004363	ITIH5	ITIH5-201	0	0	0	10.7084	82.3416	6119.84	203.662	2859.63	2.67711	2316.37	841.18	5.57483e-08	8.36434e-06
ENSOART00020006863	3	175013169	175017246	-	ENSOARG00020004484	MYL6B	MYL6B-201	76.6189	470.766	123.068	38.1729	3.53279	4.30619	31.3252	9.02692	177.156	12.0478	-14.8965	0.000102418	0.00390029
ENSOART00020006868	13	63539581	63545581	+	ENSOARG00020004483	ensembl	protein_coding	15.8257	9.26763	6.17386	0.827554	29.9391	79.3025	854.413	8.22345	8.02368	242.969	30.348	0.000225619	0.00709055
ENSOART00020006902	2	38856057	38857619	+	ENSOARG00020004519	CCL19	CCL19-201	3.78403	6.27396	1.02096	0	16.1174	81.7063	62.4499	100.329	2.76974	65.1507	25.1463	4.74291e-06	0.000341678
ENSOART00020006909	1	5017334	5585314	-	ENSOARG00020004474	AGAP1	AGAP1-202	0	0	0	0	45.6111	16.3963	103.708	0	0	41.4289	214.129	0.000487789	0.0128925
ENSOART00020006929	3	175030647	175043814	-	ENSOARG00020004517	ESYT1	ESYT1-201	1310.17	1837.27	1598.38	1446	727.259	800.987	613.509	323.468	1547.95	616.306	-2.51143	0.000431115	0.0116256
ENSOART00020006941	8	23575814	23580228	-	ENSOARG00020004537	CALHM5	CALHM5-201	96.0228	81.8402	49.3283	72.9019	23.8025	31.0213	14.3791	13.9686	75.0233	20.7929	-3.58511	8.54467e-05	0.00339574
ENSOART00020007002	10	37676610	37763326	+	ENSOARG00020004563	XPO4	XPO4-201	196.137	143.829	135.538	205.144	410.037	354.755	327.138	355.669	170.162	361.9	2.12166	5.47895e-05	0.00237679
ENSOART00020007194	18	6053494	6442859	+	ENSOARG00020004620	ADAMTS17	ADAMTS17-201	32.3892	12.3718	53.7892	30.4888	368.057	410.837	358.609	103.138	32.2598	310.16	9.55763	2.28705e-07	2.76255e-05
ENSOART00020007256	2	55327116	55327360	-	ENSOARG00020004749	ensembl	pseudogene	0	0	0	0.818981	8.39261	4.06016	13.2905	4.91657	0.204745	7.66497	23.8309	0.00208174	0.0377989
ENSOART00020007299	13	63719647	63720639	-	ENSOARG00020004786	FOXS1	FOXS1-201	106.295	108.216	71.0316	41.4371	0	1.72545	10.4737	4.93728	81.7448	4.28412	-19.8468	1.92466e-06	0.000162053
ENSOART00020007321	3	3543104	3578096	+	ENSOARG00020004779	NACC2	NACC2-201	120.554	54.1036	58.8522	136.993	27.2122	32.783	36.7298	25.5481	92.6258	30.5683	-3.05327	0.000800526	0.0186183
ENSOART00020007331	3	98058249	98108122	-	ENSOARG00020004331	SPAST	SPAST-202	27.7524	94.1493	0	16.4685	0	0	0	0	34.5926	0	-197.188	0.000564601	0.0142405
ENSOART00020007362	13	31880601	31915555	+	ENSOARG00020004818	PTER	PTER-201	100.526	30.889	32.9247	15.7215	0	0	0	1.64454	45.0152	0.411136	-96.6831	1.82235e-06	0.000155406
ENSOART00020007395	17	73561565	73562437	+	ENSOARG00020004848	TMEM119	TMEM119-201	1406.19	4179.27	2246.76	2056.74	108.51	438.514	103.206	421.312	2472.24	267.886	-9.22161	1.67685e-06	0.00014612
ENSOART00020007401	1	6565750	6566517	+	ENSOARG00020004841	ARL4C	ARL4C-201	731.176	390.722	253.104	432.602	26.6333	30.9158	35.1067	67.8131	451.901	40.1172	-11.2431	1.76067e-11	7.83824e-09
ENSOART00020007411	1	90657732	90703807	+	ENSOARG00020004855	STXBP3	STXBP3-201	1021.54	789.974	881.017	677.353	462.463	459.863	593.073	496.234	842.47	502.909	-1.67642	0.00263697	0.0456726
ENSOART00020007472	3	37300551	37312727	-	ENSOARG00020004873	TRMT61B	TRMT61B-201	63.0607	47.9201	47.4937	67.6727	161.521	121.642	145.605	141.749	56.5368	142.629	2.50592	4.93858e-06	0.000353224
ENSOART00020007476	5	13291349	13318298	+	ENSOARG00020004490	PDE4A	PDE4A-203	315.771	69.5819	202.626	264.637	64.006	28.4783	81.407	71.7572	213.154	61.4121	-3.48194	0.0025424	0.0444252
ENSOART00020007569	13	63803516	63809756	-	ENSOARG00020004949	ensembl	protein_coding	178.033	137.434	118.2	185.544	369.329	230.945	352.983	281.864	154.803	308.78	1.98988	0.00182303	0.0344168
ENSOART00020007627	5	13351808	13353184	-	ENSOARG00020004996	S1PR5	S1PR5-201	25.9987	0	5.15508	4.9559	161.68	53.4627	112.688	60.9267	9.02742	97.1893	10.589	0.000545775	0.0139627
ENSOART00020007634	10	26662568	26696371	+	ENSOARG00020004992	POSTN	POSTN-201	5943.02	6715.67	9469.09	11800.8	206.017	67.315	51.2137	747.34	8482.14	267.971	-31.6352	7.15128e-09	1.50215e-06
ENSOART00020007693	1	247038486	247039481	+	ENSOARG00020005029	ensembl	protein_coding	6.5787	4.63306	3.06174	2.50059	40.8378	86.7359	67.6128	29.4129	4.19352	56.1498	13.4888	3.55015e-08	5.85044e-06
ENSOART00020007706	17	81881044	81885392	+	ENSOARG00020005000	ensembl	protein_coding	23.2761	60.238	12.3463	5.79341	1.76131	1.72392	6.54166	1.64457	25.4134	2.91786	-8.99434	0.00167765	0.0325974
ENSOART00020007722	14	27326716	27357026	-	ENSOARG00020004375	KIFC3	KIFC3-201	683.275	606.158	537.665	272.021	120.98	64.726	235.058	62.6908	524.78	120.864	-4.35299	0.000283906	0.00851932
ENSOART00020007740	10	26662568	26696370	+	ENSOARG00020004992	POSTN	POSTN-202	14139.5	6406.41	7723.79	7202.76	836.337	176.918	395.266	684.651	8868.11	523.293	-16.9441	1.65316e-12	9.70261e-10
ENSOART00020007753	14	55915607	55931743	+	ENSOARG00020005070	PVR	PVR-201	12.0459	12.3486	8.24491	18.1386	1.75406	0	0	0	12.6945	0.438514	-26.7769	0.000389861	0.0108201
ENSOART00020007774	13	56632858	56641366	+	ENSOARG00020005076	YTHDF1	YTHDF1-204	0	0	0	0	14.9328	4.31633	13.1261	9.0712	0	10.3616	53.4876	0.00017279	0.00579538
ENSOART00020007797	4	49563203	49566712	+	ENSOARG00020005112	FGL2	FGL2-201	1.8573	0	17.525	52.8681	920.096	82.7781	400.92	37.8702	18.0626	360.416	19.834	0.00187339	0.0351019
ENSOART00020007834	10	26662568	26696296	+	ENSOARG00020004992	POSTN	POSTN-203	3312.31	1516.89	2382.95	895.303	242.869	33.6563	81.4078	76.7066	2026.86	108.66	-18.6463	3.45553e-09	8.20893e-07
ENSOART00020007852	3	175249477	175254302	-	ENSOARG00020005083	CDK2	CDK2-202	0	0	0	0	12.301	2.58975	10.4994	3.29824	0	7.17208	36.9597	0.00293248	0.0495128
ENSOART00020007905	14	66937919	66942907	+	ENSOARG00020005101	SYT5	SYT5-202	24.1829	15.452	44.2945	5.78954	0	2.58699	0	0.82297	22.4298	0.85249	-24.9086	0.000208441	0.00670396
ENSOART00020007933	10	26662568	26696175	+	ENSOARG00020004992	POSTN	POSTN-204	7901.89	3427.97	6442.89	3400.23	465.632	66.4474	93.2154	265.563	5293.24	222.714	-23.7534	1.22699e-10	4.08075e-08
ENSOART00020007965	13	56805894	56821189	-	ENSOARG00020005151	SLC17A9	SLC17A9-201	80.6835	51.0113	53.6868	56.9456	7.02285	10.3524	18.3641	11.5374	60.5818	11.8192	-5.24094	3.49607e-07	3.96387e-05
ENSOART00020008039	1	29017292	29069269	+	ENSOARG00020005241	SCP2	SCP2-201	223.145	105.06	140.094	196.783	1418.92	1094.15	1809.74	517.615	166.27	1210.11	7.26493	1.35003e-08	2.66731e-06
ENSOART00020008076	10	13580287	13582329	-	ENSOARG00020005282	KBTBD7	KBTBD7-201	17.6077	13.9142	37.1918	46.1925	90.3658	83.6951	76.1166	82.4441	28.7266	83.1554	2.86226	0.00209833	0.0380053
ENSOART00020008084	1	7250947	7262068	+	ENSOARG00020005263	ensembl	protein_coding	47.2674	18.552	33.0565	18.9732	74.5795	160.484	82.6731	189.611	29.4623	126.837	4.2906	0.000154533	0.00537231
ENSOART00020008096	10	26662568	26694962	+	ENSOARG00020004992	POSTN	POSTN-206	60.1701	80.373	109.535	208.501	4.38241	0	0	14.84	114.645	4.8056	-23.4435	0.000148505	0.00518988
ENSOART00020008105	4	112789700	112858037	-	ENSOARG00020005286	DENND2A	DENND2A-201	152.691	617.043	942.352	679.815	162.12	137.234	151.063	180.698	597.975	157.779	-3.78914	0.000741008	0.0176664
ENSOART00020008254	13	32591093	32599108	+	ENSOARG00020005389	VIM	VIM-201	331816	638914	557013	123576	39969.2	63740.1	136068	54008.8	412830	73446.5	-5.62082	0.000119997	0.00436165
ENSOART00020008267	13	44085934	44111244	-	ENSOARG00020005374	APMAP	APMAP-202	371.372	553.271	445.574	471.623	698.526	741.741	920.153	714.873	460.46	768.823	1.67066	0.00256498	0.0446633
ENSOART00020008338	1	264178345	264218450	+	ENSOARG00020005420	PLSCR4	PLSCR4-201	457.008	81.8668	226.408	642.933	1958.99	1255.96	1358.31	1077.37	352.054	1412.66	4.00848	0.00201489	0.0370572
ENSOART00020008339	1	29218103	29268691	-	ENSOARG00020005417	SLC1A7	SLC1A7-201	22.2611	47.9182	36.1303	18.1586	7.90172	5.17602	13.1159	5.76821	31.117	7.99045	-3.94226	0.00133598	0.0274274
ENSOART00020008342	5	5055654	5058812	-	ENSOARG00020005418	IFI30	IFI30-201	822.56	5752.23	7025.69	650.789	489.456	270.403	1084.36	315.049	3562.82	539.817	-6.60153	0.00225365	0.040261
ENSOART00020008399	16	30636033	31217075	+	ENSOARG00020005457	HCN1	HCN1-201	1.85171	0	2.06764	2.47288	47.3396	27.6139	10.504	8.2478	1.59806	23.4263	13.814	0.000224093	0.0070644
ENSOART00020008478	15	58341633	58359820	+	ENSOARG00020005462	DGAT2	DGAT2-201	0.929452	3.08953	0	0	1122.12	92.2437	3687.3	29.6223	1.00474	1232.82	1363.68	2.28246e-10	7.08077e-08
ENSOART00020008488	15	58341737	58359820	+	ENSOARG00020005462	DGAT2	DGAT2-202	0	0	8.25848	0	544.036	167.535	1378.99	0	2.06462	522.64	252.081	0.00029993	0.00887162
ENSOART00020008494	3	99275445	99302532	+	ENSOARG00020005545	VAX2	VAX2-201	29.7563	40.1688	25.7498	9.0958	5.2786	3.44878	6.54702	4.93716	26.1927	5.05289	-5.19345	0.000662367	0.0162178
ENSOART00020008550	14	66959477	66971238	+	ENSOARG00020005414	TNNT1	TNNT1-201	21.4491	47.9235	30.8798	17.4057	0	1.72542	7.85463	3.2913	29.4145	3.21784	-9.55888	0.000469292	0.012503
ENSOART00020008642	7	13185615	13222653	-	ENSOARG00020005613	IGDCC4	IGDCC4-201	184.975	47.9462	69.3409	237.22	20.1461	25.8963	9.19862	56.1251	134.87	27.8415	-4.82732	0.00293281	0.0495128
ENSOART00020008672	8	28859416	28976060	+	ENSOARG00020005590	FYN	FYN-201	1821.53	762.147	1419.13	2140.96	8895.62	4684.91	2136.11	4521.34	1535.94	5059.5	3.29356	0.0021717	0.0389715
ENSOART00020008704	16	14430209	14466363	+	ENSOARG00020005638	CENPK	CENPK-201	41.956	40.147	48.2964	54.6804	74.9398	172.338	92.804	257.173	46.27	149.314	3.22531	0.00104102	0.0228531
ENSOART00020008723	1	267736965	268388501	+	ENSOARG00020005671	SLC9A9	SLC9A9-201	246.48	448.358	300.663	447.041	103.516	156.177	62.9977	176.441	360.636	124.783	-2.88231	0.000888517	0.020171
ENSOART00020008736	7	29298017	29614482	+	ENSOARG00020005628	FMN1	FMN1-202	150.757	9.27819	42.4197	76.6	5.25542	0.86305	0	7.42649	69.7637	3.38624	-20.1419	0.000132656	0.00471024
ENSOART00020008753	4	69483721	69739506	-	ENSOARG00020005622	BMPER	BMPER-202	0	0	0	0	127.2	30.1989	0	18.1381	0	43.8841	227.223	0.00036516	0.0103212
ENSOART00020008783	7	29688880	29689431	-	ENSOARG00020005702	GREM1	GREM1-201	124.521	41.1901	139.528	164.394	11.6223	0.84034	0	15.2148	117.408	6.91936	-16.7357	0.000118803	0.00434591
ENSOART00020008785	4	69483721	69739506	-	ENSOARG00020005622	BMPER	BMPER-204	0	0	0	0	69.3645	37.1214	42.0126	22.2696	0	42.692	220.87	1.17607e-09	3.21487e-07
ENSOART00020008792	3	224640375	224665129	-	ENSOARG00020005706	NCAPD2	NCAPD2-201	194.212	74.2401	87.9743	212.501	520.27	608.572	197.121	591.809	142.232	479.443	3.36512	0.0020862	0.0378455
ENSOART00020008824	7	29724352	29777705	-	ENSOARG00020005722	SCG5	SCG5-201	31.7726	128.049	45.0854	51.451	0.883251	0	3.91278	3.28021	64.0895	2.01906	-32.9005	7.99523e-08	1.1478e-05
ENSOART00020008829	6	123173599	123275277	-	ENSOARG00020005636	PROM1	PROM1-203	49.9659	34.0221	11.3792	28.0141	0	0	0	4.12562	30.8453	1.0314	-28.215	0.000250045	0.00767637
ENSOART00020008844	4	113797956	113842251	-	ENSOARG00020005703	DENND11	DENND11-201	11.1457	7.72661	2.0621	11.5668	50.0994	173.345	9.17287	168.797	8.12529	100.354	12.3066	0.000172544	0.00579538
ENSOART00020008923	7	62690271	62844180	-	ENSOARG00020005733	GALK2	GALK2-203	9.26119	6.18106	5.16345	11.541	0	0	0	0	8.03668	0	-46.1318	0.00037449	0.0105153
ENSOART00020008962	8	89877929	89921733	-	ENSOARG00020005804	ensembl	protein_coding	5416.66	7806.9	8344.99	6810.92	1078.54	1443.42	1393.41	2214.85	7094.87	1532.56	-4.62889	9.37049e-11	3.22393e-08
ENSOART00020008968	4	101631695	101660085	+	ENSOARG00020005793	FLNC	FLNC-201	1532.34	525.937	309.644	1806.22	28.013	41.4406	6.57356	254.316	1043.54	82.5859	-12.6192	0.000525631	0.013622
ENSOART00020008998	12	70114578	70326391	+	ENSOARG00020005833	C1orf21	C1orf21-201	1703.1	1868.69	2426.02	1373.62	3045	4097.14	3323.92	3897.78	1842.86	3590.96	1.94887	0.000761555	0.0180485
ENSOART00020009007	4	101631695	101660085	+	ENSOARG00020005793	FLNC	FLNC-202	325.259	0	274.377	772.886	0	0	0	0	343.131	0	-1960.08	3.61098e-07	4.02554e-05
ENSOART00020009011	9	14972256	14981276	+	ENSOARG00020005576	ensembl	pseudogene	202.601	205.694	189.349	162.296	99.8759	51.7897	52.5544	90.777	189.985	73.7493	-2.5655	0.000168244	0.00574753
ENSOART00020009104	1	194286795	194399908	+	ENSOARG00020005631	PLCXD2	PLCXD2-207	299.656	259.838	519.543	481.85	171.679	200.265	70.9612	93.2671	390.222	134.043	-2.90825	0.00180978	0.0342314
ENSOART00020009147	14	56189318	56217316	+	ENSOARG00020005934	RELB	RELB-201	718.548	445.213	216.861	149.351	76.3576	25.8824	80.0287	51.1018	382.493	58.3426	-6.56662	3.01949e-05	0.00146961
ENSOART00020009341	18	43744783	43847753	-	ENSOARG00020005948	SNX6	SNX6-201	1218.9	797.469	993.353	915.092	547.35	528.719	335.579	628.435	981.203	510.021	-1.92284	0.00294294	0.0496419
ENSOART00020009373	13	54216480	54217383	-	ENSOARG00020006060	OXT	OXT-201	3.78544	0	1.02201	0	31.3147	47.0963	222.694	603.198	1.20186	226.076	181.478	3.78642e-08	6.14293e-06
ENSOART00020009380	13	44642728	44688560	-	ENSOARG00020006077	NET1	NET1-201	148.104	72.6802	81.6989	111.264	229.647	296.89	312.579	320.916	103.437	290.008	2.79151	2.48758e-05	0.00128374
ENSOART00020009411	17	82175871	82190216	+	ENSOARG00020006078	CDC45	CDC45-201	107.55	97.3904	68.1567	56.9349	121.118	234.668	217.784	253.861	82.508	206.858	2.51262	0.00119522	0.0252388
ENSOART00020009432	17	61018396	61038353	-	ENSOARG00020006091	GTF2H3	GTF2H3-201	123.542	84.9912	107.221	177.644	302.376	286.316	271.239	327.697	123.35	296.907	2.39663	0.000122095	0.00442985
ENSOART00020009437	10	15193960	15296395	-	ENSOARG00020006110	EPSTI1	EPSTI1-201	42.7974	223.994	429.305	168.75	31.6852	3.44838	19.6342	12.3392	216.212	16.7768	-12.9112	1.65052e-05	0.00093435
ENSOART00020009468	1	130024900	130035473	+	ENSOARG00020005914	DONSON	DONSON-201	315.005	445.279	348.235	389.265	591.203	610.922	628.724	797.349	374.446	657.05	1.75716	0.000884136	0.0200945
ENSOART00020009472	18	43744821	43796331	-	ENSOARG00020005948	SNX6	SNX6-203	1201.46	1183.8	1433.6	1096.92	744.25	693.433	720.891	621.788	1228.94	695.091	-1.76835	2.78559e-05	0.00139664
ENSOART00020009524	3	85271618	85304450	-	ENSOARG00020006134	SLC3A1	SLC3A1-201	37.9851	71.1212	319.308	169.889	1771.83	4516.36	4662.33	1791.79	149.576	3185.58	21.2825	3.70038e-09	8.68719e-07
ENSOART00020009581	14	20038186	20098385	+	ENSOARG00020006198	ADCY7	ADCY7-201	50.8739	47.9358	22.7594	124.38	4.37986	1.72604	0	13.2017	61.4874	4.8269	-12.4662	0.000374663	0.0105153
ENSOART00020009584	14	9653072	10825799	+	ENSOARG00020005989	CDH13	CDH13-201	332.282	214.892	705.047	563.67	19.2812	3.45131	0	32.1641	453.973	13.7242	-32.8044	8.96815e-07	8.72973e-05
ENSOART00020009615	10	38617017	38637015	-	ENSOARG00020006165	ATP12A	ATP12A-201	1.8505	0	3.10337	7.41518	442.479	83.7185	847.282	21.4528	3.09226	348.733	108.822	3.16113e-08	5.48525e-06
ENSOART00020009645	5	30668585	30771367	-	ENSOARG00020006162	SNCAIP	SNCAIP-202	252.613	658.809	1114.15	789.361	24.5353	23.3043	35.469	94.8915	703.733	44.55	-15.7689	4.51187e-09	1.01162e-06
ENSOART00020009690	17	75348422	75356018	+	ENSOARG00020006240	ASPHD2	ASPHD2-201	49.217	145.266	101.061	97.4778	12.3032	37.9478	22.2799	37.0571	98.2554	27.397	-3.56627	0.00109087	0.0236662
ENSOART00020009732	9	22956469	23207964	-	ENSOARG00020006257	TG	TG-201	15.7121	18.5625	28.9961	18.9353	0	0	1.31469	0	20.5515	0.328673	-71.2111	7.85514e-07	7.75987e-05
ENSOART00020009736	14	10954229	10964670	+	ENSOARG00020006281	OSGIN1	OSGIN1-201	63.0999	108.193	110.414	30.5489	16.6872	2.58777	10.4897	9.06215	78.0639	9.70671	-8.04151	2.4161e-05	0.00126149
ENSOART00020009826	20	34398960	34399340	+	ENSOARG00020006358	ensembl	protein_coding	10.3972	3.27045	47.0341	3.29413	663.48	6.62255	1221.25	7.94044	15.999	474.824	29.6084	0.000933297	0.0209729
ENSOART00020009841	20	34414318	34414950	+	ENSOARG00020006370	HIST1H1T	HIST1H1T-201	1.87718	0	2.04192	1.66527	354.674	5.15535	63.7297	3.27026	1.39609	106.707	73.7195	3.54295e-05	0.00165961
ENSOART00020009848	17	61099692	61140490	+	ENSOARG00020006267	RILPL1	RILPL1-202	1139.4	993.85	575.853	522.597	187.935	324.341	285.864	378.16	807.924	294.075	-2.74622	0.000632009	0.0156862
ENSOART00020009853	17	61099692	61139978	+	ENSOARG00020006267	RILPL1	RILPL1-201	1172.67	721.484	934.143	620.2	262.186	448.334	240.919	490.405	862.124	360.461	-2.39029	0.00213868	0.0385174
ENSOART00020009881	20	53835281	53960337	+	ENSOARG00020006359	SLC22A23	SLC22A23-202	0.926482	0	0	0	7.894	10.3514	32.8007	35.4421	0.23162	21.6221	67.647	1.75125e-05	0.000970728
ENSOART00020009906	21	44311184	44328699	+	ENSOARG00020006403	FERMT3	FERMT3-201	2.77949	9.28031	16.5436	38.7655	0	0.86323	1.31329	1.64996	16.8422	0.95662	-17.9503	0.00101937	0.0224273
ENSOART00020010036	14	20326170	20419995	+	ENSOARG00020006504	NKD1	NKD1-201	20.3601	4.63936	1.03435	3.29623	160.375	293.451	378.298	103.134	7.33252	233.815	31.5483	2.25845e-08	4.06013e-06
ENSOART00020010048	1	8429343	8447564	-	ENSOARG00020006468	EFHD1	EFHD1-202	4.69654	0	0	0	26.6199	27.4526	53.2596	5.71299	1.17413	28.2613	23.0161	0.00175589	0.0335621
ENSOART00020010050	14	10966486	11007405	+	ENSOARG00020006332	NECAB2	NECAB2-201	22.2805	137.472	106.153	30.5548	4.39258	2.58609	9.16891	0	74.1151	4.03689	-18.9266	4.38317e-05	0.00196553
ENSOART00020010072	20	53991507	53994317	+	ENSOARG00020006539	TUBB2B	TUBB2B-201	2203.07	6758.3	1458.48	588.066	41.2951	689.998	348.672	212.49	2751.98	323.114	-8.51645	0.00116958	0.0248817
ENSOART00020010127	14	10969361	11007405	+	ENSOARG00020006332	NECAB2	NECAB2-202	156.226	250.065	109.028	108.304	21.9918	20.6744	0	28.7673	155.906	17.8584	-8.64976	0.000399794	0.0109586
ENSOART00020010352	15	31303979	31339474	-	ENSOARG00020006743	FXYD6	FXYD6-201	533.085	523.166	378.113	323.036	13.2584	92.9931	177.401	51.6701	439.35	83.8306	-5.25498	0.0010542	0.0230917
ENSOART00020010357	4	35404101	35429204	+	ENSOARG00020006751	GPNMB	GPNMB-201	8420.11	3889.72	4334.52	3480.36	1601.27	34.5127	97.1078	563.886	5031.18	574.195	-8.76084	0.00225238	0.040261
ENSOART00020010392	20	32968215	32975380	-	ENSOARG00020006786	ZSCAN16	ZSCAN16-201	22.3161	52.5291	27.8111	34.7281	109.966	69.8385	74.6387	74.8826	34.3461	82.3315	2.42708	0.00241194	0.0424654
ENSOART00020010432	3	230352235	230354921	+	ENSOARG00020006701	LGALS1	LGALS1-202	293.693	2645.79	790.912	190.921	5.36421	29.6847	218.194	38.7053	980.329	72.9871	-13.4601	0.00105545	0.0230937
ENSOART00020010473	3	85743031	85780296	-	ENSOARG00020006791	DYNC2LI1	DYNC2LI1-201	134.696	72.628	67.0099	80.9759	20.2179	10.3486	43.2395	18.1133	88.8274	22.9798	-3.92212	0.000500811	0.0131151
ENSOART00020010492	3	142720996	142734911	+	ENSOARG00020006677	AAAS	AAAS-202	45.4611	134.495	80.5212	0	0	0	0	0	65.1193	0	-371.601	7.10816e-05	0.00291319
ENSOART00020010518	3	85758752	85780296	-	ENSOARG00020006791	DYNC2LI1	DYNC2LI1-202	96.5761	141.973	68.499	43.2696	16.8313	12.9026	32.5554	19.6489	87.5793	20.4846	-4.29913	0.000168178	0.00574753
ENSOART00020010625	21	44338693	44341663	+	ENSOARG00020006859	VEGFB	VEGFB-201	652.668	1599.69	1813.64	642.923	216.89	145.625	372.516	148.714	1177.23	220.936	-5.33342	1.84599e-05	0.001012
ENSOART00020010712	14	11110364	11119077	-	ENSOARG00020006986	HSDL1	HSDL1-201	312.259	363.108	232.898	277.719	156.524	175.91	149.33	169.565	296.496	162.832	-1.81613	0.000719038	0.0172043
ENSOART00020010950	3	142747731	142769384	-	ENSOARG00020007157	ESPL1	ESPL1-201	51.769	4.64038	13.4597	34.5831	111.2	246.903	48.6361	265.838	26.1131	168.144	6.3928	0.00149414	0.029579
ENSOART00020010979	16	19592368	19782671	+	ENSOARG00020007191	DEPDC1B	DEPDC1B-201	11.1137	4.63867	9.30312	4.94696	17.5378	40.5588	31.5096	70.927	7.50061	40.1333	5.30885	0.000387685	0.0107747
ENSOART00020011024	22	26001697	26007986	-	ENSOARG00020007149	ensembl	protein_coding	0	0	0	0	36.0402	18.1278	135.148	2.47322	0	47.9473	247.573	7.88218e-06	0.000509025
ENSOART00020011053	1	105788565	105796852	-	ENSOARG00020007236	MTMR11	MTMR11-201	25.9455	18.5527	32.0292	38.7658	1.75453	5.17713	1.31244	9.89386	28.8233	4.53449	-6.20126	0.000544229	0.0139411
ENSOART00020011100	2	127511547	127547342	+	ENSOARG00020007250	LIMS2	LIMS2-201	564.587	1626.75	956.642	395.328	47.5174	102.595	316.822	39.4916	885.827	126.607	-7.00997	0.000495947	0.013039
ENSOART00020011115	20	29160756	29174971	-	ENSOARG00020007257	ensembl	protein_coding	0	30.939	93.1765	122.727	0	0	0	0	61.7107	0	-352.604	8.75593e-05	0.00346676
ENSOART00020011120	5	14195252	14203107	+	ENSOARG00020007271	CNN1	CNN1-201	2257.47	10455.4	4456.56	2201.68	53.5885	637.409	1480.05	309.705	4842.78	620.189	-7.81044	0.00174625	0.0334419
ENSOART00020011145	20	34473738	34474049	+	ENSOARG00020007306	ensembl	protein_coding	0	1.76532	3.04448	0.801761	61.5974	5.61813	117.05	1.57681	1.40289	46.4606	33.9466	0.000569178	0.0142776
ENSOART00020011196	15	59609432	59752782	+	ENSOARG00020007254	ACER3	ACER3-201	101.609	121.99	82.2198	59.643	467.201	184.408	1243.21	156.949	91.3655	512.942	5.6174	0.000766278	0.0181174
ENSOART00020011219	20	29160830	29174971	-	ENSOARG00020007257	ensembl	protein_coding	21.2671	518.153	1221.48	3098.98	42.036	38.8465	17.0858	217.926	1214.97	78.9736	-15.3708	0.00105973	0.0231619
ENSOART00020011270	12	2577925	2629125	-	ENSOARG00020007103	DSTYK	DSTYK-201	0	0	0	0	49.0605	30.2102	0	7.42713	0	21.6745	112.296	0.0021694	0.0389652
ENSOART00020011333	6	68964833	69243943	-	ENSOARG00020007446	KCTD8	KCTD8-201	0	0	0	1.65184	7.90754	7.76154	24.9009	9.05822	0.412961	12.407	24.4849	0.00130274	0.0268643
ENSOART00020011360	5	14222561	14224925	-	ENSOARG00020007452	ACP5	ACP5-201	27.8759	4.63863	17.5395	23.9708	0	0	1.31124	1.64782	18.5062	0.739765	-26.1701	0.000178637	0.00594117
ENSOART00020011383	6	69429704	69453548	+	ENSOARG00020007466	GUF1	GUF1-201	169.316	134.548	213.125	257.882	532.721	557.589	340.263	535.55	193.718	491.531	2.53314	0.000119786	0.00436165
ENSOART00020011507	14	11231424	11260961	+	ENSOARG00020007552	WFDC1	WFDC1-201	2720.96	9202.36	6196.71	1440.09	38.8952	215.256	1005.62	446.946	4890.03	426.68	-11.4647	0.000203947	0.00659606
ENSOART00020011514	13	17536098	17622784	-	ENSOARG00020007549	CCDC3	CCDC3-201	0	0	2.05908	0	2.65758	146.928	15.7212	6.58916	0.514769	42.9741	78.9649	0.00053741	0.0138546
ENSOART00020011531	11	22327065	22348137	+	ENSOARG00020007516	SMARCE1	SMARCE1-207	0	578.315	443.379	36.4039	0	0	0	0	264.525	0	-1510.49	4.32122e-06	0.000315861
ENSOART00020011571	1	105986813	105995457	+	ENSOARG00020007594	PLEKHO1	PLEKHO1-201	931.426	2171.25	1759.25	411.395	236.4	240.623	609.412	197.636	1318.33	321.018	-4.10894	0.00192679	0.0359002
ENSOART00020011581	3	142803158	142811570	+	ENSOARG00020007395	RARG	RARG-203	220.986	239.54	185.641	234.588	68.5396	18.9744	41.9418	33.7653	220.189	40.8053	-5.39978	1.48535e-07	1.92469e-05
ENSOART00020011609	13	54697056	54703549	+	ENSOARG00020007610	CPXM1	CPXM1-201	1235.42	2481.71	2703.18	1260.61	131.529	182.948	300.663	969.909	1920.23	396.262	-4.84447	0.00169466	0.0327684
ENSOART00020011610	7	47003265	47125741	+	ENSOARG00020007501	DAPK2	DAPK2-201	48.3288	61.7346	7.20044	28.9226	0.879237	0	7.84682	0	36.5466	2.18152	-17.9612	0.00220284	0.0394593
ENSOART00020011688	1	91501621	91513739	+	ENSOARG00020007664	ensembl	protein_coding	30.0521	84.9098	30.6329	58.3155	186.3	271.554	533.333	259.184	50.9776	312.593	6.16114	2.28025e-06	0.000186485
ENSOART00020011703	X	12527228	12571892	-	ENSOARG00020007561	GPM6B	GPM6B-203	0	0	0	0	118.428	41.4155	0	45.345	0	51.2971	265.609	0.000130403	0.00467438
ENSOART00020011751	X	12527228	12571892	-	ENSOARG00020007561	GPM6B	GPM6B-204	0	0	0	0	379.919	314.913	0	234.937	0	232.442	1202.95	1.26807e-06	0.00011502
ENSOART00020011760	1	91501658	91510710	+	ENSOARG00020007664	ensembl	protein_coding	91.4392	355.095	158.143	165.793	532.824	683.197	1388.76	594.617	192.617	799.851	4.15993	0.000309904	0.00902793
ENSOART00020011769	22	54936668	55031328	-	ENSOARG00020007434	ensembl	pseudogene	61.9306	91.2631	57.9864	76.5702	24.5141	13.8131	7.88756	17.3384	71.9376	15.8883	-4.4542	4.20166e-06	0.000311229
ENSOART00020011782	12	39539558	39576211	-	ENSOARG00020007710	DPT	DPT-201	14398.5	19171.9	7609.96	7009.31	70.2384	59.524	77.3828	433.436	12047.4	160.145	-75.1667	2.52529e-15	3.87632e-12
ENSOART00020011813	3	240677201	240682267	-	ENSOARG00020007695	MAPK11	MAPK11-201	81.7187	270.442	234.09	109.869	50.0914	61.234	58.9761	48.5859	174.03	54.7219	-3.17451	0.00095973	0.0212557
ENSOART00020011838	2	113514587	113524574	+	ENSOARG00020007711	ensembl	protein_coding	6.4997	0	0	0	93.1373	52.5832	17.0265	81.4755	1.62492	61.0556	36.1758	0.000148453	0.00518988
ENSOART00020011850	1	111421877	111431877	+	ENSOARG00020007047	ADAM15	ADAM15-204	124.085	139.164	332.888	139.325	41.209	12.9447	66.9644	47.0136	183.865	42.0329	-4.39251	0.000646784	0.0159144
ENSOART00020011881	3	85925366	86290416	+	ENSOARG00020007476	THADA	THADA-203	0	0	0	0	21.0144	34.5313	0	33.848	0	22.3484	115.827	0.00117974	0.0250445
ENSOART00020011905	7	14082573	14150091	+	ENSOARG00020007756	DIS3L	DIS3L-201	605.161	813.459	592.764	524.868	400.452	389.267	302.143	306.953	634.063	349.704	-1.81025	0.00154231	0.0303221
ENSOART00020011909	21	51230111	51254773	+	ENSOARG00020007754	IGF2	IGF2-201	4.64749	0	23.69	84.3131	687.72	2298.28	688.718	454.19	28.1626	1032.23	36.465	1.87389e-05	0.00102448
ENSOART00020011943	2	219456631	219556810	+	ENSOARG00020007596	ABI2	ABI2-204	14.8413	46.3098	8.24069	10.7271	1.75563	2.58447	0	0	20.0297	1.08502	-17.5262	0.000664064	0.0162395
ENSOART00020011950	2	207298342	207312386	-	ENSOARG00020007809	CAVIN2	CAVIN2-201	111.403	1.54547	53.6375	37.992	1903.91	466.615	984.431	42.8284	51.1445	849.447	16.5741	0.000559746	0.0141568
ENSOART00020011988	X	12529147	12682036	-	ENSOARG00020007561	GPM6B	GPM6B-207	21.3688	69.5353	288.62	461.943	2317.43	2880.28	345.881	2538.94	210.367	2020.63	9.59958	0.000799539	0.0186183
ENSOART00020012009	21	51230116	51254404	+	ENSOARG00020007754	IGF2	IGF2-202	0	0	0	4.13264	21.9836	72.4231	19.6447	10.6987	1.03316	31.1875	27.5965	0.000674848	0.0164427
ENSOART00020012016	2	207435423	207719261	-	ENSOARG00020007844	TMEFF2	TMEFF2-201	2.7851	7.72735	7.22038	6.60735	260.066	158.7	116.663	53.5352	6.08505	147.241	24.5087	1.8879e-11	8.18981e-09
ENSOART00020012176	4	121564753	121598163	-	ENSOARG00020007794	EZH2	EZH2-202	100.059	111.32	117.802	96.4908	169.29	195.875	187.7	294.369	106.418	211.808	1.99463	0.00121229	0.0255182
ENSOART00020012184	2	78989805	79032559	-	ENSOARG00020007941	PLGRKT	PLGRKT-201	878.33	1175.06	884.704	545.171	340.331	410.159	492.757	445.313	870.816	422.14	-2.06224	0.00204504	0.0374736
ENSOART00020012205	3	230577543	230584433	-	ENSOARG00020007914	C22orf23	C22orf23-201	40.3413	101.86	56.2047	16.6494	13.2948	17.1982	10.4135	3.27333	53.7638	11.045	-4.84353	0.00297147	0.049941
ENSOART00020012267	25	25656537	25679476	-	ENSOARG00020007987	PBLD	PBLD-201	208.177	89.6177	111.295	122.33	310.416	275.936	254.119	392.629	132.855	308.275	2.31551	0.00181546	0.0343063
ENSOART00020012276	2	79054016	79065182	+	ENSOARG00020007985	CD274	CD274-201	65.2386	20.0524	1.02611	18.2171	2.64356	2.58228	0	2.46182	26.1335	1.92191	-13.2058	0.00296531	0.0498926
ENSOART00020012298	9	99515803	99549928	-	ENSOARG00020007980	CA13	CA13-202	0	0	0	0	24.6962	100.976	66.8008	23.874	0	54.0868	279.7	4.02999e-09	9.13846e-07
ENSOART00020012325	6	103666219	103687016	-	ENSOARG00020008001	PAQR3	PAQR3-201	122.117	35.5162	56.5261	92.778	462.794	236.972	217.006	244.052	76.7343	290.206	3.76642	0.000277144	0.00837941
ENSOART00020012366	9	99515965	99554927	-	ENSOARG00020007980	CA13	CA13-203	2.78334	0	0	7.42778	81.6524	381.67	306.343	115.988	2.55278	221.413	81.4838	2.6985e-09	6.48778e-07
ENSOART00020012424	14	38495873	38520098	-	ENSOARG00020008084	SMPD3	SMPD3-201	0.925415	0	0	0.823925	304.938	35.3679	147.012	0.824519	0.437335	122.036	240.611	3.45176e-06	0.0002629
ENSOART00020012456	16	20316636	21581348	+	ENSOARG00020007357	PDE4D	PDE4D-201	0	0	0	0	21.9019	70.7995	14.4586	19.8137	0	31.7434	164.556	3.4499e-07	3.93387e-05
ENSOART00020012460	4	51365092	52096986	+	ENSOARG00020008095	LHFPL3	LHFPL3-201	161.338	49.4094	158.213	234.506	42.3268	18.0944	15.6826	55.0422	150.867	32.7865	-4.58999	0.000950377	0.0211189
ENSOART00020012492	5	48197185	48221617	-	ENSOARG00020008125	SAR1B	SAR1B-201	253.169	171.334	178.48	277.131	427.399	357.429	456.886	402.97	220.028	411.171	1.86333	0.00178271	0.0339159
ENSOART00020012494	23	40023036	40200729	-	ENSOARG00020008142	COLEC12	COLEC12-201	1440.81	935.5	2869.97	2842.47	608.47	57.8203	77.4706	306.833	2022.19	262.648	-7.69626	0.000364042	0.0103042
ENSOART00020012502	11	22530568	22556157	+	ENSOARG00020007860	TOP2A	TOP2A-201	901.654	91.2544	247.374	461.225	1684.24	4076.18	504.646	4921.15	425.377	2796.55	6.57179	0.00194593	0.0360548
ENSOART00020012510	10	96901614	96932705	-	ENSOARG00020007775	GAS6	GAS6-201	234.45	454.536	735.6	329.936	44.7426	61.262	190.297	143.456	438.63	109.939	-3.99624	0.00154557	0.0303561
ENSOART00020012522	7	73432029	73441692	+	ENSOARG00020008146	DACT1	DACT1-201	278.776	559.73	436.203	692.588	109.614	116.498	22.3189	200.407	491.824	112.209	-4.37415	0.00143758	0.0287178
ENSOART00020012576	10	96901614	96932455	-	ENSOARG00020007775	GAS6	GAS6-202	29.6612	128.315	89.8636	102.299	17.5497	12.0792	20.9948	37.9199	87.5346	22.1359	-3.93999	0.001685	0.0326765
ENSOART00020012581	9	49709112	50044947	+	ENSOARG00020008198	C8orf34	C8orf34-201	58.372	13.8929	12.3688	6.59557	2.63094	0	0	0	22.8073	0.657736	-33.3911	0.000787089	0.0184563
ENSOART00020012586	2	251389312	251444919	+	ENSOARG00020008158	COL16A1	COL16A1-201	0	0	0	0	0	0	130.21	736.038	0	216.562	1.46796e+07	1.36331e-14	1.51138e-11
ENSOART00020012618	7	14276080	14316465	+	ENSOARG00020008203	ZWILCH	ZWILCH-201	81.5931	119.032	81.5784	144.405	285.253	379.606	209.906	468.148	106.652	335.728	3.15097	6.00271e-05	0.00254319
ENSOART00020012620	7	22172329	22173483	-	ENSOARG00020008219	ensembl	pseudogene	16.7542	15.4501	5.14738	15.7228	0	1.72442	0	2.46797	13.2686	1.0481	-11.8782	0.00156651	0.0306769
ENSOART00020012647	7	22177484	22178560	-	ENSOARG00020008259	LTB4R2	LTB4R2-201	33.4789	97.2459	17.4847	24.8033	4.39855	3.44568	0	2.46568	43.2532	2.57748	-16.071	1.65285e-05	0.00093435
ENSOART00020012654	3	142893586	142897244	-	ENSOARG00020008241	IGFBP6	IGFBP6-201	8454.16	17394.7	20896.8	11964.9	190.714	116.277	946.509	761.684	14677.6	503.796	-29.1435	5.43965e-11	2.08747e-08
ENSOART00020012659	2	39254511	39320175	-	ENSOARG00020008113	UBAP1	UBAP1-202	0	0	0	0	133.454	0	40.6962	58.5559	0	58.1765	301.08	0.000134795	0.00477768
ENSOART00020012695	3	142903589	142916584	+	ENSOARG00020008291	SPRYD3	SPRYD3-201	1145.09	919.638	950.37	626.672	410.158	299.318	487.768	336.12	910.444	383.341	-2.37666	0.000130475	0.00467438
ENSOART00020012738	7	22181216	22183547	+	ENSOARG00020008280	CIDEB	CIDEB-201	28.1393	77.1633	16.3531	17.4791	0.886159	5.16004	5.20759	2.45536	34.7837	3.42729	-10.24	0.000135847	0.00480645
ENSOART00020012758	5	10834977	10838022	-	ENSOARG00020008294	NACC1	NACC1-201	165.156	211.754	181.632	253.454	358.304	376.098	312.092	371.57	202.999	354.516	1.74712	0.00151908	0.0299643
ENSOART00020012806	10	18485215	18543557	-	ENSOARG00020008359	ensembl	protein_coding	1621.02	539.551	323.329	344.822	14.9161	4.31408	17.0593	23.9073	707.18	15.0492	-47.0429	2.29489e-13	1.47724e-10
ENSOART00020012843	22	12279951	12330497	+	ENSOARG00020008275	STAMBPL1	STAMBPL1-202	379.22	213.33	123.917	98.1946	37.7409	25.0195	22.3026	44.5072	203.665	32.3926	-6.2648	4.60161e-06	0.000333909
ENSOART00020012895	21	30763779	31437333	-	ENSOARG00020007855	KIRREL3	KIRREL3-203	3.70882	40.1898	21.683	4.12582	0	0	0	1.64826	17.4269	0.412065	-37.287	0.0014341	0.0287035
ENSOART00020012911	2	262923267	262946663	+	ENSOARG00020007774	EMC1	EMC1-202	0	0	0	0	5.26108	10.3603	11.8243	3.30106	0	7.6867	39.573	0.00119077	0.0252083
ENSOART00020012937	2	256763221	256775655	+	ENSOARG00020008461	AUNIP	AUNIP-201	1.85953	0	1.02972	1.65354	1.75928	12.9301	22.2544	18.9213	1.1357	13.9663	11.4381	0.00295199	0.0497104
ENSOART00020013035	14	11671822	11722828	+	ENSOARG00020008254	CRISPLD2	CRISPLD2-201	1062.77	683.125	1198.79	1832.46	3682.51	5935.13	1515.5	5292.33	1194.29	4106.37	3.43778	0.00122012	0.0256558
ENSOART00020013038	8	31059061	31068554	+	ENSOARG00020008299	MICAL1	MICAL1-201	2257.75	1721.26	2107.29	1216.16	432.867	774.222	450.593	537.998	1825.62	548.92	-3.32478	1.52802e-06	0.000134324
ENSOART00020013050	20	54205024	54245282	+	ENSOARG00020008440	ensembl	protein_coding	127.283	961.134	654.551	168.58	51.8694	25.8708	79.9199	41.9866	477.887	49.9117	-9.59123	1.92766e-05	0.00104528
ENSOART00020013060	X	14229078	14270423	-	ENSOARG00020008435	VEGFD	VEGFD-202	4.64337	1.54537	15.4677	21.479	208.284	50.0215	53.7318	32.9386	10.7839	86.2441	7.88408	0.00141891	0.0285139
ENSOART00020013138	10	18638142	18678231	-	ENSOARG00020008494	RUBCNL	RUBCNL-202	31.4611	57.1669	13.4286	34.5993	1.75228	0	0	0	34.164	0.438069	-71.6798	2.00672e-06	0.00016685
ENSOART00020013155	2	79312283	79449999	+	ENSOARG00020008132	RIC1	RIC1-205	0	0	0	0	99.8389	27.6235	0	33.0176	0	40.12	207.765	0.000308468	0.00900566
ENSOART00020013210	5	14062704	14069770	+	ENSOARG00020008591	CCDC159	CCDC159-201	39.1398	26.2231	21.5504	14.0758	4.40564	2.58236	0	3.28265	25.2473	2.56766	-9.36726	5.41835e-05	0.00235563
ENSOART00020013267	14	24110786	24113375	-	ENSOARG00020008675	IRX3	IRX3-201	83.4053	26.2667	0	10.7218	289.495	174.187	428.784	447.322	30.0984	334.947	11.1185	0.00206301	0.0375901
ENSOART00020013283	22	12670810	12712150	-	ENSOARG00020008655	LIPA	LIPA-201	1480.14	1422.13	2121.64	1833.82	932.29	637.534	588.96	749.93	1714.43	727.179	-2.35721	2.13275e-05	0.00114406
ENSOART00020013284	20	54309106	54317057	+	ENSOARG00020008679	SERPINB1	SERPINB1-201	1006.84	2266.98	1107.33	1241.79	221.495	214.74	374.773	543.439	1405.74	338.612	-4.15052	2.81469e-05	0.00140068
ENSOART00020013316	14	38899378	39078957	+	ENSOARG00020008610	TANGO6	TANGO6-201	157.302	136.092	172.763	230.708	348.746	347.839	267.992	327.586	174.216	323.041	1.85013	0.00193171	0.0359351
ENSOART00020013320	14	11872706	11882717	-	ENSOARG00020008666	CIBAR2	CIBAR2-201	0	0	0	0	7.95278	6.90348	7.85131	7.40357	0	7.52778	38.9319	0.000424176	0.011499
ENSOART00020013353	2	212034045	212095990	-	ENSOARG00020008105	DNAH7	DNAH7-202	10.2092	13.9089	11.3476	4.95444	0	0	0	0.82366	10.105	0.205915	-34.7566	0.00024617	0.00759149
ENSOART00020013374	3	8206762	8219974	-	ENSOARG00020008697	SLC27A4	SLC27A4-201	54.6721	86.5789	44.4268	60.2116	132.469	112.171	162.741	112.954	61.4723	130.084	2.12716	0.00185302	0.0347856
ENSOART00020013422	16	21582041	21582214	+	ENSOARG00020008765	ensembl	protein_coding	5.66384	0	0	0.831528	31.9792	50.1822	6.3737	59.7133	1.62384	37.0621	21.8533	0.000418547	0.0113944
ENSOART00020013460	20	34844343	35149294	-	ENSOARG00020008510	CARMIL1	CARMIL1-203	0	0	0	0	306.6	0	81.494	303.809	0	172.976	895.158	7.17738e-06	0.000475459
ENSOART00020013519	10	97127586	97154773	+	ENSOARG00020008793	CDC16	CDC16-201	200.21	236.533	203.487	251.619	513.323	465.049	522.251	464.11	222.962	491.183	2.20288	1.85011e-08	3.41842e-06
ENSOART00020013541	15	40934025	41110636	-	ENSOARG00020008382	PDE3B	PDE3B-202	83.2598	0	38.2804	71.6724	7421.36	1467.29	2354.25	917.606	48.3032	3040.13	62.7613	1.67182e-07	2.11147e-05
ENSOART00020013582	14	56578546	56587264	-	ENSOARG00020008656	RTN2	RTN2-202	102.001	307.621	165.208	109.755	43.8885	34.5089	20.9892	17.3073	171.146	29.1735	-5.83591	7.07269e-06	0.000472025
ENSOART00020013676	2	114307291	114567856	+	ENSOARG00020008815	GLRA3	GLRA3-202	18.5761	13.9079	2.0621	29.7432	83.499	68.9931	115.316	109.512	16.0723	94.3301	5.81916	0.000307613	0.00900061
ENSOART00020013688	3	19727373	19861814	+	ENSOARG00020008773	GRHL1	GRHL1-201	6.48902	0	2.06522	3.30008	32.4688	25.8799	34.1081	18.1315	2.96358	27.6471	8.73983	4.86545e-05	0.00214801
ENSOART00020013721	18	44673418	44873077	-	ENSOARG00020007640	RALGAPA1	RALGAPA1-205	0	0	0	0	42.0276	34.5316	0	67.6974	0	36.0642	186.812	0.000295229	0.00881931
ENSOART00020013748	7	47923748	47939322	-	ENSOARG00020008870	LACTB	LACTB-201	2918.41	3785.93	4000.92	2856.45	806.518	1010.3	1431.43	1411.15	3390.43	1164.85	-2.91095	1.45507e-06	0.000129625
ENSOART00020013757	12	3351797	3378166	-	ENSOARG00020008913	RAB7B	RAB7B-201	83.215	114.206	81.9937	105.446	37.9997	35.3049	28.7018	39.3738	96.2151	35.345	-2.70019	5.17464e-06	0.000361049
ENSOART00020013778	2	114517167	114762660	+	ENSOARG00020008815	GLRA3	GLRA3-203	3.71186	0	0	8.25418	31.6122	34.4589	75.9157	27.1411	2.99151	42.282	13.3572	0.00046838	0.0124953
ENSOART00020013779	14	56588687	56593063	+	ENSOARG00020008873	PPM1N	PPM1N-202	12.9875	253.495	260.105	34.6701	10.5369	8.62642	26.2292	4.11981	140.314	12.3781	-11.4375	0.000596129	0.0148336
ENSOART00020013900	2	114729082	114762660	+	ENSOARG00020008815	GLRA3	GLRA3-206	2.80077	0	8.20602	10.7803	425.374	557.978	827.543	306.904	5.44676	529.45	93.1323	2.871e-18	2.86454e-14
ENSOART00020013929	3	19912067	19927865	-	ENSOARG00020009035	CYS1	CYS1-201	64.1857	196.917	186.47	116.827	13.3996	10.2048	63.6131	25.0593	141.1	28.0692	-5.0697	0.00114513	0.0244758
ENSOART00020013939	X	14496742	14541937	-	ENSOARG00020009045	ensembl	protein_coding	47.4999	52.5114	77.1405	38.0806	7.92815	12.9284	18.3124	7.3991	53.8081	11.642	-4.70354	1.72878e-05	0.00096348
ENSOART00020013956	2	114729082	114762660	+	ENSOARG00020008815	GLRA3	GLRA3-207	0	0	0	0	8.0095	16.3771	14.3525	2.46027	0	10.2998	53.1436	0.000515079	0.013426
ENSOART00020013980	3	19957190	19962573	+	ENSOARG00020009097	ensembl	protein_coding	156.892	159.184	193.92	162.705	280.272	853.017	699.981	1442.16	168.175	818.858	4.8693	1.76447e-05	0.000975347
ENSOART00020013982	7	48005898	48035529	-	ENSOARG00020009011	TPM1	TPM1-201	59218.6	67738	50649.9	31329.9	9415.79	22591.1	19416.3	13208.3	52234.1	16157.9	-3.23273	9.56139e-05	0.00369047
ENSOART00020014011	21	51507870	51509250	-	ENSOARG00020009054	TNNI2	TNNI2-202	103.576	21.6419	43.2143	20.7304	0	6.90122	6.54365	6.58106	47.2907	5.00648	-9.51232	0.000890188	0.020186
ENSOART00020014035	2	114729082	114762521	+	ENSOARG00020008815	GLRA3	GLRA3-204	0	0	0	0	19.8628	42.6809	94.431	9.74455	0	41.6798	215.066	3.57841e-07	4.01164e-05
ENSOART00020014106	7	48005947	48035529	-	ENSOARG00020009011	TPM1	TPM1-202	21467.7	25374.1	14135.2	15137.8	3897.4	9562.87	5552.56	6331.38	19028.7	6336.06	-3.00314	0.000111325	0.0041523
ENSOART00020014124	2	39748549	39753645	+	ENSOARG00020009201	AQP3	AQP3-201	0	0	0	0	98.7792	1.72609	280.31	1.64652	0	95.6154	494.405	2.04318e-05	0.00109897
ENSOART00020014180	21	33353219	33357896	+	ENSOARG00020009243	KCNJ5	KCNJ5-201	15.7826	3.08729	13.3843	13.2113	0	0	0	0	11.3664	0	-65.3555	0.000128351	0.00461484
ENSOART00020014231	3	135347449	135417974	-	ENSOARG00020008845	ATP2B1	ATP2B1-203	0	0	0	0	56.0684	110.483	0	90.7769	0	64.3322	333.084	5.18311e-05	0.00226818
ENSOART00020014261	2	156600617	156725422	+	ENSOARG00020009236	GRB14	GRB14-201	0.927594	109.728	149.636	89.9678	1.75597	0	6.55617	7.41441	87.5649	3.93164	-22.4531	0.00082863	0.0190719
ENSOART00020014290	25	25794664	25822002	-	ENSOARG00020009295	SLC25A16	SLC25A16-201	214.243	114.286	148.093	235.129	1029	458.514	1025.41	359.242	177.938	718.041	4.02824	9.438e-05	0.00365957
ENSOART00020014302	20	34340977	34344753	+	ENSOARG00020009345	ensembl	protein_coding	4.66527	13.895	6.1614	1.65793	67.0441	47.3844	49.6454	8.21294	6.5949	43.0717	6.75516	0.00179837	0.034145
ENSOART00020014402	21	46482045	46514733	-	ENSOARG00020008743	SPTBN2	SPTBN2-201	3.69744	4.64047	16.5672	54.3411	462.275	100.145	126.199	80.9114	19.8116	192.383	9.62927	0.000984566	0.0217334
ENSOART00020014433	7	48011076	48034787	-	ENSOARG00020009011	TPM1	TPM1-205	14384.5	17114.5	9405.14	8634.49	2094.85	4326.28	3741.93	3047.24	12384.7	3302.58	-3.74998	1.97528e-06	0.000164924
ENSOART00020014448	1	211010239	211052803	+	ENSOARG00020009438	TMEM44	TMEM44-201	8.34868	15.4419	2.06121	7.42732	0	0	0	0	8.31977	0	-47.1738	0.0011456	0.0244758
ENSOART00020014463	20	29198954	29213499	-	ENSOARG00020009383	ensembl	protein_coding	37.9109	688.292	1647.96	2926.04	37.6573	48.3423	84.1147	221.228	1325.05	97.8355	-13.5408	0.000413903	0.0112834
ENSOART00020014504	8	70453215	70503784	-	ENSOARG00020009473	TXLNB	TXLNB-201	56.5112	23.192	34.1025	18.9674	219.275	176.031	254.653	131.111	33.1933	195.268	5.8542	2.19392e-07	2.67905e-05
ENSOART00020014531	X	14696667	14713452	-	ENSOARG00020009308	AP1S2	AP1S2-203	50.2093	325.982	0	14.8018	0	0	0	0	97.7483	0	-557.804	8.55953e-05	0.00339574
ENSOART00020014535	2	39794565	39809457	+	ENSOARG00020009249	ensembl	protein_coding	0.931859	0	3.08832	0	250.317	29.3264	1276.39	2.46838	1.00504	389.625	381.35	8.17852e-07	8.03952e-05
ENSOART00020014540	7	48012644	48034764	-	ENSOARG00020009011	TPM1	TPM1-206	56886.9	78892.7	66825.1	38364.3	6420.93	22753.8	23367.8	11250.8	60242.2	15948.3	-3.77736	0.00029511	0.00881931
ENSOART00020014565	23	42066225	42098486	+	ENSOARG00020009483	NDC80	NDC80-201	176.999	85.0319	179.765	122.903	245.649	556.533	338.594	767.566	141.175	477.085	3.37574	0.000524522	0.013622
ENSOART00020014591	3	183646987	183707470	+	ENSOARG00020009495	PARPBP	PARPBP-201	151.06	88.123	125.002	134.456	321.113	844.711	204.723	1065.16	124.66	608.927	4.88148	0.000172774	0.00579538
ENSOART00020014603	7	35787478	35838555	+	ENSOARG00020009510	ensembl	protein_coding	145.216	38.6657	109.696	84.8438	287.319	635.313	214.185	744.45	94.6054	470.317	4.96133	0.000161456	0.00557631
ENSOART00020014623	14	39320994	39342542	+	ENSOARG00020009493	CYB5B	CYB5B-202	272.396	301.071	271.151	373.804	679.155	572.087	543.563	507.614	304.605	575.605	1.8888	0.000165119	0.00568094
ENSOART00020014661	8	70578112	70580091	-	ENSOARG00020009551	CITED2	CITED2-201	585.625	139.101	393.099	361.675	1789.28	1505.16	1716.2	859.178	369.875	1467.45	3.96339	0.000146821	0.00514906
ENSOART00020014665	7	48012644	48028276	-	ENSOARG00020009011	TPM1	TPM1-207	2017.32	3442.59	1894.59	1612.62	292.458	1048.06	436.885	735.804	2241.78	628.303	-3.56665	0.000460074	0.0123067
ENSOART00020014673	11	7324731	7353999	-	ENSOARG00020009478	RECQL5	RECQL5-201	68.4878	71.136	64.1269	101.363	213.843	153.629	112.96	205.437	76.2784	171.467	2.24689	0.00147958	0.0293488
ENSOART00020014699	X	93750206	94289790	-	ENSOARG00020009371	AFF2	AFF2-203	0	0	0	0	49.926	161.419	0	313.637	0	131.245	679.323	1.3161e-05	0.000777005
ENSOART00020014736	2	109897463	109907628	-	ENSOARG00020009445	DDX58	DDX58-203	0	0	0	0	0	832.669	0	832.367	0	416.259	2.42859e+07	1.31938e-15	2.39347e-12
ENSOART00020014786	1	271009722	271743384	-	ENSOARG00020009535	CLSTN2	CLSTN2-201	20.3611	44.8348	80.6428	100.532	8.76365	4.31426	0	3.29907	61.5927	4.09425	-14.6589	1.27433e-05	0.000756822
ENSOART00020014791	11	22783221	22790281	+	ENSOARG00020009562	NR1D1	NR1D1-201	296.563	17.0062	38.2236	49.4934	20.1794	12.0796	9.18624	11.5419	100.321	13.2468	-7.56546	0.00171656	0.0330873
ENSOART00020014812	2	39794565	39808822	+	ENSOARG00020009249	ensembl	protein_coding	0	0	1.02791	0	411.309	37.1374	2367.01	0	0.256979	703.865	2213.32	1.03465e-06	9.78506e-05
ENSOART00020014818	5	14795549	14804270	+	ENSOARG00020009628	STXBP2	STXBP2-201	474.633	536.436	685.788	174.087	46.5109	16.3928	204.684	29.6745	467.736	74.3156	-6.31706	0.00187715	0.0351393
ENSOART00020014833	1	106508318	106519864	-	ENSOARG00020009669	CTSK	CTSK-201	6860.86	33321.8	58936.3	9461.74	8956.51	1081.95	3643.04	2081.33	27145.2	3940.71	-6.88833	0.00176329	0.033639
ENSOART00020014844	12	40869206	41015336	-	ENSOARG00020009331	KIFAP3	KIFAP3-202	0	0	0	0	13.1608	76.8362	47.2822	11.5508	0	37.2075	192.387	5.41402e-07	5.71623e-05
ENSOART00020014891	3	167691725	167695032	+	ENSOARG00020009717	AVPR1A	AVPR1A-201	2.78235	4.63734	5.16194	21.4586	33.36	87.1316	30.1685	120.315	8.51006	67.7439	7.83268	0.000554796	0.0140673
ENSOART00020014953	3	136931060	136962203	-	ENSOARG00020009720	DCN	DCN-201	7578.25	8336.03	6812.45	5128.76	2332	2701.92	4492.91	2413.01	6963.87	2984.96	-2.33326	0.000565385	0.0142405
ENSOART00020014965	2	110232041	110249490	-	ENSOARG00020009753	ensembl	protein_coding	61.1987	142.218	156.952	82.5206	15.7994	27.6073	20.9897	6.5934	110.722	17.7475	-6.25285	9.13845e-06	0.000577082
ENSOART00020015000	1	111543066	111553156	-	ENSOARG00020008790	THBS3	THBS3-203	90.6961	250.408	73.3848	102.173	0	0	0	0	129.165	0	-736.315	6.61047e-14	5.07353e-11
ENSOART00020015072	2	110232041	110249490	-	ENSOARG00020009753	ensembl	protein_coding	18915.5	69028	71160.7	42903	8388.58	8610.66	13091.3	6631.67	50501.8	9180.55	-5.50104	1.96235e-06	0.000164532
ENSOART00020015073	8	31412886	31523908	+	ENSOARG00020009820	SESN1	SESN1-201	47.2899	51.0129	106.356	174.119	653.921	875.669	200.714	356.868	94.6943	521.793	5.49993	0.000220807	0.0070051
ENSOART00020015076	5	74738865	74801346	-	ENSOARG00020009830	CCNJL	CCNJL-201	0.929974	1.54493	2.05981	0.826948	18.4765	11.2083	5.23729	18.9248	1.34041	13.4617	10.4128	0.00063457	0.0157233
ENSOART00020015083	10	32834574	32896613	-	ENSOARG00020009812	ensembl	protein_coding	0.929979	0	1.02793	0.826715	117.876	8.61109	409.127	0	0.696157	133.903	182.634	3.95049e-05	0.00181641
ENSOART00020015099	7	67442487	67461839	+	ENSOARG00020009604	SHF	SHF-202	152.26	894.817	235.167	113.155	46.5679	44.8496	43.2555	46.9448	348.85	45.4044	-7.67017	4.8297e-05	0.00213696
ENSOART00020015117	5	74846000	74870981	-	ENSOARG00020009842	C1QTNF2	C1QTNF2-201	103.419	270.259	153.205	102.679	33.4834	41.3676	79.771	43.564	157.391	49.5465	-3.18336	0.00131936	0.027142
ENSOART00020015128	7	96179665	96634673	-	ENSOARG00020009437	CEP128	CEP128-205	0	0	0	0	0	85.5249	26.2981	45.4251	0	39.312	203.483	0.000395662	0.0109053
ENSOART00020015129	3	136931490	136966118	-	ENSOARG00020009720	DCN	DCN-203	26465.4	31071.5	22818.9	18171.7	7676.41	9485.45	17536.4	8490.84	24631.9	10797.3	-2.28138	0.00295117	0.0497104
ENSOART00020015159	20	29241535	29247555	-	ENSOARG00020009870	CFB	CFB-201	839.088	58.7564	562.319	84.0986	19.2917	5.17772	31.5095	7.42257	386.066	15.8504	-24.5508	2.77665e-06	0.000217286
ENSOART00020015171	3	136931548	136966392	-	ENSOARG00020009720	DCN	DCN-204	6356.64	8623.69	8418.1	5251.45	1919.53	1652.67	3539.35	1846.91	7162.47	2239.61	-3.1986	1.5042e-05	0.000867525
ENSOART00020015246	9	27505598	27510575	-	ENSOARG00020009900	MYC	MYC-201	926.794	881.221	654.943	918.952	1668.8	2708.4	1448.77	2292.67	845.478	2029.66	2.40096	9.64553e-05	0.00371576
ENSOART00020015296	5	5574004	5591314	-	ENSOARG00020009944	NIBAN3	NIBAN3-201	17.5994	29.3578	11.3571	11.5424	0	0	0	0	17.4642	0	-99.0814	1.81168e-06	0.000155159
ENSOART00020015321	17	77978995	77992934	-	ENSOARG00020009994	NIPSNAP1	NIPSNAP1-201	202.045	257.94	146.092	130.77	68.6934	47.4073	103.355	74.8261	184.212	73.5705	-2.50742	0.00138548	0.0280969
ENSOART00020015346	1	205663837	205731349	+	ENSOARG00020009891	SEC22A	SEC22A-201	91.3693	115.809	87.3456	116.816	163.103	218.87	188.224	191.444	102.835	190.41	1.85483	0.000657941	0.0161491
ENSOART00020015368	5	49628226	49692974	+	ENSOARG00020010032	TGFBI	TGFBI-201	28632.2	12136.6	3474.04	2562.73	0	136.384	74.84	360.448	11701.4	142.918	-81.8513	4.21107e-06	0.000311229
ENSOART00020015411	22	14516811	14526148	-	ENSOARG00020010048	ANKRD1	ANKRD1-201	2433.48	615.228	1298.81	718.834	87.7854	254.496	352.854	262.065	1266.59	239.3	-5.29641	0.000163668	0.00564075
ENSOART00020015419	21	34071426	34102000	-	ENSOARG00020009874	JAM3	JAM3-202	484.84	573.536	487.479	334.152	983.767	2552.08	3448.09	2791.02	470.002	2443.74	5.20121	3.97938e-07	4.36311e-05
ENSOART00020015463	14	61194289	61200877	-	ENSOARG00020009968	ensembl	protein_coding	208.512	695.712	492.791	233.437	12.2827	9.4912	73.4919	22.2599	407.613	29.3814	-13.9972	1.30098e-06	0.000116941
ENSOART00020015471	14	39550436	39562983	-	ENSOARG00020009983	NQO1	NQO1-201	39.1555	64.8543	80.1575	46.3926	238.027	85.3084	318.952	107.64	57.64	187.482	3.25381	0.00293042	0.0495128
ENSOART00020015521	21	34071426	34080192	-	ENSOARG00020009874	JAM3	JAM3-201	483.011	594.707	547.553	321.025	934.941	2425.77	3142.16	2580.93	486.574	2270.95	4.6689	2.53746e-06	0.000203805
ENSOART00020015539	1	272200636	272227073	+	ENSOARG00020010135	RBP1	RBP1-201	2777.84	8908.26	4107.08	2363.43	407.085	233.238	479.575	891.467	4539.15	502.841	-9.02548	3.90639e-07	4.33067e-05
ENSOART00020015543	5	49660139	49692974	+	ENSOARG00020010032	TGFBI	TGFBI-202	45916.8	25777.5	4664.33	4489.08	72.7768	148.431	181.19	644.147	20211.9	261.636	-77.2342	6.58141e-11	2.38785e-08
ENSOART00020015593	13	80975738	81034204	-	ENSOARG00020010083	PTGIS	PTGIS-201	119.73	780.501	405.461	1039.65	15.8117	34.5019	15.7324	65.8985	586.335	32.9861	-17.713	1.51817e-07	1.94411e-05
ENSOART00020015598	5	45130049	45140057	-	ENSOARG00020010167	PLPP2	PLPP2-201	83.71	325.97	299.663	74.4332	6.15958	5.17289	28.8023	20.5687	195.944	15.1759	-13.0172	5.02179e-06	0.000356556
ENSOART00020015629	24	39953256	40004241	+	ENSOARG00020010079	RADIL	RADIL-201	51.8255	142.274	158.257	124.432	1.75273	6.04165	10.5083	5.77554	119.197	6.01956	-20.3108	4.14032e-11	1.62e-08
ENSOART00020015713	13	59729460	59738584	+	ENSOARG00020010226	CTSZ	CTSZ-201	4617.55	4064.33	4853.03	2939.93	567.701	1018.13	1901.88	926.256	4118.71	1103.49	-3.73371	3.75929e-05	0.00174457
ENSOART00020015738	X	15777031	15818171	+	ENSOARG00020010154	TXLNG	TXLNG-202	0	0	0	4.96003	23.7469	31.0367	23.5696	37.8514	1.24001	29.0512	21.2679	0.000298088	0.00887162
ENSOART00020015780	2	115912340	115914376	+	ENSOARG00020010317	ensembl	protein_coding	1074.15	1382.85	2335.1	1069.27	2605.72	3784.67	5571.35	4363.56	1465.34	4081.33	2.78522	0.000559077	0.0141568
ENSOART00020015786	15	32011426	32015827	+	ENSOARG00020010334	TTC36	TTC36-201	0.936059	0	13.3016	2.49268	217.589	26.6723	1077.47	5.73415	4.1826	331.867	78.6289	4.31618e-05	0.00194883
ENSOART00020015802	7	36786592	36815329	+	ENSOARG00020010307	ensembl	protein_coding	94.6592	40.1852	78.4177	36.331	166.885	285.511	279.271	296.563	62.3983	257.057	4.10821	1.30866e-05	0.000774907
ENSOART00020015819	1	45968086	46083399	-	ENSOARG00020010326	WLS	WLS-202	620.249	786.857	476.076	682.38	387.922	257.101	293.882	385.743	641.391	331.162	-1.93499	0.00168399	0.0326765
ENSOART00020015827	7	75675024	75677893	-	ENSOARG00020010359	SIX1	SIX1-201	39.2031	58.6636	45.1684	69.6525	394.443	283.42	186.776	220.882	53.1719	271.38	5.10946	6.59668e-09	1.40039e-06
ENSOART00020015842	2	64337078	64694037	-	ENSOARG00020009050	PCSK5	PCSK5-202	500.838	153.089	271.956	694.844	1942.55	2938.62	387.409	2059	405.182	1831.9	4.5189	0.0027385	0.047039
ENSOART00020015848	12	26243254	26252928	+	ENSOARG00020010358	C1orf115	C1orf115-201	86.0165	529.752	212.339	100.474	91.4482	17.619	20.7892	16.8056	232.145	36.6655	-6.31729	0.00193226	0.0359351
ENSOART00020015957	11	26287485	26290619	+	ENSOARG00020010437	NXPH3	NXPH3-201	47.701	38.5813	56.3545	19.1009	0.883946	4.30516	1.30435	4.92068	40.4344	2.85353	-13.7255	9.25832e-07	8.92511e-05
ENSOART00020015959	12	41943273	41969059	+	ENSOARG00020010410	FMO3	FMO3-201	0	0	0	1.65074	33.3622	5.17553	40.654	0.82393	0.412685	20.0039	40.3053	0.00289699	0.0492415
ENSOART00020016049	1	205758928	205914845	-	ENSOARG00020010155	ADCY5	ADCY5-201	0	0	2.06982	2.47212	358.416	26.764	395.555	9.90507	1.13548	197.66	165.574	3.56887e-07	4.01164e-05
ENSOART00020016148	23	52905350	52990001	-	ENSOARG00020010458	SMAD2	SMAD2-202	1290.71	1569.04	1745.09	1076.88	658.3	701.401	833.04	651.929	1420.43	711.167	-1.99754	0.000177816	0.00592374
ENSOART00020016242	X	97070497	97073031	-	ENSOARG00020010627	SLITRK2	SLITRK2-201	148.127	289.078	46.509	606.619	10.519	5.17656	0	37.9308	272.583	13.4066	-20.1912	0.000221749	0.00702302
ENSOART00020016286	2	64337078	64694037	-	ENSOARG00020009050	PCSK5	PCSK5-204	0	0	0	0	264.006	202.023	64.3673	226.921	0	189.329	980.433	3.49208e-15	4.35528e-12
ENSOART00020016317	11	44936945	44938315	-	ENSOARG00020010685	EVI2B	EVI2B-201	70.5239	6.17639	8.24251	17.3347	4.39072	0	0	0.82278	25.5694	1.30337	-19.1018	0.00253306	0.0443008
ENSOART00020016329	14	57343704	57353937	-	ENSOARG00020010548	SLC1A5	SLC1A5-201	1577.99	1329.3	1384.12	1721.96	2535.01	4149.3	2427.5	5228.85	1503.34	3585.17	2.38472	0.000637147	0.015755
ENSOART00020016355	23	53100781	53211435	-	ENSOARG00020010706	ZBTB7C	ZBTB7C-201	11.0965	29.3874	81.773	356.608	4.37895	5.17947	6.57121	21.4617	119.716	9.39784	-12.7024	0.000800483	0.0186183
ENSOART00020016358	11	44949385	44950083	-	ENSOARG00020010709	ensembl	protein_coding	18.7677	20.0938	15.3734	29.1514	0	2.58597	3.91544	0.82056	20.8466	1.83049	-12.1969	5.7862e-05	0.00248309
ENSOART00020016434	11	37289993	37290613	+	ENSOARG00020010759	ensembl	protein_coding	51.6621	44.7742	41.8591	40.8266	95.8262	97.9501	140.472	104.638	44.7805	109.722	2.44273	2.44678e-05	0.0012715
ENSOART00020016435	6	129349275	129360579	-	ENSOARG00020010713	FGFRL1	FGFRL1-201	35.2659	10.819	16.5087	20.6429	456.746	181.139	700.135	158.989	20.8091	374.252	17.8303	6.53509e-10	1.86297e-07
ENSOART00020016460	14	13921106	13996368	+	ENSOARG00020010721	JPH3	JPH3-201	0	0	0	2.47381	27.188	37.9657	14.4386	45.351	0.618454	31.2358	43.3996	7.65749e-06	0.000499363
ENSOART00020016517	5	14993877	14994125	-	ENSOARG00020010824	CTXN1	CTXN1-201	40.517	25.5838	9.65704	15.9439	1.82273	3.16699	0	3.97411	22.9255	2.24096	-9.67639	0.000311073	0.00904879
ENSOART00020016591	12	4036710	4045864	+	ENSOARG00020010817	DYRK3	DYRK3-201	321.781	153.036	88.7959	119.661	67.5906	40.5476	49.8481	43.6794	170.819	50.4164	-3.39007	0.000870104	0.019866
ENSOART00020016619	2	180961418	182391945	+	ENSOARG00020006148	LRP1B	LRP1B-201	5.54385	1.54695	1.03583	6.58483	806.958	1123.28	27.6136	740.761	3.67787	674.652	178.611	2.47052e-12	1.29735e-09
ENSOART00020016658	5	100827727	100829070	+	ENSOARG00020010924	GPR150	GPR150-201	12.055	3.08554	42.2024	9.07347	0.877516	0	0	0	16.6041	0.219379	-57.6495	0.0002293	0.00717191
ENSOART00020016667	7	76360018	76596483	+	ENSOARG00020010910	ensembl	protein_coding	342.833	111.317	133.289	97.323	62.2829	48.3205	30.1873	34.6296	171.191	43.8551	-3.89867	0.000604807	0.0150298
ENSOART00020016706	13	65624357	65654261	-	ENSOARG00020010934	SNTA1	SNTA1-201	346.452	732.877	533.276	178.943	15.7868	6.90331	77.4499	15.668	447.887	28.952	-15.6149	1.8472e-06	0.000156855
ENSOART00020016734	20	29248150	29259588	-	ENSOARG00020009981	C2	C2-202	156.527	482.416	1046.03	817.932	83.3086	28.4771	42.0111	54.4305	625.726	52.0569	-12.0107	8.07926e-08	1.15158e-05
ENSOART00020016807	2	251661822	251669140	+	ENSOARG00020010991	FABP3	FABP3-201	49.092	1121.31	435.109	21.6947	6.25396	5.94989	10.3859	4.04001	406.801	6.65745	-61.5393	1.01088e-07	1.37476e-05
ENSOART00020016847	11	40760720	40783345	+	ENSOARG00020011010	MYO1C	MYO1C-201	2411.7	1039.22	1244.35	1616.78	753.664	229.584	400.634	222.773	1578.01	401.664	-3.92942	0.00035276	0.0101285
ENSOART00020016902	13	76122468	76155819	+	ENSOARG00020011080	PKIG	PKIG-201	29.9607	597.179	207.812	122.174	3.5389	9.46846	1.30346	30.3233	239.281	11.1585	-21.2384	5.88226e-05	0.00249809
ENSOART00020016909	2	251661829	251670293	+	ENSOARG00020010991	FABP3	FABP3-202	22.4649	415.096	163.831	17.4498	5.30712	2.58254	3.91107	4.91821	154.71	4.17973	-36.8934	9.68873e-07	9.2066e-05
ENSOART00020016952	2	120448675	120464828	+	ENSOARG00020011097	MFAP3L	MFAP3L-201	0	3.09313	1.03183	2.48076	44.8651	18.9884	7.86855	28.8415	1.65143	25.1409	15.979	0.000110395	0.00412868
ENSOART00020016954	2	182378189	182391945	+	ENSOARG00020006148	LRP1B	LRP1B-203	0	0	0	0	25.1679	22.2191	0	17.0602	0	16.1118	83.5341	0.00297319	0.049941
ENSOART00020016998	1	273184781	273196262	-	ENSOARG00020011065	FAIM	FAIM-201	29.1343	103.472	299.03	136.699	54.1544	13.7403	19.5037	23.6937	142.084	27.773	-5.1098	0.00293103	0.0495128
ENSOART00020017062	5	63910839	63987008	-	ENSOARG00020010736	PDE6A	PDE6A-201	68.5223	10.8239	33.083	52.7608	195.519	172.598	140.497	225.174	41.2975	183.447	4.40426	0.000203441	0.00659289
ENSOART00020017130	3	222584545	222664996	-	ENSOARG00020011245	SLC2A3	SLC2A3-203	961.881	46.3844	374.452	40.3577	0	0	0	0	355.769	0	-2032.35	6.52477e-11	2.38785e-08
ENSOART00020017222	13	76240422	76252595	+	ENSOARG00020011297	CCN5	CCN5-201	11.2025	16.9405	13.291	9.11738	0	0	0	0	12.6378	0	-71.8009	8.5317e-06	0.000542197
ENSOART00020017232	17	62209275	62263070	-	ENSOARG00020011120	MLXIP	MLXIP-201	251.809	9.27809	39.2939	107.977	952.869	1430.9	165.469	1046.82	102.089	899.016	8.79242	0.00136142	0.0277499
ENSOART00020017237	11	30064439	30081811	+	ENSOARG00020011305	TRPV2	TRPV2-201	513.027	613.864	267.749	182.199	42.0871	108.735	87.9705	56.91	394.21	73.9256	-5.3335	1.56877e-05	0.000894425
ENSOART00020017333	17	41316832	41522886	-	ENSOARG00020011320	KIAA1109	KIAA1109-201	0	0	0	0	63.0131	288.376	0	894.388	0	311.444	1611.74	2.66463e-06	0.000210169
ENSOART00020017340	15	49818720	49833931	+	ENSOARG00020010925	APBB1	APBB1-202	102.815	207.188	117.826	78.3343	47.3572	47.4611	56.4497	25.5648	126.541	44.2082	-2.86113	0.00160876	0.0313504
ENSOART00020017345	3	222584545	222597190	-	ENSOARG00020011245	SLC2A3	SLC2A3-202	332.76	489.835	0	10.7007	0	0	0	0	208.324	0	-1189.55	1.52645e-05	0.000875297
ENSOART00020017363	11	40767176	40783086	+	ENSOARG00020011010	MYO1C	MYO1C-203	1675.93	900.044	1428.5	1358	579.258	567.92	396.7	452.152	1340.62	499.008	-2.68641	6.39372e-06	0.000431036
ENSOART00020017383	11	26733084	26759173	+	ENSOARG00020011374	ITGA3	ITGA3-202	232.29	26.2897	108.608	227.439	10.5164	3.45237	5.25416	30.5278	148.657	12.4377	-11.8789	9.25878e-05	0.00361564
ENSOART00020017398	17	62281369	62309104	-	ENSOARG00020011364	ensembl	protein_coding	10.3058	7.71544	11.2541	22.4525	46.9188	85.1914	31.2695	70.446	12.932	58.4564	4.45828	0.00022623	0.00709813
ENSOART00020017484	2	185109903	185151306	-	ENSOARG00020011495	HNMT	HNMT-201	137.596	149.867	158.646	214.135	51.0183	68.9785	53.6926	23.8656	165.061	49.3887	-3.35014	5.54833e-05	0.00239129
ENSOART00020017501	14	57553921	57570469	+	ENSOARG00020011377	NPAS1	NPAS1-201	62.1307	129.849	41.3004	25.5828	0.8778	5.17629	11.8061	2.47242	64.7157	5.08316	-13.1343	2.76217e-05	0.0013919
ENSOART00020017522	15	49834670	49838974	-	ENSOARG00020011513	SMPD1	SMPD1-201	633.702	851.908	874.222	499.769	275.422	211.408	351.776	267.161	714.9	276.441	-2.58728	3.54241e-05	0.00165961
ENSOART00020017551	21	1176995	1340347	-	ENSOARG00020011542	DEUP1	DEUP1-201	24.1118	21.6439	14.4572	14.8556	0	4.31405	0	1.64849	18.7671	1.49063	-11.9503	0.000494425	0.0130162
ENSOART00020017622	5	45390349	45433060	+	ENSOARG00020011473	ensembl	protein_coding	1643.28	1941.98	1991.57	921.083	253.46	433.185	447.643	456.854	1624.48	397.786	-4.08378	2.50894e-07	2.99796e-05
ENSOART00020017633	11	1656172	1695710	-	ENSOARG00020011538	FAM20A	FAM20A-201	6.49408	21.6358	27.8594	44.5757	4.39043	0	5.2444	2.47126	25.1413	3.02652	-8.53047	0.00206458	0.0375901
ENSOART00020017664	3	227595430	227655643	-	ENSOARG00020011486	TEAD4	TEAD4-202	11.1301	40.2112	22.7302	11.5566	0	2.58943	2.62517	3.29847	21.4071	2.12827	-10.0191	0.000483517	0.0128306
ENSOART00020017680	20	29293107	29306123	+	ENSOARG00020011157	EHMT2	EHMT2-201	1621.7	1515.64	2432.61	1435.93	1016.26	927.903	902.633	1076.96	1751.47	980.94	-1.78534	0.00270263	0.0465725
ENSOART00020017743	11	26783091	26799649	-	ENSOARG00020011664	SAMD14	SAMD14-201	560.698	599.65	312.557	353.478	137.055	131.102	81.2741	210.03	456.596	139.865	-3.25639	0.000108164	0.00406479
ENSOART00020017767	2	159460154	159540844	+	ENSOARG00020011213	FAP	FAP-201	5546.03	8821.7	14698.5	14665.6	2515.23	533.338	509.499	1276.06	10932.9	1208.53	-9.0454	1.602e-06	0.00014021
ENSOART00020017837	8	74597459	74618682	-	ENSOARG00020011740	FUCA2	FUCA2-201	352.808	417.27	399.155	408.028	258.326	169.91	131.075	173.775	394.315	183.271	-2.14729	0.000324322	0.00939311
ENSOART00020017842	14	46634838	46635925	-	ENSOARG00020011732	CEBPA	CEBPA-201	12.097	29.3499	48.3794	55.4298	844.179	324.135	2240.66	162.862	36.314	892.958	24.5523	1.51983e-07	1.94411e-05
ENSOART00020017855	21	52263572	52268290	-	ENSOARG00020011721	PNPLA2	PNPLA2-201	343.83	165.423	158.058	131.158	2169.74	697.165	5405.42	215.173	199.617	2121.87	10.627	0.00016907	0.00574753
ENSOART00020017901	8	33371085	33377346	-	ENSOARG00020011697	MTRES1	MTRES1-201	227.885	0	121.941	0	0	0	0	0	87.4564	0	-499.575	0.00260217	0.0451532
ENSOART00020017907	9	30717932	30877785	+	ENSOARG00020011599	MTSS1	MTSS1-202	584.107	0	89.9413	113.734	0	0	0	5.77323	196.946	1.44331	-133.615	0.000697902	0.0168603
ENSOART00020017912	5	11135124	11145002	+	ENSOARG00020011465	ensembl	pseudogene	288.149	417.445	298.624	248.246	100.876	94.9164	98.4406	104.717	313.116	99.7375	-3.13099	4.02124e-09	9.13846e-07
ENSOART00020017938	3	227595430	227627357	-	ENSOARG00020011486	TEAD4	TEAD4-204	10.2061	61.8215	25.7974	3.30223	0	0	0	1.64762	25.2818	0.411905	-54.1592	0.000334706	0.0096798
ENSOART00020017974	20	35861748	35893388	-	ENSOARG00020011646	MRS2	MRS2-202	281.147	200.933	212.585	307.126	548.891	408.873	413.052	510.795	250.447	470.403	1.87513	0.00129433	0.0268375
ENSOART00020018025	2	159460154	159540844	+	ENSOARG00020011213	FAP	FAP-202	114.815	111.333	102.355	97.2742	4.38364	15.534	7.87859	4.12419	106.444	7.98009	-13.3445	4.04342e-12	2.06888e-09
ENSOART00020018029	15	1117461	1130651	-	ENSOARG00020011841	GPR83	GPR83-201	35.3417	41.7489	16.5	32.2593	0	1.72585	5.24336	4.94231	31.4625	2.97788	-10.8355	6.41574e-05	0.00266758
ENSOART00020018067	1	74857243	74987433	-	ENSOARG00020011724	BCAR3	BCAR3-201	366.626	295.349	254.363	208.545	103.444	45.74	144.452	30.521	281.221	81.0392	-3.48217	0.00188191	0.0351954
ENSOART00020018072	9	30717932	30877785	+	ENSOARG00020011599	MTSS1	MTSS1-203	431.385	26.2805	81.6561	143.405	8.76527	0.862783	0	4.94777	170.682	3.64395	-45.9268	1.48327e-06	0.000131549
ENSOART00020018127	8	53488992	53547315	-	ENSOARG00020011876	ANKRD6	ANKRD6-201	173.198	0	51.6731	84.9244	8.76919	0.862854	5.25065	6.59677	77.4489	5.36986	-14.4392	0.00291163	0.0493223
ENSOART00020018155	2	235999366	236006903	-	ENSOARG00020011884	GLB1L	GLB1L-201	242.507	460.829	450.919	189.554	99.0416	86.3064	122.147	75.0754	335.952	95.6426	-3.51454	3.41005e-05	0.00160869
ENSOART00020018157	11	40886110	40909088	-	ENSOARG00020011895	DOC2B	DOC2B-201	26.0244	6.18042	1.03043	4.13304	240.083	59.4976	43.224	60.085	9.34206	100.722	10.723	0.000680412	0.0165379
ENSOART00020018207	2	185499876	186426053	-	ENSOARG00020011585	THSD7B	THSD7B-201	0	75.8178	77.6587	26.3663	0	0.863576	3.94412	0.825748	44.9607	1.40836	-33.6446	0.00126182	0.0262836
ENSOART00020018220	4	73149592	73194716	+	ENSOARG00020011928	SCRN1	SCRN1-201	500.57	412.61	293.878	492.376	147.648	37.9471	38.0047	48.5836	424.859	68.0459	-6.23298	5.24881e-06	0.000364948
ENSOART00020018221	23	42456826	42568962	-	ENSOARG00020011271	MYOM1	MYOM1-204	2.77407	38.6678	53.8262	6.5885	4.37888	0.863248	1.31426	1.65092	25.4642	2.05183	-12.23	0.00202697	0.0372108
ENSOART00020018227	9	30717932	30877482	+	ENSOARG00020011599	MTSS1	MTSS1-204	1138.58	29.3764	135.375	197.098	24.5592	3.45158	1.31263	18.1409	375.108	11.8661	-31.4305	2.54305e-05	0.00129859
ENSOART00020018244	9	103742935	103897928	+	ENSOARG00020011814	DEPTOR	DEPTOR-202	0	0	0	0	59.8102	20.6922	0	47.7282	0	32.0576	166.062	0.000484225	0.0128323
ENSOART00020018253	1	11066633	11092990	-	ENSOARG00020010932	CLSPN	CLSPN-201	86.0293	27.8387	53.8078	108.74	301.361	606.813	42.0456	754.307	69.1041	426.132	6.15435	0.00190147	0.0355279
ENSOART00020018272	11	40943877	41028642	-	ENSOARG00020011967	RPH3AL	RPH3AL-201	127.849	98.806	80.0866	48.0855	13.2341	17.2301	9.14425	18.0669	88.7067	14.4188	-6.07877	1.98128e-07	2.45568e-05
ENSOART00020018275	15	69789395	69974512	-	ENSOARG00020011977	ABTB2	ABTB2-201	9.25105	0	5.17305	15.6525	166.457	74.2276	28.9028	132.03	7.51916	100.404	13.0107	5.86482e-05	0.00249809
ENSOART00020018297	15	43481017	43635880	-	ENSOARG00020011978	ensembl	protein_coding	606.082	125.267	110.691	292.507	25.4115	71.6391	2.62735	39.607	283.637	34.8212	-8.11991	0.00112143	0.0241664
ENSOART00020018314	14	56803435	56812165	-	ENSOARG00020011948	ensembl	protein_coding	370.116	261.228	466.568	330.999	138.727	53.4847	60.3302	36.2559	357.228	72.1994	-4.94697	9.75514e-06	0.000606429
ENSOART00020018315	14	41856032	41862293	-	ENSOARG00020011920	ensembl	protein_coding	0	0	13.4209	0	2938.75	683.387	3894.96	129.471	3.35523	1911.64	567.272	4.26435e-08	6.69538e-06
ENSOART00020018362	11	41107932	41113271	-	ENSOARG00020012025	RFLNB	RFLNB-201	492.588	379.669	194.146	172.334	98.3914	59.3308	24.7302	72.8253	309.684	63.8194	-4.8362	0.000110484	0.00412868
ENSOART00020018409	19	20438897	20440027	+	ENSOARG00020012075	ensembl	protein_coding	104.18	71.0634	123.564	132.333	580.796	255.192	432.013	157.961	107.785	356.49	3.29992	0.000872002	0.0198866
ENSOART00020018429	2	264466236	264618695	-	ENSOARG00020011152	ARHGEF10L	ARHGEF10L-203	451.428	535.12	749.163	506.636	254.057	195.94	211.54	187.338	560.587	212.219	-2.64148	1.13185e-06	0.000104565
ENSOART00020018435	1	106747006	106747278	+	ENSOARG00020012089	MLLT11	MLLT11-201	55.5387	114.94	65.0312	24.6021	5.43509	4.75283	3.9475	4.73185	65.028	4.71682	-13.587	2.13669e-08	3.87615e-06
ENSOART00020018464	15	19687440	19766770	-	ENSOARG00020012048	C11orf65	C11orf65-201	2.79175	0	0	0.826959	14.9601	7.7425	22.1869	11.4851	0.904677	14.0936	14.2158	0.000803394	0.0186416
ENSOART00020018485	15	89761815	89822777	-	ENSOARG00020010582	ensembl	protein_coding	51.8074	52.5832	24.8323	59.3169	125.285	228.737	94.5969	201.358	47.135	162.494	3.4515	0.000225632	0.00709055
ENSOART00020018497	11	9759021	9810613	-	ENSOARG00020012050	TIMP2	TIMP2-202	8862.24	15024	11620.8	7296.74	3328.31	1694.25	4195	1905.98	10700.9	2780.89	-3.84832	1.9273e-05	0.00104528
ENSOART00020018520	15	70017528	70053465	+	ENSOARG00020012114	CAT	CAT-201	1104.4	1344.88	1145.09	1463.13	4347.61	1858.3	6749.34	3056.8	1264.37	4003.01	3.16574	0.000359443	0.0102613
ENSOART00020018617	15	87103330	87116328	-	ENSOARG00020012211	UBE2L6	UBE2L6-201	243.742	1731.41	1331.32	307.01	69.087	74.8435	311.261	106.444	903.369	140.409	-6.44122	0.00123186	0.0258755
ENSOART00020018644	1	117903427	117904698	-	ENSOARG00020012224	PIGM	PIGM-201	13.0091	16.997	11.337	23.9676	50.1178	50.015	53.7108	49.3914	16.3277	50.8088	3.09306	8.90036e-05	0.00351001
ENSOART00020018657	3	185266628	185328756	-	ENSOARG00020012234	NT5DC3	NT5DC3-201	18.5129	0	0	12.3609	29.7985	128.517	59.0521	292.638	7.71844	127.501	16.2972	0.00265436	0.0458199
ENSOART00020018706	11	9890251	9912338	+	ENSOARG00020012269	C1QTNF1	C1QTNF1-201	335.606	885.304	3856.1	907.765	10972	11684.2	17720.4	10546.4	1496.19	12730.8	8.50859	3.70206e-05	0.00172202
ENSOART00020018711	13	70532952	70552746	+	ENSOARG00020012275	FAM83D	FAM83D-201	20.402	35.5536	72.273	14.855	141.331	308.849	665.06	98.0703	35.7709	303.327	8.48906	0.000102275	0.00390029
ENSOART00020018778	11	30246575	30261287	+	ENSOARG00020012198	ensembl	protein_coding	105.745	68.0123	92.9025	75.1133	18.4381	2.58798	36.7233	8.24007	85.4433	16.4973	-5.2611	0.00153099	0.0301452
ENSOART00020018842	7	36071097	36072227	+	ENSOARG00020012332	ensembl	pseudogene	132.179	186.901	150.243	132.4	40.5028	49.1341	56.2665	97.0418	150.431	60.7363	-2.46857	0.00128467	0.0267038
ENSOART00020018912	7	78793159	78887327	+	ENSOARG00020012405	RHOJ	RHOJ-201	11.1704	21.6247	62.771	91.8543	11.4467	1.72399	3.92549	7.40136	46.8551	6.12439	-7.62045	0.0012731	0.0264908
ENSOART00020018920	19	22883851	22888048	-	ENSOARG00020012417	BHLHE40	BHLHE40-201	6966.09	148.371	407.503	710.195	145.826	220.81	128.476	277.589	2058.04	193.175	-10.6522	0.00144871	0.0288514
ENSOART00020018931	23	42718769	42726449	+	ENSOARG00020012393	tgif1	tgif1-201	454.083	360.077	346.503	322.991	195.088	189.74	173	256.11	370.913	203.485	-1.82055	0.00125319	0.0261583
ENSOART00020018949	10	34501436	34511038	+	ENSOARG00020012435	ensembl	protein_coding	172.852	55.5662	64.6131	170.114	523.719	1208.33	215.368	1160.4	115.786	776.952	6.69956	9.05198e-05	0.00354181
ENSOART00020018961	5	78371959	78377990	+	ENSOARG00020012387	CCNG1	CCNG1-201	2155.73	5481.56	2520.53	3183.2	1579.1	877.188	1327.96	1382.77	3335.26	1291.75	-2.58158	0.00130316	0.0268643
ENSOART00020018963	15	87138249	87151612	+	ENSOARG00020012257	SERPING1	SERPING1-202	1093.67	3517.45	3656.44	2482.8	491.158	608.92	893.949	789.004	2687.59	695.758	-3.86317	5.49266e-05	0.00237757
ENSOART00020018997	24	41294421	41333430	+	ENSOARG00020012438	CARD11	CARD11-201	1362.57	363.451	842.314	842.727	131.405	72.5071	91.976	202.196	852.765	124.521	-6.84431	5.019e-07	5.35584e-05
ENSOART00020019093	15	87178706	87180348	-	ENSOARG00020012501	YPEL4	YPEL4-201	118.388	111.181	117.163	34.7918	35.2605	11.2023	11.7654	16.4345	95.381	18.6657	-5.08035	0.000223204	0.00704752
ENSOART00020019117	5	78373350	78378919	+	ENSOARG00020012387	CCNG1	CCNG1-202	17039.4	36611.4	26795.9	25564.6	11665.6	7139.31	11200.4	11542.7	26502.8	10387	-2.5515	0.000165523	0.00568505
ENSOART00020019136	17	62502593	62544127	-	ENSOARG00020012544	TMEM120B	TMEM120B-201	52.0938	24.7173	22.652	32.2577	105.605	81.0394	85.0896	83.0908	32.9302	88.7062	2.67382	0.000521041	0.0135559
ENSOART00020019169	5	64283213	64345425	-	ENSOARG00020012100	CAMK2A	CAMK2A-202	70.5106	24.7105	3.09223	23.1107	3.51212	0	1.30989	0	30.356	1.2055	-25.4588	0.000775518	0.0182925
ENSOART00020019301	12	45274481	45288053	+	ENSOARG00020012358	MTHFR	MTHFR-202	9.26216	0	0	0	58.753	40.5468	48.5561	31.3271	2.31554	44.7958	18.7831	0.0022707	0.0404932
ENSOART00020019340	5	64352630	64358689	-	ENSOARG00020012667	ARSI	ARSI-201	238.353	35.553	24.7774	136.179	7.90103	2.58807	3.93504	6.59264	108.716	5.25419	-20.602	9.24493e-07	8.92511e-05
ENSOART00020019358	24	41448824	41455226	-	ENSOARG00020012565	AMZ1	AMZ1-201	41.7699	71.0939	52.613	86.7117	7.9064	12.0755	6.55478	16.4738	63.0471	10.7526	-5.77663	1.17247e-06	0.000107819
ENSOART00020019373	6	129641383	129668872	-	ENSOARG00020012202	PDE6B	PDE6B-201	16.6673	58.7562	52.7232	11.5412	0	0	0	2.47433	34.922	0.618582	-52.0335	2.70314e-05	0.00137255
ENSOART00020019396	18	18508861	18520637	-	ENSOARG00020012577	PLIN1	PLIN1-202	0	0	34.0736	21.4808	4261.53	664.611	3336.48	83.2585	13.8886	2086.47	149.657	4.43048e-06	0.000322665
ENSOART00020019420	17	18691987	18698653	+	ENSOARG00020012680	UCP1	UCP1-201	0	0	1.03346	0	73.8715	0.863823	760.319	0.825043	0.258365	208.97	656.032	1.89639e-05	0.00103395
ENSOART00020019446	2	87625402	87672680	+	ENSOARG00020012766	LURAP1L	LURAP1L-201	27.0438	29.3371	36.9865	29.8301	2.64535	4.30824	9.14849	3.28617	30.7994	4.84706	-6.65533	4.26465e-06	0.000314026
ENSOART00020019459	18	18508861	18518362	-	ENSOARG00020012577	PLIN1	PLIN1-201	22.2613	20.0917	0	0	1306.4	194.071	1219.52	55.1989	10.5882	693.796	65.8905	7.92253e-05	0.00319832
ENSOART00020019460	20	21462989	21548128	-	ENSOARG00020012671	CYP39A1	CYP39A1-202	212.972	242.766	306.021	380.039	92.0593	138.941	64.3402	141.869	285.45	109.303	-2.6061	0.000715474	0.0171602
ENSOART00020019471	3	21243624	21368703	+	ENSOARG00020012462	LPIN1	LPIN1-201	5.55262	0	0	0	424.14	147.56	107.683	36.2945	1.38815	178.919	123.497	5.98693e-07	6.15821e-05
ENSOART00020019473	7	36249918	36284598	+	ENSOARG00020012743	RAD51	RAD51-201	67.8101	33.9963	59.7952	77.6689	98.4497	223.36	123.17	347.453	59.8176	198.108	3.30149	0.00184754	0.0347153
ENSOART00020019525	10	34956028	35031769	-	ENSOARG00020012817	ensembl	protein_coding	1481.11	313.755	637.671	833.124	4037.68	5610.18	2146.35	5292.88	816.415	4271.77	5.23059	4.07765e-05	0.00187056
ENSOART00020019547	17	66876955	66913388	+	ENSOARG00020012804	FBXO21	FBXO21-201	784.1	214.944	277.133	634.661	2154.64	2951.58	851.003	2480.58	477.709	2109.45	4.41346	0.000435454	0.0117267
ENSOART00020019555	11	36110820	36112834	-	ENSOARG00020012774	CD68	CD68-201	150.548	83.4382	558.563	324.823	70.3458	40.5286	69.427	69.9677	279.343	62.5673	-4.47007	0.000947197	0.0210952
ENSOART00020019568	3	21321353	21368703	+	ENSOARG00020012462	LPIN1	LPIN1-202	156.424	72.6813	152.032	170.596	4462.95	1228.14	782.798	311.854	137.933	1696.44	12.2888	8.17642e-06	0.000524632
ENSOART00020019574	4	73410035	73750735	-	ENSOARG00020012268	CHN2	CHN2-204	425.939	1157.66	648.016	691.082	173.025	353.659	196.678	293.278	730.673	254.16	-2.87153	0.000846357	0.0194574
ENSOART00020019658	19	60297223	60309858	-	ENSOARG00020011736	HDAC11	HDAC11-201	120.093	98.854	116.271	55.4474	12.3282	9.48175	37.944	23.0252	97.6663	20.6948	-4.7755	0.000108528	0.00407082
ENSOART00020019710	5	17708870	17741825	-	ENSOARG00020012813	UHRF1	UHRF1-201	69.4443	51.0278	93.0506	90.679	181.482	553.182	236.358	973.312	76.0504	486.084	6.38339	2.26827e-05	0.0012033
ENSOART00020019738	7	67726243	67796891	-	ENSOARG00020012866	FERMT2	FERMT2-203	12.9648	0	0	0	35.0717	135.451	85.3128	103.062	3.2412	89.7243	27.1425	0.00134026	0.0274589
ENSOART00020019770	6	74456747	74481737	-	ENSOARG00020012938	SGCB	SGCB-201	279.569	152.987	287.665	869.985	2112.96	2427.7	573.962	2491.61	397.551	1901.56	4.78031	0.00143211	0.0287035
ENSOART00020019790	11	53141982	53271686	-	ENSOARG00020012971	VMP1	VMP1-201	582.985	451.282	406.422	507.922	1181.67	898.737	939.888	1005.67	487.153	1006.49	2.06504	1.10977e-05	0.000675164
ENSOART00020019826	6	74490532	74538277	+	ENSOARG00020013016	SPATA18	SPATA18-201	0	0	0	6.59274	181.418	304.652	30.2078	294.52	1.64819	202.7	115.16	6.85398e-07	6.87292e-05
ENSOART00020019893	X	100287536	100294857	+	ENSOARG00020013061	SLITRK4	SLITRK4-201	5.55152	4.63957	4.13824	10.711	6.13346	118.249	10.5099	132.854	6.26008	66.9366	10.6127	0.00134877	0.0275883
ENSOART00020019956	5	54175692	54181957	+	ENSOARG00020009907	HARS2	HARS2-202	386.967	244.205	290.986	332.745	599.002	504.61	465.469	621.978	313.726	547.765	1.74388	0.00278935	0.0476963
ENSOART00020019986	13	60346927	60391770	-	ENSOARG00020013056	RAB22A	RAB22A-201	729.934	853.925	814.975	827.574	560.661	423.961	554.266	507.813	806.602	511.675	-1.57673	0.00115015	0.0245469
ENSOART00020019989	6	74490532	74538277	+	ENSOARG00020013016	SPATA18	SPATA18-202	0.925821	0	3.10313	0	250.73	279.685	78.8175	411.747	1.00724	255.245	248.291	5.04581e-14	4.57678e-11
ENSOART00020020034	9	15679284	15682930	-	ENSOARG00020013083	ensembl	protein_coding	3.73006	209.993	575.361	48.8871	3.52705	5.16992	35.2878	8.21558	209.493	13.0501	-16.2009	0.00139541	0.0281836
ENSOART00020020040	5	45577442	45605740	+	ENSOARG00020013070	ARID3A	ARID3A-201	218.85	51.0121	87.7627	164.226	629.387	512.451	285.969	332.127	130.463	439.983	3.36449	0.00214379	0.0385666
ENSOART00020020045	1	11385626	11389353	-	ENSOARG00020013134	COL8A2	COL8A2-201	1085.62	573.728	1179.11	1081.2	32.4269	25.8925	18.3889	84.1552	979.915	40.2159	-24.2446	2.94892e-15	3.92304e-12
ENSOART00020020070	11	27023536	27029571	+	ENSOARG00020013136	EME1	EME1-201	55.6336	92.7513	114.619	103.974	216.798	212.233	208.589	193.684	91.7445	207.826	2.26625	0.000299418	0.00887162
ENSOART00020020112	14	57957178	57972632	-	ENSOARG00020012969	ZNF541	ZNF541-201	14.7982	18.5564	11.3809	15.6494	0.875903	2.58915	0	4.12583	15.0962	1.89772	-7.47505	0.000874105	0.0199118
ENSOART00020020162	25	27590536	27850820	+	ENSOARG00020013220	PALD1	PALD1-201	16.6535	15.4597	4.13609	36.248	0.876115	0	0	3.29925	18.1243	1.04384	-16.4813	0.00164987	0.0321201
ENSOART00020020206	6	108188913	108222526	-	ENSOARG00020013230	PLAC8	PLAC8-201	93.5636	337.961	200.768	38.2116	0.884183	0.860951	10.4325	2.45978	167.626	3.65936	-48.1262	3.3079e-08	5.63881e-06
ENSOART00020020207	11	30512922	30530638	+	ENSOARG00020013247	PMP22	PMP22-201	20.6395	3.08269	7.11419	9.97995	0.886247	0	0	0.812845	10.2041	0.424773	-21.9148	0.00172657	0.0332136
ENSOART00020020216	7	17308832	17317083	+	ENSOARG00020013246	GLCE	GLCE-201	333.509	40.1994	139.51	427.178	1721.75	2481.7	418.733	1197.31	235.099	1454.87	6.18228	0.00124341	0.0260359
ENSOART00020020266	16	25487122	25494689	+	ENSOARG00020013293	ESM1	ESM1-201	198.002	64.7427	82.916	12.4403	3.53093	0.860067	0	0.819283	89.5253	1.30257	-66.085	1.16814e-07	1.57501e-05
ENSOART00020020279	11	30512966	30537606	+	ENSOARG00020013247	PMP22	PMP22-202	245.652	202.155	165.629	206.358	22.1458	7.7417	31.2539	10.6434	204.949	17.9462	-11.6156	1.1658e-11	5.53893e-09
ENSOART00020020367	13	72243712	72244683	-	ENSOARG00020013364	MAFB	MAFB-201	283.248	220.839	326.964	301.422	115.433	20.6836	32.6923	16.4389	283.118	46.3119	-6.10956	0.000168608	0.00574753
ENSOART00020020376	11	7727295	7804427	-	ENSOARG00020012903	RNF157	RNF157-201	35.2142	69.5717	111.579	74.2361	0.877313	2.58853	2.62477	14.0158	72.6502	5.0266	-14.2081	1.24601e-05	0.000744434
ENSOART00020020444	18	70491191	70493035	+	ENSOARG00020013406	TMEM121	TMEM121-201	24.1716	78.7964	52.54	38.8576	6.15724	3.44895	10.4768	9.05262	48.5914	7.2839	-6.71815	1.46445e-05	0.000847045
ENSOART00020020461	12	45433558	45439373	+	ENSOARG00020013419	FBXO2	FBXO2-201	23.2509	21.6287	89.5966	20.6747	300.039	23.2784	2761.24	14.8102	38.7877	774.843	19.9657	0.00157751	0.0308318
ENSOART00020020487	9	74793435	74873987	+	ENSOARG00020013212	SYBU	SYBU-205	0	0	0	0	36.842	12.0813	28.8794	0	0	19.4507	100.558	0.00287333	0.0489226
ENSOART00020020610	5	101942124	102070402	+	ENSOARG00020012132	CAST	CAST-203	1578.02	675.71	1297.36	1056.12	293.74	578.189	391.264	267.225	1151.8	382.604	-3.01147	0.000255243	0.00781192
ENSOART00020020629	3	8291583	8334825	-	ENSOARG00020009439	DNM1	DNM1-201	563.782	151.553	197.529	372.564	0	12.0833	0	38.7752	321.357	12.7146	-25.1355	0.000708464	0.0170536
ENSOART00020020767	11	36130780	36132620	-	ENSOARG00020013222	TNFSF13	TNFSF13-201	30.8704	40.1238	32.7838	19.9335	6.1884	11.193	9.12955	4.92015	30.9279	7.85777	-3.9367	0.000308688	0.00900566
ENSOART00020020777	14	52775013	52797696	-	ENSOARG00020012283	LTBP4	LTBP4-204	608.513	267.575	434.708	1092.95	73.5717	136.39	56.5091	112.256	600.937	94.6817	-6.34071	2.54309e-06	0.000203805
ENSOART00020020815	5	43995603	43996049	+	ENSOARG00020013649	ensembl	protein_coding	149.249	151.321	53.0167	13.3283	1.78915	0.845532	5.19826	1.60893	91.7289	2.36047	-40.7594	7.86895e-08	1.13786e-05
ENSOART00020020857	26	16089894	16132769	-	ENSOARG00020013348	ACSL1	ACSL1-202	11.1093	0	0	0	573.283	146.68	85.3334	10.7207	2.77733	204.004	72.1735	0.000306261	0.00897537
ENSOART00020020962	11	36134324	36141723	-	ENSOARG00020013736	TNFSF12	TNFSF12-201	172.102	413.59	241.807	158.623	33.5906	49.9396	122.607	57.4069	246.531	65.8861	-3.75288	0.000864324	0.019802
ENSOART00020021038	6	46649891	46779780	-	ENSOARG00020012646	ADGRA3	ADGRA3-203	0	0	0	0	0	171.88	0	297.289	0	117.292	607.002	0.00197051	0.0364426
ENSOART00020021047	20	29412450	29417453	+	ENSOARG00020013786	CLIC1	CLIC1-201	5110.96	6504.92	3650.93	1892.07	225.106	554.717	1213.02	513.872	4289.72	626.678	-6.84766	1.26655e-05	0.000754451
ENSOART00020021066	26	16089894	16132769	-	ENSOARG00020013348	ACSL1	ACSL1-203	85.1946	145.348	83.7371	76.6712	4193.76	891.455	6054.26	209.496	97.7378	2837.24	29.0559	9.20039e-08	1.28387e-05
ENSOART00020021071	11	27088520	27097563	+	ENSOARG00020013799	RSAD1	RSAD1-201	53.7767	355.55	156.962	79.2156	37.7408	31.0587	36.7338	34.6168	161.376	35.0375	-4.59381	0.000906091	0.0205233
ENSOART00020021121	20	29417954	29421503	+	ENSOARG00020013844	DDAH2	DDAH2-201	2326.14	7389.46	6595.64	2189.71	145.045	327.704	421.903	221.472	4625.24	279.031	-16.5845	1.76758e-11	7.83824e-09
ENSOART00020021206	6	75447043	75841241	-	ENSOARG00020013824	SCFD2	SCFD2-201	776.146	530.349	589.17	751.966	317.448	315.838	273.074	403.282	661.908	327.41	-2.02146	0.000207888	0.00670179
ENSOART00020021219	11	41771277	41783309	+	ENSOARG00020013901	TRARG1	TRARG1-201	0	0	0	0	218.209	20.6455	58.7075	8.17834	0	76.4351	395.522	3.31677e-07	3.82579e-05
ENSOART00020021222	25	27745952	27841877	+	ENSOARG00020013561	ADAMTS14	ADAMTS14-201	71.2403	7.7327	10.3461	57.6722	0.876167	1.72629	7.8827	6.60164	36.7478	4.2717	-8.78889	0.00286977	0.0489036
ENSOART00020021284	26	16089894	16132769	-	ENSOARG00020013348	ACSL1	ACSL1-204	107.434	185.546	113.703	142.639	4506.41	752.493	4956.13	149.275	137.331	2591.08	18.8744	6.00395e-06	0.000408904
ENSOART00020021297	13	84021676	84311630	+	ENSOARG00020013957	TSHZ2	TSHZ2-201	125.871	6.18572	44.4746	123.615	436.456	1669.2	400.611	1838.19	75.0365	1086.11	14.4362	2.89831e-05	0.00142528
ENSOART00020021324	24	1533872	1544189	+	ENSOARG00020013748	SLC9A3R2	SLC9A3R2-201	190.909	437.091	560.612	427.957	42.2794	114.635	153.051	71.5293	404.142	95.3736	-4.24657	0.000185081	0.00610461
ENSOART00020021341	13	84508085	84508309	+	ENSOARG00020013991	ensembl	protein_coding	0	0	0.977654	0	3.78171	27.1844	2.68375	57.4418	0.244414	22.7729	72.7605	0.000281821	0.00846948
ENSOART00020021436	21	47267556	47277164	-	ENSOARG00020014035	UNC93B1	UNC93B1-201	455.25	1052.74	811.657	485.198	233.468	157.019	309.612	269.515	701.21	242.404	-2.89263	0.000424693	0.011499
ENSOART00020021450	26	16089894	16132690	-	ENSOARG00020013348	ACSL1	ACSL1-205	138.941	0	211.843	62.6664	6323.89	1214.87	8463.55	347.962	103.363	4087.57	39.5196	8.12078e-05	0.00326057
ENSOART00020021462	5	101942244	102070402	+	ENSOARG00020012132	CAST	CAST-207	299.264	154.61	167.396	177.317	116.665	75.9333	52.502	61.8409	199.647	76.7352	-2.59867	0.0013936	0.0281755
ENSOART00020021490	2	236159108	236165590	+	ENSOARG00020014096	DES	DES-201	349.855	1664.06	951.224	186.631	0	11.2203	56.4267	33.8022	787.942	25.3623	-31.1776	3.14553e-05	0.00151399
ENSOART00020021498	19	23393380	23491259	+	ENSOARG00020014038	SUMF1	SUMF1-201	279.975	454.191	504.569	403.605	142.555	214.673	239.576	177.709	410.585	193.628	-2.12199	0.00123857	0.0259619
ENSOART00020021654	5	18099249	18105576	+	ENSOARG00020014173	PLIN4	PLIN4-201	0	0	1.03494	0.82401	871.905	69.932	190.554	23.1123	0.464738	288.876	557.282	2.55626e-09	6.22075e-07
ENSOART00020021767	14	67981491	67981952	-	ENSOARG00020014263	CDC42EP5	CDC42EP5-201	101.99	657.339	271.105	78.3734	6.25788	3.39318	35.0658	11.2908	277.202	14.0019	-20.0404	4.8434e-06	0.000347662
ENSOART00020021776	14	36992413	37020799	+	ENSOARG00020014207	BEAN1	BEAN1-201	22.4102	12.3327	4.09564	19.0718	0.882561	1.72029	0	3.27777	14.4776	1.47016	-9.35852	0.0022656	0.0404383
ENSOART00020021782	2	68106756	68163247	+	ENSOARG00020014246	ALDH1A1	ALDH1A1-202	2.77989	1.54606	33.0623	96.5024	1922.09	855.952	5921.73	508.708	33.4727	2302.12	68.4992	6.53223e-07	6.61678e-05
ENSOART00020021831	3	140742618	140850067	-	ENSOARG00020014249	FGD6	FGD6-201	114.667	55.6811	60.0344	144.128	639.341	457.517	99.8806	308.714	93.6278	376.363	4.01304	0.0022975	0.0408616
ENSOART00020021833	14	57046364	57075196	+	ENSOARG00020013117	HIF3A	HIF3A-201	0	0	0	0	133.43	15.5394	23.6349	1.64976	0	43.5635	225.499	2.73563e-05	0.00138426
ENSOART00020021907	2	68106756	68161372	+	ENSOARG00020014246	ALDH1A1	ALDH1A1-201	12.9902	0	19.6212	0	280.172	205.392	376.569	39.5685	8.15284	225.426	27.4761	0.000300092	0.00887162
ENSOART00020021930	11	38392957	38434819	-	ENSOARG00020014227	SPNS3	SPNS3-201	8.34642	30.8897	7.21751	12.3769	1.75545	0	0	0.823198	14.7076	0.644662	-21.2412	0.000529759	0.0136934
ENSOART00020021957	5	51969051	51977135	+	ENSOARG00020014276	KIF20A	KIF20A-202	0	0	0	0	7.01586	0	144.497	17.3282	0	42.2102	218.097	0.0010911	0.0236662
ENSOART00020021963	2	265098572	265101952	+	ENSOARG00020014366	MFAP2	MFAP2-201	1113.23	7971.62	4305.54	1525.32	64.6347	408.715	234.49	235.885	3728.93	235.931	-15.8032	5.67652e-07	5.93063e-05
ENSOART00020021967	2	42170822	42211576	-	ENSOARG00020014388	CDCA2	CDCA2-201	49.0523	38.6608	48.6121	23.8987	109.551	286.543	160.245	276.39	40.056	208.182	5.20677	1.33758e-06	0.000119693
ENSOART00020021988	13	61084445	61098601	-	ENSOARG00020014327	RBM38	RBM38-201	11.2353	3.08619	9.21336	1.66223	65.4696	55.0892	286.762	20.4887	6.29926	106.952	16.8322	3.91379e-05	0.00180786
ENSOART00020022008	14	52945429	52955930	+	ENSOARG00020014413	PRX	PRX-201	235.847	187.144	224.578	288.292	77.0818	60.4246	38.1081	65.2034	233.965	60.2045	-3.8706	1.38032e-08	2.70042e-06
ENSOART00020022034	8	77740315	77766187	+	ENSOARG00020014418	RAB32	RAB32-201	289.353	1248.18	709.321	276.29	94.1768	87.9333	201.576	83.0833	630.787	116.692	-5.41143	0.000168504	0.00574753
ENSOART00020022053	5	64865029	64865211	+	ENSOARG00020014435	SMIM3	SMIM3-201	139.03	72.3369	25.4793	65.6326	222.153	340.346	300.012	326.714	75.6197	297.306	3.93121	0.000356189	0.010183
ENSOART00020022064	18	68304295	68312729	+	ENSOARG00020014380	TNFAIP2	TNFAIP2-201	28.7381	10.8089	22.6801	20.6211	0.87742	0.861758	0	0	20.7121	0.434795	-43.973	7.19562e-06	0.000475459
ENSOART00020022086	2	68108098	68158519	+	ENSOARG00020014246	ALDH1A1	ALDH1A1-204	0	1.54694	0	0	11.4044	17.2672	7.88122	13.2021	0.386736	12.4387	39.2176	6.50358e-05	0.00269811
ENSOART00020022099	21	37968842	38000469	-	ENSOARG00020014289	SNX19	SNX19-201	315.587	381.972	381.671	493.616	865.864	680.977	619.982	660.052	393.212	706.719	1.79699	0.00156604	0.0306769
ENSOART00020022108	1	11576546	11611533	-	ENSOARG00020014470	STK40	STK40-201	141.93	95.8343	205.407	227.001	406.535	318.318	441.973	386.446	167.543	388.318	2.31018	0.00129915	0.0268643
ENSOART00020022113	5	18158687	18183148	-	ENSOARG00020014361	CHAF1A	CHAF1A-201	156.415	122.168	166.519	191.192	337.423	613.648	394.041	762.334	159.074	526.862	3.30808	1.104e-05	0.000675164
ENSOART00020022135	14	52958314	52965861	+	ENSOARG00020014458	HIPK4	HIPK4-201	159.463	30.9179	11.3599	16.5023	7.0211	6.90206	3.93597	0.824245	54.5609	4.67084	-11.6818	0.00092181	0.0208321
ENSOART00020022139	5	15480996	15498375	-	ENSOARG00020014322	ADAMTS10	ADAMTS10-201	1049.39	193.31	247.227	279.34	7.88683	46.6078	24.9585	44.5559	442.317	31.0022	-14.2508	1.07629e-06	0.000100832
ENSOART00020022147	3	24770595	25107504	-	ENSOARG00020013231	NBAS	NBAS-205	0	219.598	0	251.89	0	0	0	0	117.872	0	-673.136	0.00171779	0.0330873
ENSOART00020022156	2	68108098	68145809	+	ENSOARG00020014246	ALDH1A1	ALDH1A1-203	0	0	0	9.13742	120.253	63.691	348.041	29.5054	2.28436	140.373	58.8534	0.000104601	0.00396826
ENSOART00020022174	11	27151321	27159135	+	ENSOARG00020014365	SPATA20	SPATA20-201	245.438	497.879	295.621	170.676	48.2308	17.2589	77.4587	24.7413	302.403	41.9224	-7.25132	3.91542e-06	0.000297081
ENSOART00020022178	11	31829224	31844781	+	ENSOARG00020013513	ELAC2	ELAC2-201	108.359	134.521	135.411	156.654	271.838	257.16	412.248	302.676	133.737	310.98	2.32137	4.14636e-05	0.00189338
ENSOART00020022259	12	59117248	59158060	-	ENSOARG00020014528	ensembl	protein_coding	68.1783	134.295	63.6138	38.989	4.41421	4.30669	6.52817	7.38754	76.2689	5.65915	-13.4602	1.50759e-09	3.95841e-07
ENSOART00020022341	5	102022926	102071603	+	ENSOARG00020012132	CAST	CAST-210	3085.58	1170.44	2569.28	2101.93	1041.04	893.982	716.75	810.622	2231.81	865.598	-2.57852	0.000459016	0.0122949
ENSOART00020022393	13	66988337	67030876	+	ENSOARG00020014319	ACSS2	ACSS2-201	0	15.4684	11.3754	24.7438	280.706	63.021	474.156	20.6269	12.8969	209.628	16.2491	0.00097249	0.0215013
ENSOART00020022403	12	71448472	72259617	+	ENSOARG00020007150	HMCN1	HMCN1-203	12.9338	3.09382	0	10.6991	106.764	494.712	35.5038	90.015	6.6817	181.749	26.8388	3.26707e-05	0.00155595
ENSOART00020022405	17	69110738	69122071	+	ENSOARG00020014491	TBX3	TBX3-201	0	0	0	0	35.0822	21.5719	0	20.6145	0	19.3172	100.126	0.00183386	0.0345559
ENSOART00020022453	13	66988337	67030876	+	ENSOARG00020014319	ACSS2	ACSS2-202	37.046	117.513	304.933	51.1189	3449.72	661.885	4176.31	99.7921	127.653	2096.92	16.4305	0.000185867	0.00612042
ENSOART00020022454	5	52038169	52055662	-	ENSOARG00020014530	GFRA3	GFRA3-201	30.6799	117.409	174.07	59.5259	0	0	0	11.5198	95.4213	2.87994	-32.4565	0.000972971	0.0215013
ENSOART00020022470	12	59251294	59270512	-	ENSOARG00020014693	CENPL	CENPL-201	46.4164	26.2732	37.1347	28.0804	57.9858	114.714	127.153	144.136	34.4762	110.997	3.20522	0.000200152	0.00651554
ENSOART00020022511	9	31460403	31518048	+	ENSOARG00020014445	ANXA13	ANXA13-202	136.64	417.171	136.006	89.2793	10.5539	7.76041	64.1773	21.3991	194.774	25.9727	-7.55748	0.000482287	0.012815
ENSOART00020022548	16	61732232	61887828	+	ENSOARG00020014626	RETREG1	RETREG1-201	94.6186	50.9805	22.6888	26.411	2.63389	6.89734	0	9.88071	48.6747	4.85298	-9.77332	0.000427765	0.0115508
ENSOART00020022557	11	23173457	23181452	-	ENSOARG00020014711	PPP1R1B	PPP1R1B-201	1.85899	0	4.12545	0	415.149	169.111	1303.01	18.1216	1.49611	476.348	312.514	4.66042e-09	1.03332e-06
ENSOART00020022610	2	121300988	121330242	-	ENSOARG00020014210	PALLD	PALLD-202	3366.41	3153.79	2357.2	2840.35	1264.41	2151.84	1135.06	1192.03	2929.44	1435.84	-2.03989	0.00209881	0.0380053
ENSOART00020022629	9	55779673	55809135	+	ENSOARG00020014740	PI15	PI15-201	0.93591	0	1.02614	0	61.0364	27.5857	13.0614	65.6989	0.490512	41.8456	79.6484	6.92888e-07	6.91329e-05
ENSOART00020022648	16	61843349	61887828	+	ENSOARG00020014626	RETREG1	RETREG1-202	57.466	69.2624	0	37.0851	0	0	0	0	40.9534	0	-233.765	0.000189895	0.00622226
ENSOART00020022708	15	88502462	88516027	-	ENSOARG00020014797	GLYAT	GLYAT-201	0.929811	0	8.24885	0	950.183	95.7678	2887.34	37.0614	2.29466	992.588	429.008	3.96682e-08	6.33263e-06
ENSOART00020022734	6	75919263	76025098	-	ENSOARG00020014691	LNX1	LNX1-202	170.528	125.226	126.031	51.1441	7.01908	16.3937	11.8107	10.7173	118.233	11.4852	-10.2917	1.79278e-09	4.58654e-07
ENSOART00020022791	6	108596154	108657424	+	ENSOARG00020014882	GPAT3	GPAT3-201	84.519	4.63599	13.404	19.8284	676.767	114.702	874.059	219.028	30.5968	471.139	15.3224	5.40552e-05	0.00235518
ENSOART00020022792	19	52121149	52134601	-	ENSOARG00020014888	SLC38A3	SLC38A3-201	42.6789	9.27397	9.28835	15.6856	202.857	203.578	149.493	56.0252	19.2317	152.988	7.88575	2.80976e-05	0.00140068
ENSOART00020022798	2	258954621	259001172	+	ENSOARG00020014896	TCEA3	TCEA3-201	479.56	440.361	151.482	95.0552	5.27627	2.58689	3.92963	4.11556	291.614	3.97709	-73.2712	1.86002e-16	5.74649e-13
ENSOART00020022819	11	53789641	53807669	-	ENSOARG00020014865	PRR11	PRR11-201	15.8027	7.72531	21.6363	8.26689	43.0967	105.196	23.5746	103.7	13.3578	68.8918	5.14394	0.000710959	0.017093
ENSOART00020022838	15	32680059	32686991	-	ENSOARG00020014906	MCAM	MCAM-201	3.7061	13.9148	4.1332	22.268	846.486	163.084	1303.35	122.032	11.0055	608.738	55.2735	1.5746e-09	4.08067e-07
ENSOART00020022844	16	62170474	62285390	+	ENSOARG00020014889	MARCHF11	MARCHF11-201	226.845	98.8861	6.18155	2.48033	0	0	3.92901	0	83.5983	0.982253	-94.0614	0.000348141	0.0100103
ENSOART00020022920	3	143864899	143871891	-	ENSOARG00020014917	TAMALIN	TAMALIN-201	321.593	485.161	279.241	158.711	57.1636	115.546	150.627	116.876	311.176	110.053	-2.82789	0.00280128	0.0478592
ENSOART00020022962	6	48032230	48131331	-	ENSOARG00020014504	PPARGC1A	PPARGC1A-203	0	0	0	0	37.686	84.5793	0	7.42508	0	32.4226	167.914	0.000955296	0.0211938
ENSOART00020023014	24	36456622	36460356	-	ENSOARG00020015033	TRIP6	TRIP6-201	471.279	2667.86	1511.03	468.06	158.058	182.879	479.982	157.373	1279.56	244.573	-5.23477	0.00125906	0.0262534
ENSOART00020023067	3	109052810	109077445	-	ENSOARG00020015072	CNGA3	CNGA3-201	447.527	324.677	827.648	537.743	4.38605	4.31435	2.62502	35.4545	534.399	11.695	-45.1729	3.4216e-10	1.01908e-07
ENSOART00020023083	11	42066754	42095413	+	ENSOARG00020014883	SLC6A4	SLC6A4-201	50.0206	27.831	56.8434	50.3006	249.073	231.263	220.541	119.574	46.2489	205.113	4.40314	2.57189e-07	3.05488e-05
ENSOART00020023120	24	98515	105355	-	ENSOARG00020014928	ensembl	pseudogene	618.418	620.085	956.488	839.92	267.366	254.593	365.081	254.074	758.728	285.279	-2.66405	2.17546e-06	0.000179386
ENSOART00020023164	12	82367375	82492313	+	ENSOARG00020015025	NR5A2	NR5A2-202	0	0	0	0	151.099	174.379	93.1905	164.924	0	145.898	755.773	7.62596e-17	3.04352e-13
ENSOART00020023271	23	19053490	19053845	+	ENSOARG00020015207	ensembl	protein_coding	642.527	5773.05	1256.04	848.916	150.299	223.172	601.024	238.198	2130.13	303.173	-7.02795	0.000761059	0.0180485
ENSOART00020023288	5	44173115	44178750	-	ENSOARG00020014175	NDRG2	NDRG2-201	0	0	0	0	3.51919	14.6741	7.86915	9.88928	0	8.98792	46.5692	0.000498714	0.0130773
ENSOART00020023424	11	10835264	10841770	-	ENSOARG00020015241	SGSH	SGSH-201	271.703	482.298	525.553	363.933	132.547	91.4479	153.481	137.632	410.872	128.777	-3.19227	2.93261e-06	0.000228594
ENSOART00020023440	11	42079137	42099059	+	ENSOARG00020014883	SLC6A4	SLC6A4-203	60.2496	0	33.0465	32.1737	280.79	290.724	226.965	148.357	31.3674	236.709	7.50365	0.00180809	0.0342314
ENSOART00020023482	7	1501350	1788445	+	ENSOARG00020015309	EPB41L4A	EPB41L4A-201	334.318	299.97	204.679	513.639	23.675	94.9261	15.7554	139.384	338.152	68.4351	-4.92963	0.00240139	0.0423693
ENSOART00020023496	1	118068217	118231223	+	ENSOARG00020015333	CASQ1	CASQ1-201	34.3538	46.3629	27.847	21.4758	6.15083	6.89983	10.4857	8.2356	32.5099	7.94299	-4.10636	0.000114019	0.0042256
ENSOART00020023534	7	22999254	23049875	+	ENSOARG00020015163	SLC7A8	SLC7A8-201	4.63495	37.1025	50.6092	108.905	1764.74	196.714	413.313	173.104	50.3129	636.968	12.6434	0.000363384	0.0103002
ENSOART00020023572	16	63912625	63941089	-	ENSOARG00020015405	OTULINL	OTULINL-201	104.043	224.064	72.163	164.433	857.958	781.318	2705.7	343.326	141.176	1172.08	8.30867	2.20124e-05	0.00117136
ENSOART00020023579	14	1041055	1047122	-	ENSOARG00020015379	IL34	IL34-201	13.9922	27.826	16.4663	9.11906	0	1.72537	1.30894	2.46822	16.8509	1.37563	-11.9906	0.000201516	0.00654927
ENSOART00020023602	5	18228318	18239887	+	ENSOARG00020015409	STAP2	STAP2-201	12.0699	47.8988	39.1805	42.1228	2.63592	0	1.31037	4.11678	35.318	2.01577	-17.1189	1.05325e-05	0.000648692
ENSOART00020023664	24	26714330	26720540	+	ENSOARG00020015005	MAPK3	MAPK3-203	203.708	318.241	265.665	149.701	67.7591	25.8641	113.895	64.9947	234.329	68.1282	-3.44923	0.000938066	0.02104
ENSOART00020023697	3	141530427	141538446	+	ENSOARG00020015494	PPP1R1A	PPP1R1A-201	1.87475	1.54528	1.02536	0	38.0885	1375.83	2073.13	384.975	1.11135	968.007	903.399	9.12484e-14	6.74393e-11
ENSOART00020023710	X	86075865	86168097	-	ENSOARG00020015493	GAB3	GAB3-201	5.5618	12.3618	9.28902	9.07427	0.877462	1.72476	0	0.823822	9.07173	0.856512	-9.83778	0.00207558	0.0377215
ENSOART00020023756	2	236298427	236308868	-	ENSOARG00020015221	OBSL1	OBSL1-205	656.793	593.89	716.049	671.397	118.268	253.773	161.611	363.946	659.532	224.4	-2.93665	0.000342159	0.00986673
ENSOART00020023762	7	89547159	89654613	-	ENSOARG00020014686	LTBP2	LTBP2-201	4452.09	245.931	623.179	2464.8	167.264	121.72	35.4866	123.824	1946.5	112.074	-17.3548	5.13612e-06	0.000359618
ENSOART00020023778	14	58497964	58502284	+	ENSOARG00020015518	EMP3	EMP3-201	541.06	424.587	673.769	272.686	24.6966	32.7399	114.984	33.6767	478.025	51.5244	-9.34159	2.89017e-07	3.37271e-05
ENSOART00020023780	X	26698650	26702916	-	ENSOARG00020015550	ensembl	protein_coding	323.738	69.5979	90.0316	57.6618	8.75988	7.76873	7.88401	13.2052	135.257	9.40444	-14.3394	1.40949e-07	1.86267e-05
ENSOART00020023849	7	80317825	80387037	-	ENSOARG00020015515	SPTB	SPTB-201	12.0169	32.4832	22.7796	97.9797	172.48	2010.66	102.536	409.508	41.3148	673.795	16.2808	0.00010689	0.0040321
ENSOART00020023850	11	38780438	38813172	+	ENSOARG00020015478	ATP2A3	ATP2A3-202	2.77477	6.18206	3.10114	30.4723	0.875857	0	0	0	10.6326	0.218964	-37.0641	0.00241322	0.0424654
ENSOART00020023871	3	8582522	8593597	+	ENSOARG00020015500	ST6GALNAC6	ST6GALNAC6-202	303.986	479.984	457.788	211.458	72.6833	128.982	203.053	107.195	363.304	127.978	-2.84273	0.00173892	0.0333624
ENSOART00020023877	5	44256781	44259729	-	ENSOARG00020015592	ZNF219	ZNF219-201	369.688	848.803	531.11	362.064	155.264	106.996	255.943	75.8571	527.916	148.515	-3.5595	0.000645837	0.0159107
ENSOART00020023902	23	44049072	44139564	-	ENSOARG00020015184	EPB41L3	EPB41L3-204	379.412	451.473	468.433	647.644	0	11.2179	0	0	486.741	2.80448	-170.379	3.55208e-08	5.85044e-06
ENSOART00020023981	3	143942495	143955820	-	ENSOARG00020015554	ACVRL1	ACVRL1-201	192.03	38.6641	65.0827	50.3609	0	5.17877	5.24987	4.12279	86.5346	3.63786	-24.1187	5.91089e-07	6.1115e-05
ENSOART00020024075	3	8601342	8613974	+	ENSOARG00020015645	AK1	AK1-201	1164.06	1581.76	768.173	206.858	38.9077	68.8738	337.728	73.7883	930.213	129.824	-7.17753	0.000955874	0.0211938
ENSOART00020024129	23	44049072	44139564	-	ENSOARG00020015184	EPB41L3	EPB41L3-205	361.887	281.426	512.934	505.169	12.2699	0	11.8198	39.5973	415.354	15.9217	-26.0158	1.71909e-06	0.000148477
ENSOART00020024147	6	29394426	29627849	+	ENSOARG00020015568	ADH4	ADH4-202	0	0	0	0	21.9859	16.4008	31.4833	3.29699	0	18.2918	94.3248	3.09438e-05	0.00149875
ENSOART00020024178	3	229003340	229041621	+	ENSOARG00020015760	AdpR2	AdpR2-201	421.882	346.273	552.451	443.948	3985.71	1584.85	5063.91	553.859	441.138	2797.08	6.33924	9.77337e-05	0.00375053
ENSOART00020024191	24	28842224	28910390	+	ENSOARG00020015801	TPST1	TPST1-201	302.964	675.227	273.09	300.861	175.869	38.8038	78.5949	139.933	388.035	108.3	-3.57709	0.00229445	0.0408437
ENSOART00020024242	4	55938567	55972025	+	ENSOARG00020015795	EPDR1	EPDR1-201	311.77	191.345	18.4272	182.01	46.8893	12.9117	11.7314	20.4891	175.888	23.0053	-7.62507	0.000659159	0.0161591
ENSOART00020024280	3	8624430	8654772	+	ENSOARG00020015832	ENG	ENG-201	460.093	159.275	441.551	725.329	60.4843	96.66	144.46	141.063	446.562	110.667	-4.04212	0.000374473	0.0105153
ENSOART00020024282	14	43087555	43088394	+	ENSOARG00020015872	PLEKHF1	PLEKHF1-201	287.571	189.875	161.128	74.6434	44.1311	24.9807	82.2712	31.1973	178.304	45.6451	-3.92687	0.00107328	0.0234069
ENSOART00020024382	7	1501350	1788445	+	ENSOARG00020015309	EPB41L4A	EPB41L4A-205	24.0756	27.8238	15.4995	28.8515	5.26035	3.45079	0	1.64891	24.0626	2.59001	-8.8784	6.40971e-05	0.00266758
ENSOART00020024430	14	48590263	48600724	+	ENSOARG00020015963	ensembl	protein_coding	1379.75	1514.56	1159.87	409.077	88.7229	128.889	524.188	158.602	1115.81	225.101	-4.96286	0.00116181	0.0247691
ENSOART00020024451	3	186637687	186682627	+	ENSOARG00020015885	C12orf75	C12orf75-202	3344.88	991.185	712.69	832.257	103.21	248.987	297.879	401.62	1470.25	262.924	-5.59264	0.0002993	0.00887162
ENSOART00020024459	3	8656078	8668502	-	ENSOARG00020015960	FPGS	FPGS-201	78.8174	119.03	71.2473	56.1145	22.8216	36.2345	43.291	30.4943	81.3023	33.2103	-2.4476	0.00232296	0.0412042
ENSOART00020024464	24	234252	236231	-	ENSOARG00020015906	LUC7L	LUC7L-202	5.64311	8.27636	2.83063	8.33837	27.5003	33.3193	16.6656	34.1958	6.27212	27.9203	4.54255	0.000320513	0.00930979
ENSOART00020024503	1	275253313	275585512	+	ENSOARG00020015704	STAG1	STAG1-203	24.979	89.7058	87.9549	0	0	0	0	0	50.6599	0	-289.077	0.00016907	0.00574753
ENSOART00020024539	3	141541051	141554297	-	ENSOARG00020015560	PDE1B	PDE1B-201	13.9175	0	11.3491	12.3832	174.756	49.1605	200.585	84.018	9.41247	127.13	13.2103	9.31194e-06	0.000586182
ENSOART00020024541	21	52582720	52588527	+	ENSOARG00020016040	SIGIRR	SIGIRR-201	47.3209	242.666	196.076	61.0941	7.90391	4.31303	9.17903	9.06258	136.789	7.61464	-18.0054	8.95611e-09	1.80524e-06
ENSOART00020024555	3	186637911	186682917	+	ENSOARG00020015885	C12orf75	C12orf75-204	552.302	155.936	105.782	114.386	20.2878	30.1546	54.8757	54.2088	232.102	39.8817	-5.83262	0.000367814	0.0103815
ENSOART00020024556	11	8226211	8228367	-	ENSOARG00020016027	SRSF2	SRSF2-201	289.975	475.584	364.778	413.431	711.512	668.665	799.92	591.566	385.942	692.916	1.7968	0.00168724	0.0326882
ENSOART00020024597	3	126450892	126884874	+	ENSOARG00020015711	TMTC2	TMTC2-206	238.667	63.41	55.8762	284.213	1343.89	1291.31	219.422	741.093	160.542	898.927	5.5925	0.00151961	0.0299643
ENSOART00020024599	14	37136592	37144325	+	ENSOARG00020016016	CMTM3	CMTM3-201	627.86	2080.66	1232.8	1331.84	284.375	355.696	301.519	600.721	1318.29	385.578	-3.41685	0.000321206	0.00931638
ENSOART00020024618	11	38851173	38871042	+	ENSOARG00020015809	CAMKK1	CAMKK1-201	245.929	103.554	74.2902	105.691	34.2555	43.9911	44.5783	42.013	132.366	41.2095	-3.21874	0.000712058	0.0170988
ENSOART00020024636	21	52582720	52588138	+	ENSOARG00020016040	SIGIRR	SIGIRR-202	4.63767	23.1846	26.8369	7.42835	0	0	0	0.823959	15.5219	0.20599	-53.4807	0.000111939	0.00416743
ENSOART00020024664	3	187290440	187359541	-	ENSOARG00020016072	NUAK1	NUAK1-201	4123.94	626.168	634.449	1304.73	97.3672	182.067	30.1885	320.747	1672.32	157.592	-10.6035	0.000116002	0.0042709
ENSOART00020024703	2	236274334	236279277	-	ENSOARG00020016108	CHPF	CHPF-201	2586.25	3544.07	2608.39	2603.42	576.035	731.813	936.207	704.392	2835.53	737.112	-3.84823	1.35306e-12	8.18192e-10
ENSOART00020024718	19	414506	579913	+	ENSOARG00020015646	VOPP1	VOPP1-201	58.4647	86.9164	44.8237	30.0614	6.23845	18.8005	14.2803	21.9339	55.0666	15.3133	-3.5651	0.00206354	0.0375901
ENSOART00020024735	18	57720472	57757185	-	ENSOARG00020016110	LGMN	LGMN-201	2301.83	20887.8	17478.8	6880.78	2663.42	1571.42	3436.56	2741.55	11887.3	2603.24	-4.56636	0.00176142	0.0336356
ENSOART00020024740	24	253435	261169	+	ENSOARG00020016015	FAM234A	FAM234A-201	528.157	456.091	500.085	458.579	1057.07	1208.87	1489.66	726.39	485.728	1120.5	2.30558	0.0001048	0.00396826
ENSOART00020024820	3	3987931	4011016	+	ENSOARG00020014951	ensembl	protein_coding	313.89	228.851	270.879	181.359	35.9459	20.7119	31.5143	36.2929	248.745	31.1163	-7.99528	3.58518e-16	7.94913e-13
ENSOART00020024828	1	112292987	112311540	+	ENSOARG00020016018	LMNA	LMNA-202	4926.14	4856.5	5619.18	3620.02	1916.3	2245.31	3162.38	1478.59	4755.46	2200.65	-2.16132	0.00141759	0.0285139
ENSOART00020024848	12	83082204	83100655	+	ENSOARG00020016129	INAVA	INAVA-201	9.25709	15.4562	3.09998	18.9549	0.876493	0	0	0.824433	11.692	0.425232	-24.8057	0.00086899	0.0198633
ENSOART00020024860	18	57720472	57757185	-	ENSOARG00020016110	LGMN	LGMN-202	664.546	6273.14	6700.9	1997.9	729.919	591.528	926.045	766.292	3909.12	753.446	-5.18833	0.000939631	0.02104
ENSOART00020024943	9	60189702	60195574	-	ENSOARG00020016227	ensembl	protein_coding	3.74942	0	1.02195	8.3185	100.072	537.399	134.073	167.765	3.27247	234.827	68.0778	4.27161e-10	1.23536e-07
ENSOART00020025008	17	78818140	78833558	+	ENSOARG00020016266	TCN2	TCN2-201	839.448	1072.98	1138.68	881.659	28.0704	50.0466	95.8141	115.434	983.192	72.3413	-13.6104	1.57725e-13	1.04913e-10
ENSOART00020025169	17	70226308	70235399	-	ENSOARG00020016405	IQCD	IQCD-201	79.8824	173.074	117.533	54.5317	18.4587	18.9728	20.9657	12.3505	106.255	17.6869	-6.0089	6.27518e-07	6.4216e-05
ENSOART00020025214	13	78016403	78031085	-	ENSOARG00020016357	PLTP	PLTP-201	334.734	41.7628	11.3871	27.1775	0	3.45313	0	0.825505	103.765	1.06966	-93.5249	7.63194e-06	0.000499329
ENSOART00020025223	12	55539034	55561913	-	ENSOARG00020016382	FBLIM1	FBLIM1-201	352.444	755.881	323.126	403.598	73.7456	159.596	108.866	154.099	458.762	124.077	-3.69108	4.37475e-05	0.00196553
ENSOART00020025268	25	7753549	7844487	+	ENSOARG00020016274	TBCE	TBCE-201	1194.02	1915.4	1212.5	908.398	602.018	561.665	802.982	436.871	1307.58	600.884	-2.17621	0.00263896	0.0456726
ENSOART00020025338	21	47905935	47963697	-	ENSOARG00020016497	CPT1A	CPT1A-201	248.159	108.24	121.995	420.434	1927.99	852.634	367.658	740.688	224.707	972.242	4.32251	0.00212607	0.0383596
ENSOART00020025357	7	69774893	69814158	-	ENSOARG00020016493	DLGAP5	DLGAP5-201	137.964	37.111	117.863	37.9207	156.935	362.458	302.011	442.112	82.7147	315.879	3.81204	0.00193955	0.0360034
ENSOART00020025371	18	65280262	65411314	+	ENSOARG00020016128	EML1	EML1-202	386.101	279.881	323.616	370.953	118.355	174.327	61.7168	154.247	340.138	127.162	-2.66876	0.0005502	0.01404
ENSOART00020025410	1	55918047	55924720	+	ENSOARG00020016546	ensembl	protein_coding	51.0554	50.6822	76.3259	82.6626	187.492	192.595	138.734	102.536	65.1815	155.339	2.37072	0.00133922	0.0274589
ENSOART00020025444	5	18510528	18522382	+	ENSOARG00020016591	DAPK3	DAPK3-201	2837.38	2152.94	2390.42	2378.26	1480.17	1524.12	1293.97	1272.65	2439.75	1392.73	-1.75189	4.80896e-05	0.00213522
ENSOART00020025469	4	124000192	124024889	-	ENSOARG00020016555	ensembl	protein_coding	2.79121	6.17912	5.14742	1.65444	134.665	23.2764	24.8696	29.6137	3.94305	53.1062	13.9023	2.54214e-05	0.00129859
ENSOART00020025478	X	72238340	72239452	-	ENSOARG00020016628	LPAR4	LPAR4-201	2.79098	9.26884	3.08867	8.27174	20.2424	57.761	14.3989	46.0679	5.85506	34.6176	6.03012	0.000780076	0.0183134
ENSOART00020025582	15	71096213	71176171	-	ENSOARG00020016385	PAMR1	PAMR1-201	1253.32	3979.82	3406.4	2264.39	442.902	12.9437	173.28	131.942	2725.98	190.267	-14.3263	1.62159e-05	0.000921903
ENSOART00020025615	9	79614868	79615617	-	ENSOARG00020016720	ensembl	processed_pseudogene	40.2137	0	1.02406	3.32128	821.927	836.57	26.0737	63.9358	11.1398	437.127	39.0029	0.000419135	0.0113949
ENSOART00020025650	21	45275605	45302228	+	ENSOARG00020016734	ensembl	protein_coding	40.7678	69.5739	42.3646	42.887	72.8076	126.842	157.503	154.187	48.8983	127.835	2.63086	0.000852568	0.0195777
ENSOART00020025662	15	24579234	24603023	-	ENSOARG00020016474	PPP2R1B	PPP2R1B-204	114.821	44.842	35.1506	88.2097	782.076	185.542	273.115	181.459	70.7559	355.548	5.01376	0.000687801	0.0166769
ENSOART00020025690	13	78020128	78030628	-	ENSOARG00020016357	PLTP	PLTP-204	335.225	41.7218	15.4666	18.9992	0	0	0	2.47022	102.853	0.617555	-156.631	7.93767e-06	0.000510955
ENSOART00020025711	13	78020128	78030086	-	ENSOARG00020016357	PLTP	PLTP-205	1671.39	292.148	167.235	98.22	10.5354	8.62674	40.6598	19.777	557.249	19.8997	-28.1771	9.51365e-07	9.09729e-05
ENSOART00020025712	5	15986987	16023149	+	ENSOARG00020016763	C3	C3-201	25399.8	8431.11	14635.4	23352.4	881.917	4111.64	498.1	4579.62	17954.7	2517.82	-7.13059	0.000343183	0.00988199
ENSOART00020025771	12	74420394	74473931	-	ENSOARG00020016785	SMYD2	SMYD2-201	802.303	1932.2	1409.11	477.067	164.177	264.841	577.109	229.084	1155.17	308.802	-3.74291	0.00214527	0.0385666
ENSOART00020025788	X	121162858	121231365	-	ENSOARG00020015936	SMARCA1	SMARCA1-208	802.393	381.972	778.853	1211.38	2963.06	2538.34	1678.67	1807.71	793.651	2246.95	2.82962	0.000931527	0.0209729
ENSOART00020025887	15	71288484	71289797	+	ENSOARG00020016861	FJX1	FJX1-201	185.798	273.511	123.704	131.385	99.336	25.8713	58.9607	44.4586	178.599	57.1566	-3.12141	0.00277634	0.0475144
ENSOART00020025937	23	4391478	4458302	+	ENSOARG00020016854	CYB5A	CYB5A-201	54.8244	3.20652	40.8475	48.9198	617.294	128.83	583.426	99.8805	36.9496	357.358	9.61904	0.000360552	0.0102783
ENSOART00020025939	21	29901233	29937087	-	ENSOARG00020016876	FEZ1	FEZ1-201	1220.48	924.241	235.233	466.555	11.4194	4.31276	9.17734	57.6619	711.627	20.6428	-34.3036	1.42306e-08	2.757e-06
ENSOART00020025952	14	60022080	60047325	+	ENSOARG00020016724	MYBPC2	MYBPC2-201	30.5335	1197.01	292.779	79.0971	2.62864	6.90507	19.7059	16.5035	399.854	11.4358	-35.1234	4.14707e-06	0.000309943
ENSOART00020025968	11	38981723	38993709	+	ENSOARG00020016581	ensembl	protein_coding	180.208	34.0021	32.9993	127.25	0	0.862542	0	11.5294	93.6148	3.09799	-29.5594	0.000306301	0.00897537
ENSOART00020025973	5	106215240	106317977	-	ENSOARG00020016902	ST8SIA4	ST8SIA4-201	32.4653	9.27442	18.5807	53.652	686.593	1054.17	226.899	581.752	28.4931	637.354	22.1579	1.0537e-10	3.56383e-08
ENSOART00020026082	11	23687030	23725781	-	ENSOARG00020016924	LASP1	LASP1-202	2279.66	2408.88	2563.96	3092.91	1557.32	1941.05	1457.94	1412.5	2586.35	1592.2	-1.62441	0.00285252	0.0486512
ENSOART00020026124	24	26878014	26891188	+	ENSOARG00020016990	KCTD13	KCTD13-201	71.6185	88.0581	64.8755	71.9521	227.024	125.012	159.722	127.526	74.1261	159.821	2.16194	0.00119415	0.0252388
ENSOART00020026156	24	18437371	18489354	+	ENSOARG00020017006	ACSM1	ACSM1-201	0	0	0	0.825052	176.391	144.071	2026.9	14.0113	0.206263	590.343	1851.13	1.00109e-09	2.77455e-07
ENSOART00020026182	21	48094867	48103337	-	ENSOARG00020017039	MRGPRF	MRGPRF-201	60.3981	43.2652	38.1345	38.8433	0.879241	0.862333	2.62008	2.46961	45.1603	1.70782	-27.3435	8.34713e-11	2.92223e-08
ENSOART00020026360	14	51083870	51089416	+	ENSOARG00020017011	SPRED3	SPRED3-202	26.0227	1.54497	13.3942	22.3168	0	0	0	1.646	15.8196	0.411501	-34.3209	0.00141436	0.0284799
ENSOART00020026363	14	58729241	58735415	-	ENSOARG00020017101	DBP	DBP-201	132.681	170.021	300.312	84.2094	57.961	20.7026	60.3202	15.6537	171.806	38.6594	-4.46106	0.00106362	0.0232215
ENSOART00020026411	21	52681890	52683783	-	ENSOARG00020017172	ensembl	protein_coding	59.9761	398.122	603.494	311.902	4.42728	6.88336	57.3172	44.2263	343.374	28.2135	-12.2171	0.00019087	0.00624396
ENSOART00020026455	1	275777556	275929426	-	ENSOARG00020016807	PPP2R3A	PPP2R3A-203	40.7722	0	11.3376	46.9975	0	0	0	0	24.7768	0	-141.83	0.000868341	0.0198633
ENSOART00020026530	24	356414	362799	+	ENSOARG00020017242	DECR2	DECR2-201	20.5067	10.8094	13.3616	18.2233	57.2952	50.8422	120.275	33.6919	15.7252	65.526	4.10585	0.000398401	0.0109355
ENSOART00020026545	21	42124222	42125364	+	ENSOARG00020017260	FEN1	FEN1-201	37.2035	50.9813	43.2513	56.2374	145.187	171.568	178.054	246.005	46.9184	185.204	3.95279	3.93603e-09	9.13295e-07
ENSOART00020026564	24	18712053	18770021	+	ENSOARG00020017247	ACSM3	ACSM3-201	1.85309	0	3.09928	12.3709	357.891	121.651	1022.29	5.77085	4.33083	376.901	84.9643	3.36835e-06	0.000259519
ENSOART00020026638	14	51095087	51098761	+	ENSOARG00020017181	FAM98C	FAM98C-201	60.5006	410.878	157.455	91.0208	22.0113	7.75812	49.7259	15.6259	179.964	23.7803	-7.61403	0.000341834	0.00986673
ENSOART00020026661	2	217673491	217697047	+	ENSOARG00020017221	CASP8	CASP8-201	687.203	606.118	726.671	976.207	242.024	233.86	150.982	365.354	749.05	248.055	-3.01662	2.88225e-05	0.00142528
ENSOART00020026662	24	409979	432294	+	ENSOARG00020017294	RAB11FIP3	RAB11FIP3-201	421.482	346.185	429.093	593.84	1491	1343.78	825.811	1106.11	447.65	1191.67	2.66032	2.34529e-05	0.00122835
ENSOART00020026698	18	69008395	69016106	-	ENSOARG00020017370	ensembl	protein_coding	7.41126	12.3691	11.3676	7.42198	67.5364	81.9755	69.5704	56.0727	9.64247	68.7887	7.30006	3.75152e-11	1.52779e-08
ENSOART00020026751	24	18784796	18844673	+	ENSOARG00020017408	REXO5	REXO5-201	37.035	30.9263	28.9504	59.3512	98.1888	153.615	82.7284	95.6845	39.0657	107.554	2.73744	0.000696748	0.0168529
ENSOART00020026752	18	19199768	19206939	-	ENSOARG00020017222	FURIN	FURIN-201	681.629	205.648	238.783	454.291	1492.45	1282.35	1081.84	841.234	395.088	1174.47	2.96999	0.00172768	0.0332136
ENSOART00020026755	9	62643132	62648335	+	ENSOARG00020017413	ensembl	protein_coding	417.548	3542.49	3013.95	507.76	39983.9	10493.2	137998	7059.3	1870.44	48883.7	26.137	1.12805e-05	0.000684199
ENSOART00020026764	17	70315513	70344004	-	ENSOARG00020017327	SLC8B1	SLC8B1-201	98.1887	64.939	6.20108	82.4601	692.846	384	135.212	385.111	62.9472	399.292	6.34088	0.00124601	0.026063
ENSOART00020026789	23	5364684	5467748	+	ENSOARG00020017333	NETO1	NETO1-201	6.48371	0	9.30068	8.2454	118.389	33.6508	86.6324	7.42112	6.00745	61.5234	10.025	0.00151689	0.0299643
ENSOART00020026890	2	265570520	265573037	+	ENSOARG00020017463	HSPB7	HSPB7-201	71.7531	169.872	87.3856	72.8778	0.881263	0.861793	10.4606	1.64377	100.472	3.46187	-31.2457	1.98487e-08	3.63376e-06
ENSOART00020026975	7	23181633	23190248	+	ENSOARG00020017465	AJUBA	AJUBA-201	872.894	572.04	420.507	422.304	121.941	80.2454	30.186	154.178	571.936	96.6376	-5.90312	9.61593e-06	0.000599669
ENSOART00020027001	23	5640414	5645384	+	ENSOARG00020017536	CBLN2	CBLN2-201	1.88174	8.6303	0	4.81922	83.641	65.0593	14.3589	327.952	3.83282	122.753	33.2434	1.51742e-05	0.000872628
ENSOART00020027009	13	75365934	75391530	+	ENSOARG00020017542	MYBL2	MYBL2-201	171.373	171.623	429.928	168.223	3331.9	485.82	9475.14	597.857	235.287	3472.68	14.7575	4.50418e-05	0.00200627
ENSOART00020027011	16	3510916	3545007	+	ENSOARG00020017567	FGF18	FGF18-201	34.7506	186.808	50.0309	77.4809	8.87198	6.87433	6.50374	7.35805	87.2677	7.40203	-11.7006	3.10493e-07	3.60226e-05
ENSOART00020027013	17	4571440	4579937	+	ENSOARG00020017587	SFRP2	SFRP2-201	557.343	20.0955	70.2083	119.665	1526.54	2260.29	903.801	1343.32	191.828	1508.49	7.85673	0.00119991	0.0253109
ENSOART00020027023	11	47858131	47859969	+	ENSOARG00020017573	CCL2	CCL2-201	11620	686.753	1857.82	1209.08	259.859	131.741	405.682	252.614	3843.42	262.474	-14.6478	2.1986e-05	0.00117136
ENSOART00020027039	23	5641742	5645384	+	ENSOARG00020017536	CBLN2	CBLN2-202	8.43753	1.54315	1.02249	10.8164	173.607	155.705	46.8836	677.132	5.45488	263.332	47.1596	5.75819e-08	8.57498e-06
ENSOART00020027053	3	28616971	28618489	-	ENSOARG00020017609	OSR1	OSR1-201	216.766	145.089	112.817	269.692	35.3267	22.3924	36.5473	98.4778	186.091	48.186	-3.85655	0.00124976	0.026114
ENSOART00020027055	9	62825357	62830354	-	ENSOARG00020017607	FABP4	FABP4-201	52.2475	66.3883	479.592	4.97351	35084.2	11046.8	170463	3649.96	150.8	55060.9	365.109	2.06834e-10	6.55139e-08
ENSOART00020027076	17	4572341	4580012	+	ENSOARG00020017587	SFRP2	SFRP2-202	0	0	0	0	22.9319	173.472	20.9572	123.487	0	85.212	441.327	7.50914e-09	1.56088e-06
ENSOART00020027103	11	14882103	14890819	+	ENSOARG00020017438	SMARCD2	SMARCD2-201	589.495	704.964	702.405	490.03	1024.87	1290.76	1275.47	904.325	621.724	1123.85	1.80849	0.00140686	0.0283592
ENSOART00020027117	11	36364136	36368808	-	ENSOARG00020017448	SLC2A4	SLC2A4-201	0	0	0	0	72.0796	4.31614	95.7852	0.824411	0	43.2513	223.535	8.88701e-05	0.00351001
ENSOART00020027120	7	23206038	23215122	+	ENSOARG00020017603	ensembl	protein_coding	25.0807	27.8151	32.9901	33.0509	58.0155	81.0647	69.4462	94.6845	29.7342	75.8028	2.54712	0.000123888	0.0044705
ENSOART00020027146	17	4572341	4579972	+	ENSOARG00020017587	SFRP2	SFRP2-203	3697.59	242.503	347.797	619.006	11102.9	14337.4	4866.13	9148.64	1226.72	9863.77	8.03975	0.000883232	0.0200945
ENSOART00020027208	24	36642751	36652245	+	ENSOARG00020017539	LRCH4	LRCH4-201	454.075	440.621	351.268	297.768	893.977	809.348	754.624	545.792	385.933	750.935	1.94711	0.00134934	0.0275883
ENSOART00020027229	14	37406386	37409002	-	ENSOARG00020017701	RRAD	RRAD-201	867.482	787.602	337.233	370.992	5.28719	4.30904	6.53829	36.9866	590.827	13.2803	-44.1124	2.56375e-11	1.06583e-08
ENSOART00020027253	8	12032677	12033915	+	ENSOARG00020017736	PRSS35	PRSS35-201	3356.14	1970.02	3816.77	7460.85	75.6294	28.4555	7.85901	485.624	4150.94	149.392	-27.7649	1.10848e-05	0.000675164
ENSOART00020027257	9	62989710	62998386	-	ENSOARG00020017690	ensembl	protein_coding	1.85815	0	2.06088	4.95799	103.736	521.614	159.792	164.607	2.21926	237.437	99.6979	1.4563e-13	1.00208e-10
ENSOART00020027273	22	36055706	36112486	+	ENSOARG00020017617	ACSL5	ACSL5-202	173.182	337.079	294.608	352.05	17.5373	41.4221	76.1499	47.8354	289.23	45.7362	-6.3574	5.29479e-07	5.62008e-05
ENSOART00020027396	14	37418096	37429541	+	ENSOARG00020017788	CES2	CES2-201	80.6695	285.983	112.553	88.2959	10.5328	8.62732	22.3019	16.4837	141.875	14.4864	-9.85558	1.44606e-07	1.88601e-05
ENSOART00020027453	5	6837485	6839743	-	ENSOARG00020017838	KLF2	KLF2-201	136.408	78.8262	141.37	124.673	11.4176	6.9007	10.4897	8.23828	120.319	9.26157	-13.1227	4.16766e-17	2.07914e-13
ENSOART00020027468	11	42559316	42563130	+	ENSOARG00020017850	ABHD15	ABHD15-201	7.42839	4.63622	5.15652	3.30414	132.69	41.3983	99.6093	23.8823	5.13132	74.3949	14.4643	4.1112e-07	4.483e-05
ENSOART00020027589	24	36653910	36655461	+	ENSOARG00020017871	SAP25	SAP25-201	5.59597	1.54401	6.16374	3.31476	51.1481	29.2952	13.0683	18.0728	4.15462	27.8961	6.58518	0.000412713	0.0112663
ENSOART00020027619	6	78403655	78419458	+	ENSOARG00020017950	EXOC1L	EXOC1L-201	1.88629	0	0	0	8.91363	27.3509	14.2828	7.31259	0.471572	14.465	27.6019	0.000708402	0.0170536
ENSOART00020027661	3	142024459	142026301	-	ENSOARG00020017976	HOXC6	HOXC6-201	584.209	682.813	877.232	830.445	2902.44	2425.13	1608.82	1601.74	743.675	2134.53	2.87015	7.81977e-06	0.000507706
ENSOART00020027682	13	75713895	75786291	-	ENSOARG00020017975	JPH2	JPH2-201	353.551	524.24	407.51	509.293	2.62926	6.90463	3.94043	28.0514	448.649	10.3814	-42.6199	7.34629e-13	4.5811e-10
ENSOART00020027749	X	121439985	121464710	+	ENSOARG00020017807	XPNPEP2	XPNPEP2-202	542.155	477.718	1089.89	1441.08	16.67	44.8671	3.93696	183.022	887.711	62.1239	-14.2612	0.000144114	0.00506303
ENSOART00020027753	15	24757788	24758784	+	ENSOARG00020018038	ensembl	protein_coding	18.8186	43.3017	36.6536	2.50128	0	0	1.29728	0	25.3188	0.32432	-87.6413	2.84578e-05	0.00141263
ENSOART00020027839	X	121439985	121446991	+	ENSOARG00020017807	XPNPEP2	XPNPEP2-201	79.9257	21.6377	119.023	169.131	5.33088	7.6929	0	21.9437	97.4294	8.74186	-11.0071	0.000771191	0.018212
ENSOART00020027870	2	69900958	71179892	+	ENSOARG00020016354	TRPM3	TRPM3-202	0	0	5.17645	0	143.739	72.5423	61.7854	25.5965	1.29411	75.9157	58.2206	6.16228e-06	0.000416842
ENSOART00020027881	1	294131957	294361315	-	ENSOARG00020017961	ERG	ERG-203	24.102	29.3194	5.14947	43.7088	1.7546	0	0	0	25.5699	0.438651	-53.8104	6.08105e-05	0.00257092
ENSOART00020027948	24	36736860	36742883	-	ENSOARG00020018129	NYAP1	NYAP1-201	825.089	306.16	206.759	259.692	91.1875	94.0646	64.3373	71.7567	399.425	80.3365	-4.96933	2.77271e-05	0.00139369
ENSOART00020027982	6	126532241	126562268	+	ENSOARG00020017981	SH3TC1	SH3TC1-201	4.6251	15.4634	80.6921	62.6043	0	1.72606	0	0	40.8462	0.431516	-86.5541	3.79379e-05	0.0017565
ENSOART00020027992	26	16765265	16972642	-	ENSOARG00020015782	SORBS2	SORBS2-201	3.69988	0	0	0	36.7908	101.841	30.2158	40.4329	0.924971	52.3202	53.0158	2.63144e-06	0.000208375
ENSOART00020028119	21	42304629	42322280	-	ENSOARG00020017922	RAB3IL1	RAB3IL1-203	425.163	732.563	985.124	351.825	184.496	154.39	238.58	118.605	623.669	174.018	-3.58673	0.000103363	0.00392877
ENSOART00020028146	19	61793765	61830142	-	ENSOARG00020018264	PODXL2	PODXL2-201	91.8973	658.386	330.109	129.658	73.7953	39.6762	100.941	25.5339	302.513	59.9866	-5.04922	0.00241098	0.0424654
ENSOART00020028151	7	106914018	107043633	-	ENSOARG00020018149	RPS6KA5	RPS6KA5-201	163.899	60.3047	125.094	148.391	268.292	294.278	323.009	402.508	124.422	322.022	2.57764	0.000793934	0.0185497
ENSOART00020028152	26	16765265	16972642	-	ENSOARG00020015782	SORBS2	SORBS2-202	32.408	0	23.7757	55.2313	474.309	1091.59	519.915	501.438	27.8538	646.812	23.0477	1.27406e-06	0.00011504
ENSOART00020028192	12	47511196	47520768	-	ENSOARG00020018334	SPSB1	SPSB1-201	474.9	155.935	142.746	216.351	55.5737	56.8621	27.4365	73.0971	247.483	53.2424	-4.63657	9.7404e-05	0.00374508
ENSOART00020028202	6	126597236	126625723	+	ENSOARG00020018235	HTRA3	HTRA3-201	885.179	746.545	2724.43	2302.59	59.7185	32.779	111.46	169.717	1664.68	93.4186	-17.8264	2.02896e-09	5.12505e-07
ENSOART00020028208	21	9237543	9507686	-	ENSOARG00020018240	TMEM135	TMEM135-201	269.527	47.9322	139.538	178.1	1077.76	774.921	469.995	572.341	158.774	723.755	4.54942	0.000213188	0.00680666
ENSOART00020028217	1	58270302	58313090	-	ENSOARG00020017960	USP33	USP33-202	0	0	0	0	177.91	152.761	0	141.903	0	118.144	611.526	7.8363e-06	0.000507706
ENSOART00020028233	26	16765265	16863381	-	ENSOARG00020015782	SORBS2	SORBS2-203	39.8437	0	25.8259	53.6097	634.235	1209.59	311.005	464.948	29.8198	654.944	21.8277	5.52952e-06	0.000379181
ENSOART00020028244	24	42278610	42297588	+	ENSOARG00020018359	MICALL2	MICALL2-201	393.47	476.271	200.597	281.904	178.834	63.0006	102.43	100.638	338.061	111.226	-3.03643	0.000930988	0.0209729
ENSOART00020028255	14	1639791	1659312	-	ENSOARG00020018332	MLKL	MLKL-201	15.7849	15.4542	29.9086	24.7806	0.87872	0.862471	5.2427	5.76478	21.482	3.18717	-6.91105	0.000817509	0.0189031
ENSOART00020028287	26	16765265	16863381	-	ENSOARG00020015782	SORBS2	SORBS2-204	70.4304	64.9332	151.867	75.8873	1491.47	2678.25	1263.8	1240.79	90.7795	1668.58	18.3626	7.63498e-19	1.52356e-14
ENSOART00020028319	5	55089693	55118571	-	ENSOARG00020018082	ARAP3	ARAP3-203	13.8648	0	64.1617	94.674	0	0	0	0	43.1751	0	-246.879	0.000217747	0.00691902
ENSOART00020028361	19	13556699	13743304	+	ENSOARG00020018291	MYRIP	MYRIP-201	344.444	119.06	210.901	115.409	0	0	0	11.5471	197.453	2.88679	-66.8998	2.29896e-05	0.00121044
ENSOART00020028391	26	16765265	16854436	-	ENSOARG00020015782	SORBS2	SORBS2-205	2.77673	0	0	9.06421	42.9424	172.512	56.4319	38.7463	2.96023	77.6581	24.9624	5.86114e-05	0.00249809
ENSOART00020028398	21	48706453	48715672	+	ENSOARG00020018440	CCND1	CCND1-201	985.872	23.16	216.75	324.857	47.6225	2.58483	7.84072	27.1084	387.66	21.2891	-18.1692	0.000188737	0.0062047
ENSOART00020028411	24	42475291	42479527	+	ENSOARG00020018460	ensembl	protein_coding	20.6891	29.3567	28.5636	29.1846	43.5285	83.2513	101.386	65.3127	26.9485	73.3695	2.71974	0.000760969	0.0180485
ENSOART00020028419	2	239814416	239844388	+	ENSOARG00020018444	MOGAT1	MOGAT1-201	12.1085	4.6333	4.11394	9.9345	591.116	15.5139	625.213	21.3745	7.69757	313.304	40.3925	5.05664e-06	0.000356556
ENSOART00020028448	21	9238806	9507292	-	ENSOARG00020018240	TMEM135	TMEM135-204	80.1615	7.72103	46.2521	38.1029	327.901	236.115	175.184	115.046	43.0594	213.562	4.93222	0.00101029	0.022252
ENSOART00020028466	18	66224623	66225859	+	ENSOARG00020018491	ensembl	protein_coding	2.83872	0	2.04245	18.3793	67.1824	202.297	6.50661	177.781	5.81512	113.442	19.0879	0.000779757	0.0183134
ENSOART00020028469	2	70195873	71179304	+	ENSOARG00020016354	TRPM3	TRPM3-205	0	0	0	0	293.39	100.998	0	11.5561	0	101.486	525.267	7.32429e-05	0.00298278
ENSOART00020028487	21	9582495	9592731	+	ENSOARG00020018518	FZD4	FZD4-201	58.3627	27.8305	134.346	379.341	6049.25	5117.02	2312.91	2128.31	149.97	3901.87	25.9749	1.74079e-08	3.24648e-06
ENSOART00020028508	21	9708456	9709601	-	ENSOARG00020018547	PRSS23	PRSS23-201	962.719	3904.64	3197.63	2163.46	548.657	421.496	970.768	525.434	2557.11	616.589	-4.1482	0.000161519	0.00557631
ENSOART00020028534	12	56032582	56037446	-	ENSOARG00020018527	TMEM51	TMEM51-201	104.51	352.002	91.3885	101.139	7.93987	4.30758	1.30639	28.7442	162.26	10.5745	-15.1378	2.46447e-05	0.00127736
ENSOART00020028660	18	28484987	28501041	+	ENSOARG00020018600	IDH3A	IDH3A-201	539.852	517.64	423.611	510.739	723.601	762.307	993.027	931.877	497.961	852.703	1.71183	0.000793991	0.0185497
ENSOART00020028665	12	47803287	47822195	+	ENSOARG00020018485	ensembl	protein_coding	12.9775	21.6043	7.20968	7.42209	0.877278	0	0	0	12.3034	0.21932	-42.1666	0.000114348	0.0042256
ENSOART00020028807	8	63376919	63379291	-	ENSOARG00020018720	CCN2	CCN2-201	6212.74	6217.59	4510.17	7349.16	448.038	934.117	672.509	855.803	6072.41	727.617	-8.3446	5.09803e-18	3.39104e-14
ENSOART00020028858	14	37570070	37571275	-	ENSOARG00020018774	B3GNT9	B3GNT9-201	256.579	295.103	335.857	224.044	57.1724	105.194	111.319	69.1308	277.896	85.704	-3.25051	2.0785e-06	0.000172102
ENSOART00020028881	5	18797151	18802830	+	ENSOARG00020018783	TBXA2R	TBXA2R-201	12.1026	20.077	5.14359	15.7236	0	0	0	0.82218	13.2617	0.205545	-45.7789	7.60063e-05	0.00308274
ENSOART00020028899	2	71284569	71308537	+	ENSOARG00020018792	KLF9	KLF9-201	138.545	10.8017	54.2641	128.807	758.103	644.752	155.128	483.59	83.1047	510.394	6.12558	0.00139224	0.0281755
ENSOART00020028957	21	45510947	45529975	-	ENSOARG00020018123	LTBP3	LTBP3-201	1594.69	991.377	1352.51	3204.42	424.864	292.62	103.804	427.51	1785.75	312.2	-5.71674	3.2382e-05	0.00155332
ENSOART00020028983	14	60255152	60302261	-	ENSOARG00020017799	SHANK1	SHANK1-203	28.6585	1.54683	6.21233	13.9982	0	0.863319	0	0.825604	12.604	0.422231	-27.1121	0.00191791	0.0358016
ENSOART00020028995	PEKD01007099.1	4199	4495	-	ENSOARG00020018857	ensembl	protein_coding	176.28	109.2	298.026	205.87	431.612	365.469	1035.47	546.545	197.344	594.773	3.00689	0.00198407	0.0366254
ENSOART00020029040	14	37584098	37588686	+	ENSOARG00020018866	HSF4	HSF4-201	117.863	357.028	244.534	123.032	83.4445	29.3272	20.9777	31.3034	210.614	41.2632	-5.08204	0.000262327	0.00800417
ENSOART00020029064	14	60308712	60310786	+	ENSOARG00020018894	CLEC11A	CLEC11A-201	121.828	183.846	144.186	67.8101	1.75968	4.31087	6.54658	7.40532	129.417	5.00561	-26.056	3.22781e-14	3.22055e-11
ENSOART00020029088	24	11631256	11760234	-	ENSOARG00020018897	CPPED1	CPPED1-201	101.442	194.631	266.572	71.1551	43.1376	27.5852	43.1867	8.22476	158.45	30.5336	-5.20453	0.000542111	0.0139225
ENSOART00020029156	24	36862364	36863462	+	ENSOARG00020018953	ensembl	protein_coding	5.68763	135.625	57.492	17.2334	0	3.29019	3.92856	5.55469	54.0096	3.19336	-16.8627	0.00059617	0.0148336
ENSOART00020029271	14	58873822	58892246	-	ENSOARG00020018985	HSD17B14	HSD17B14-201	0.93316	98.6807	378.107	25.6932	1.76414	0.860352	0	1.63969	125.854	1.06605	-113.832	5.9819e-06	0.000408797
ENSOART00020029277	1	58461057	58491645	+	ENSOARG00020018583	NEXN	NEXN-203	4760.87	807.047	6842.02	5586.29	682.496	410.722	150.934	571.38	4499.06	453.883	-9.90968	7.03851e-06	0.00047132
ENSOART00020029301	14	37601944	37607575	-	ENSOARG00020019062	EXOC3L1	EXOC3L1-201	11.1059	15.4571	4.13421	2.47197	0	0	0	0	8.29231	0	-46.9623	0.00137018	0.027843
ENSOART00020029375	12	61841852	62211797	+	ENSOARG00020019091	PAPPA2	PAPPA2-201	20.3401	0	5.17714	0	3141.95	9177.59	103.852	12419.3	6.37931	6210.68	965.34	1.75766e-10	5.65711e-08
ENSOART00020029410	X	75480911	75613727	-	ENSOARG00020019109	SLC16A2	SLC16A2-201	95.5605	78.8292	94.9503	194.002	461.904	588.309	389.478	355.107	115.835	448.7	3.86085	4.19943e-06	0.000311229
ENSOART00020029453	7	82918707	82974715	+	ENSOARG00020019160	PLEKHH1	PLEKHH1-201	0	0	0	0	84.9502	15.5382	0	27.2396	0	31.932	165.387	0.000722584	0.0172685
ENSOART00020029468	24	42811811	42827817	+	ENSOARG00020019095	PDGFA	PDGFA-201	23.2618	50.977	116.324	78.5902	13.2032	3.4483	17.0152	18.9191	67.2883	13.1465	-5.14155	0.00130197	0.0268643
ENSOART00020029503	24	42811811	42827381	+	ENSOARG00020019095	PDGFA	PDGFA-202	20.688	94.2467	81.6127	60.8695	4.44153	6.86641	9.09887	16.3291	64.3542	9.18397	-6.96736	5.76063e-05	0.00247744
ENSOART00020029532	25	29034482	29066430	-	ENSOARG00020019196	PSAP	PSAP-201	5754.25	7544.86	7355.35	6248.04	4130.71	3651.71	3958.47	3746.95	6725.63	3871.96	-1.73688	3.37837e-05	0.00160513
ENSOART00020029553	12	12839525	12842451	-	ENSOARG00020019242	RGS2	RGS2-201	198.489	413.869	294.024	163.977	561.37	923.838	1208.19	1807.31	267.589	1125.18	4.2107	6.18145e-05	0.00260234
ENSOART00020029593	25	29034482	29066385	-	ENSOARG00020019196	PSAP	PSAP-202	7043.69	9155	8488.71	4982.98	4050.03	4086.24	4056.06	3783.4	7417.59	3993.93	-1.85707	0.00144147	0.0287645
ENSOART00020029635	5	55483224	55533604	+	ENSOARG00020019295	NDFIP1	NDFIP1-201	2986.16	3618.16	3166	3279.06	1836.79	1817.45	1502.25	2356.95	3262.35	1878.36	-1.73622	0.000776838	0.018302
ENSOART00020029700	15	24984263	25009278	-	ENSOARG00020019313	IL18	IL18-202	62.6481	111.118	96.3384	79.7101	38.8851	22.3882	41.7468	29.5293	87.4537	33.1374	-2.64461	0.00037809	0.0105669
ENSOART00020029717	14	53880604	53882782	+	ENSOARG00020019317	ensembl	pseudogene	0.95362	0	1.03113	0	210.925	19.2805	603.527	2.40714	0.496187	209.035	389.612	7.44019e-07	7.38652e-05
ENSOART00020029756	14	58892898	58915959	-	ENSOARG00020019105	PLEKHA4	PLEKHA4-201	357.537	620.019	685.251	486.497	318.345	236.443	189.041	250.7	537.326	248.632	-2.15803	0.00137843	0.0279822
ENSOART00020029774	22	21261035	21282704	+	ENSOARG00020019351	HOGA1	HOGA1-201	51.251	88.1232	42.2252	18.2238	0	0.862773	2.61922	3.29233	49.9558	1.69358	-29.9973	2.88883e-07	3.37271e-05
ENSOART00020029835	19	46236772	46303744	+	ENSOARG00020018656	ensembl	protein_coding	27.8108	0	0	4.12434	401.864	43.095	196.539	46.1001	7.98377	171.899	21.3179	0.00237635	0.0420019
ENSOART00020029870	22	21285755	21289838	-	ENSOARG00020019435	MORN4	MORN4-201	455.277	469.246	145.042	116.591	47.8872	56.7339	68.9631	80.1601	296.539	63.4361	-4.6713	0.000194271	0.00633444
ENSOART00020029912	22	21286052	21290111	-	ENSOARG00020019435	MORN4	MORN4-202	151.561	197.105	44.3008	51.5861	13.5895	21.3871	36.8415	35.5044	111.138	26.8306	-4.13768	0.00249813	0.043805
ENSOART00020029927	X	150709480	150710232	+	ENSOARG00020019478	FAM133A	FAM133A-201	38.3541	12.3458	40.9797	43.1893	7.07246	7.74898	6.5211	10.6603	33.7172	8.00072	-4.22198	0.000575317	0.0143865
ENSOART00020029956	15	79951574	80118922	+	ENSOARG00020019476	ensembl	protein_coding	93.9882	23.1708	125.576	153.884	836.282	260.34	570.621	174.374	99.1548	460.404	4.63143	0.00258207	0.0449217
ENSOART00020029983	1	278207954	278266161	+	ENSOARG00020019432	RAB6B	RAB6B-201	262.007	572.743	336.971	192.435	86.0511	103.984	122.28	67.8645	341.039	95.0447	-3.58835	7.31893e-05	0.00298278
ENSOART00020030008	15	79951574	80015502	+	ENSOARG00020019476	ensembl	protein_coding	55.7702	71.838	122.511	136.158	825.771	280.145	448.267	197.632	96.5693	437.954	4.52791	0.000241165	0.00746115
ENSOART00020030074	2	250418210	250423816	+	ENSOARG00020019456	FNDC5	FNDC5-202	128.42	246.596	184.574	72.3457	9.74072	27.4627	0	22.865	157.984	15.0171	-10.4155	0.000275969	0.00835655
ENSOART00020030081	6	111844743	112018558	+	ENSOARG00020019325	PTPN13	PTPN13-201	0	0	0	0	0	320.394	0	142.059	0	115.613	598.304	0.0020616	0.0375901
ENSOART00020030094	3	144504580	144525977	+	ENSOARG00020019563	SMAGP	SMAGP-201	69.9453	114.259	89.379	42.2613	8.8182	8.61638	18.2962	20.5379	78.9611	14.0672	-5.62212	7.60455e-06	0.000499174
ENSOART00020030113	15	80203275	80203646	+	ENSOARG00020019596	ensembl	protein_coding	304.222	583.663	257.669	201.168	24.2506	5.76912	31.2877	41.9949	336.68	25.8256	-13.045	2.78922e-08	4.92557e-06
ENSOART00020030181	17	79140646	79163035	+	ENSOARG00020019366	SMTN	SMTN-201	1155.16	601.551	405.41	550.533	2374.39	2066.17	1481.52	1325.78	678.163	1811.96	2.67153	0.00174043	0.0333624
ENSOART00020030210	19	62489815	62570022	-	ENSOARG00020019589	SLC41A3	SLC41A3-201	170.78	239.559	208.402	132.951	38.6513	49.1651	115.369	35.4201	187.923	59.6515	-3.16827	0.0013508	0.0275897
ENSOART00020030243	20	18400118	18414697	+	ENSOARG00020019543	KLC4	KLC4-201	691.747	706.64	612.002	389.953	350.723	238.181	333.502	308.47	600.085	307.719	-1.94951	0.00259485	0.0450655
ENSOART00020030277	6	79029523	79073328	+	ENSOARG00020019666	SRP72	SRP72-201	2054.32	1785.86	2009.35	1512.2	899.74	1042.43	833.653	1286.53	1840.43	1015.59	-1.81153	0.00109612	0.0237492
ENSOART00020030288	14	54061580	54072858	+	ENSOARG00020019526	LIPE	LIPE-203	1.85351	0	5.16805	0	455.375	58.6921	609.197	17.3204	1.75539	285.146	159.921	1.72398e-07	2.16365e-05
ENSOART00020030314	24	36909046	36914346	+	ENSOARG00020019716	GAL3ST4	GAL3ST4-201	88.106	462.19	250.874	153.51	53.5509	40.5465	51.1559	20.6021	238.67	41.4639	-5.75738	7.02726e-05	0.00289132
ENSOART00020030330	15	34886888	35048551	+	ENSOARG00020019410	SORL1	SORL1-201	1.84877	0	2.07074	15.6438	89.3047	93.2345	38.1202	115.581	4.89084	84.0602	16.5218	5.39571e-05	0.00235518
ENSOART00020030346	1	296079080	296143171	-	ENSOARG00020019567	COLQ	COLQ-201	16.7006	1.54406	16.4856	6.60293	0	0	0	0	10.3333	0	-59.3123	0.000813641	0.0188355
ENSOART00020030445	14	54061580	54071058	+	ENSOARG00020019526	LIPE	LIPE-202	8.3414	0	3.10066	0	893.255	69.0489	789.037	16.4951	2.86052	441.959	151.812	1.0831e-06	0.000100997
ENSOART00020030508	14	54061580	54070386	+	ENSOARG00020019526	LIPE	LIPE-201	17.6017	0	6.19944	3.29857	331.536	34.5122	278.24	1.64896	6.77492	161.484	23.5867	0.00130009	0.0268643
ENSOART00020030516	19	62599479	62625478	+	ENSOARG00020019822	CFAP100	CFAP100-201	49.9992	20.1019	11.373	6.59477	249.864	316.721	91.918	101.456	22.0172	189.99	8.62814	6.22571e-05	0.00260996
ENSOART00020030517	11	19405181	19408464	+	ENSOARG00020019837	SOST	SOST-201	0	0	0	0	13.3401	26.7256	76.9946	5.74249	0	30.7007	158.288	6.53725e-06	0.000439229
ENSOART00020030547	2	44833562	44856835	-	ENSOARG00020019759	RHOBTB2	RHOBTB2-201	81.44	71.1369	104.47	108.775	187.542	302.083	139.236	209.569	91.4556	209.607	2.28881	0.00146295	0.0290479
ENSOART00020030562	24	549104	551319	+	ENSOARG00020019817	RHBDL1	RHBDL1-201	161.843	140.583	63.8443	76.9157	43.9979	40.5207	24.8743	35.3777	110.797	36.1927	-3.04404	0.000717585	0.0171902
ENSOART00020030587	16	43316001	43390138	-	ENSOARG00020019849	NPR3	NPR3-202	12.0308	4.63771	0	4.94388	2103.14	2741.06	183.806	724.908	5.4031	1438.23	264.293	5.72071e-14	4.75654e-11
ENSOART00020030643	2	123240286	123482878	-	ENSOARG00020015875	HERC2	HERC2-209	0	0	0	0	48.1362	49.2135	0	52.0272	0	37.3442	193.432	0.000235252	0.00730088
ENSOART00020030651	26	20699239	20727825	+	ENSOARG00020019754	ASAH1	ASAH1-201	241.436	364.712	414.564	188.343	74.6962	97.4575	137.613	74.9387	302.264	96.1764	-3.1488	9.32232e-05	0.00363334
ENSOART00020030717	5	19091487	19103900	-	ENSOARG00020019971	NCLN	NCLN-201	146.499	145.311	129.078	190.616	319.487	295.056	362.084	252.204	152.876	307.208	2.00415	0.000208627	0.00670396
ENSOART00020030758	26	45306031	45427104	+	ENSOARG00020019917	THRB	THRB-201	49.0418	21.651	159.313	186.216	1002.44	1112.56	394.102	556.974	104.055	766.519	7.35066	0.000114282	0.0042256
ENSOART00020030811	X	44355423	44456903	+	ENSOARG00020020034	MAOA	MAOA-201	119.365	71.1392	61.0359	105.467	432.868	469.539	520.217	400.198	89.2516	455.706	5.08173	2.29612e-12	1.27275e-09
ENSOART00020030834	12	57885266	57917567	-	ENSOARG00020020058	ensembl	protein_coding	989.301	365.712	1049.76	673.54	269.107	96.3804	37.7854	273.604	769.578	169.219	-4.54375	0.0020522	0.0375167
ENSOART00020030878	3	33286023	33292442	-	ENSOARG00020020085	TP53I3	TP53I3-201	55.748	111.255	84.5198	60.3279	15.8254	15.5222	43.2335	14.8182	77.9627	22.3498	-3.53052	0.000940436	0.02104
ENSOART00020030906	26	20699239	20727589	+	ENSOARG00020019754	ASAH1	ASAH1-202	1366.38	1404.87	1475.19	1045.52	349.647	512.341	528.304	564.219	1322.99	488.628	-2.70753	2.29808e-07	2.76255e-05
ENSOART00020030976	X	44356301	44436525	+	ENSOARG00020020034	MAOA	MAOA-202	312.46	92.7523	163.159	209.591	1041.82	1278.59	1297.49	848.113	194.49	1116.5	5.72731	2.49335e-08	4.44239e-06
ENSOART00020031044	14	15313448	15324652	+	ENSOARG00020020121	DPEP1	DPEP1-202	0	4.64051	0	0	8.78906	18.992	30.1828	48.6458	1.16013	26.6524	27.7045	0.000794789	0.0185497
ENSOART00020031055	13	36431663	36464761	+	ENSOARG00020020195	MAP3K8	MAP3K8-201	128.115	54.0914	37.1334	61.118	22.8436	29.3251	13.1082	19.7668	70.1143	21.2609	-3.28544	0.00236448	0.0418663
ENSOART00020031085	12	76995041	77017916	-	ENSOARG00020019992	TRAF3IP3	TRAF3IP3-201	11.1287	32.4786	16.5326	9.90471	0	4.31577	1.31267	0.824662	17.5111	1.61328	-10.6665	0.00129078	0.0268029
ENSOART00020031098	6	51424962	51570943	+	ENSOARG00020019954	TBC1D19	TBC1D19-201	608.419	868.725	845.51	710.621	293.222	355.426	257.085	293.368	758.319	299.775	-2.52597	1.01273e-07	1.37476e-05
ENSOART00020031122	X	109503742	109954816	+	ENSOARG00020020146	GPC3	GPC3-203	0	0	516.191	82.5917	0	0	0	0	149.696	0	-8.50448e+06	3.13343e-14	3.22055e-11
ENSOART00020031162	11	54646254	54668954	+	ENSOARG00020019724	TSPOAP1	TSPOAP1-202	36.9855	122.192	85.9194	52.7058	14.8875	8.63259	19.7147	14.8588	74.4506	14.5234	-5.13995	3.26637e-05	0.00155595
ENSOART00020031173	26	36182437	36185129	-	ENSOARG00020020243	ADRB3	ADRB3-201	2.77931	0	3.09749	0.824578	122.786	6.89932	460.381	0	1.67535	147.517	86.3189	0.000270138	0.00821739
ENSOART00020031185	14	49196451	49198068	-	ENSOARG00020020268	HSPB6	HSPB6-201	252.803	368.309	499.171	371.574	32.1045	113.532	57.1189	56.806	372.964	64.8902	-5.74119	3.43366e-07	3.93387e-05
ENSOART00020031205	18	29079127	29138993	+	ENSOARG00020020138	UBE2Q2	UBE2Q2-201	917.491	706.093	1142.6	1099.5	474.066	445.787	294.681	489.694	966.421	426.057	-2.26733	0.00017485	0.00583466
ENSOART00020031242	24	27183510	27186715	+	ENSOARG00020020300	ZNF48	ZNF48-201	78.7994	160.775	80.5567	89.1084	47.3899	47.4523	38.0493	40.3895	102.31	43.3203	-2.34364	0.00171687	0.0330873
ENSOART00020031256	2	10469117	10567688	-	ENSOARG00020019825	RGS3	RGS3-202	92.5473	494.863	343.402	177.174	10.5165	19.8511	30.2111	51.1542	276.997	27.9332	-9.9053	3.95877e-06	0.000298103
ENSOART00020031278	X	110060865	110165549	+	ENSOARG00020020284	GPC4	GPC4-201	864.718	649.318	244.824	862.047	50.8897	70.751	26.2454	179.718	655.227	81.901	-7.98313	2.30914e-05	0.0012126
ENSOART00020031322	2	250573540	250593369	+	ENSOARG00020020320	SYNC	SYNC-202	266.913	601.497	269.696	438.041	0	7.76673	5.25041	0	394.037	3.25429	-123.419	1.51186e-11	7.01611e-09
ENSOART00020031362	12	49134775	49158924	-	ENSOARG00020020371	ensembl	protein_coding	35.3056	30.9045	24.7384	14.0485	3.51664	4.31177	9.17099	0.823255	26.2492	4.45566	-6.12391	0.000743272	0.0176993
ENSOART00020031386	14	54143958	54146713	+	ENSOARG00020020383	PAFAH1B3	PAFAH1B3-201	550.096	2627.23	1372.83	284.536	24.7196	63.739	197.151	69.7712	1208.67	88.8451	-13.6295	1.20554e-05	0.00072242
ENSOART00020031420	7	43608026	43617508	+	ENSOARG00020020342	LRR1	LRR1-201	12.0823	10.8158	17.5179	22.3177	36.0553	39.6654	65.4926	69.1404	15.6834	52.5884	3.3038	0.0004929	0.0129932
ENSOART00020031468	11	54686517	54696171	+	ENSOARG00020020290	MPO	MPO-201	83.3431	21.6346	30.9842	0.824309	0	0	0	0	34.1965	0	-195.401	3.69559e-05	0.00172202
ENSOART00020031501	2	10469235	10471797	-	ENSOARG00020019825	RGS3	RGS3-204	68.456	84.9854	107.614	29.9657	0	0	1.30504	2.46158	72.7554	0.941655	-77.8546	1.27247e-09	3.43137e-07
ENSOART00020031502	19	31615074	32005378	+	ENSOARG00020017991	FOXP1	FOXP1-205	62.0163	109.803	64.1284	0	0	0	0	0	58.9869	0	-336.628	8.04332e-05	0.00323598
ENSOART00020031509	12	77106303	77106563	-	ENSOARG00020020456	ensembl	protein_coding	9.40189	3.65997	10.7286	3.97197	494.016	124.346	1987.46	17.4216	6.94061	655.811	93.7185	2.98453e-08	5.22423e-06
ENSOART00020031533	9	81868751	81902674	+	ENSOARG00020020466	ensembl	protein_coding	256.08	250.396	216.723	276.567	469.83	445.97	321.274	429.245	249.942	416.58	1.66781	0.00246768	0.0433472
ENSOART00020031545	15	46733429	46759820	+	ENSOARG00020020408	NRIP3	NRIP3-201	3.7434	0	13.3042	2.49227	109.657	227.165	28.6672	178.607	4.88497	136.024	27.395	1.70845e-06	0.000148227
ENSOART00020031624	9	81938772	81954142	-	ENSOARG00020020491	CTHRC1	CTHRC1-201	2013.9	4711.39	940.102	531.619	7.94348	9.47546	2.61182	50.0804	2049.25	17.5278	-116.129	6.15824e-12	2.99726e-09
ENSOART00020031718	24	618336	621915	+	ENSOARG00020020559	ensembl	pseudogene	27.8367	16.9855	3.09117	25.5883	0.878101	0	0	3.29129	18.3754	1.04235	-16.7123	0.00169373	0.0327684
ENSOART00020031734	X	111134740	111171293	+	ENSOARG00020020532	MBNL3	MBNL3-202	0	0	0	10.7475	328.085	185.354	34.0428	255.894	2.68686	200.844	71.8969	2.94874e-05	0.00144221
ENSOART00020031776	KZ319282.1	275331	275732	+	ENSOARG00020020610	TMEM100	TMEM100-201	31.1955	14.4819	9.19454	32.2981	61.9213	121.894	103.979	86.1767	21.7925	93.4926	4.23963	0.00015149	0.00528494
ENSOART00020031868	X	63472212	64085282	-	ENSOARG00020020275	OPHN1	OPHN1-205	0	0	0	0	7.88985	24.1744	5.25587	7.42809	0	11.1871	58.0824	0.000254793	0.00781012
ENSOART00020031922	17	52018446	52021114	+	ENSOARG00020020685	ensembl	protein_coding	730.768	1581.36	1389.7	1402.98	131.675	214.813	213.815	520.841	1276.2	270.286	-4.71906	3.64718e-05	0.00170444
ENSOART00020032198	11	24703743	24706837	-	ENSOARG00020020770	SCRN2	SCRN2-201	81.7511	210.155	65.9756	74.3687	21.0979	31.0455	48.4788	31.2857	108.063	32.977	-3.27824	0.00232187	0.0412042
ENSOART00020032297	22	3205486	3210153	+	ENSOARG00020020930	ZWINT	ZWINT-201	76.1669	103.535	96.9133	104.932	160.854	319.951	322.347	383.69	95.3869	296.711	3.11263	1.82729e-05	0.00100728
ENSOART00020032398	KZ319282.1	1234012	1294698	-	ENSOARG00020020941	TOM1L1	TOM1L1-201	940.414	833.345	602.419	468.449	47.3677	85.4249	136.505	194.592	711.157	115.972	-6.13322	1.04874e-06	9.87148e-05
ENSOART00020032405	21	42878314	42879255	-	ENSOARG00020021003	LRRN4CL	LRRN4CL-201	330.377	674.348	934.971	245.103	172.46	92.1141	177.319	57.3843	546.2	124.819	-4.37963	0.000553815	0.0140673
ENSOART00020032407	11	36454377	36457189	+	ENSOARG00020021001	ensembl	protein_coding	1.86578	0	23.609	9.94548	575.935	114.546	3493.44	22.1668	8.85506	1051.52	118.042	4.12023e-06	0.000309094
ENSOART00020032419	7	43635241	43665088	-	ENSOARG00020020524	POLE2	POLE2-201	3.71118	15.4566	16.5127	4.95332	18.4414	51.7571	65.5676	66.7362	10.1585	50.6256	5.07501	0.00140695	0.0283592
ENSOART00020032421	8	17072084	17146916	-	ENSOARG00020021014	CLVS2	CLVS2-201	0.927466	3.0911	0	0	49.1618	5.17535	19.6709	13.1826	1.00464	21.7977	25.1312	0.000569529	0.0142776
ENSOART00020032437	17	6851315	7123795	-	ENSOARG00020021013	FAM160A1	FAM160A1-201	0	0	3.10461	0.824076	15.7746	18.9937	10.5128	4.95243	0.982171	12.5584	12.3954	0.00289007	0.0491656
ENSOART00020032490	24	637188	645602	+	ENSOARG00020020803	ensembl	pseudogene	36.0887	46.3947	28.965	29.6635	69.2264	110.479	102.464	114.693	35.278	99.2155	2.83887	3.4071e-05	0.00160869
ENSOART00020032513	8	65605580	65612838	-	ENSOARG00020020794	SGK1	SGK1-202	19.4968	0	22.6847	10.7369	451.609	40.5294	264.706	83.1623	13.2296	210.002	15.7366	0.000184982	0.00610461
ENSOART00020032557	14	54353986	54412835	+	ENSOARG00020021115	GRIK5	GRIK5-201	69.4365	10.8272	4.13772	75.8391	0	0	2.62737	4.12589	40.0601	1.68831	-24.0562	0.00110487	0.0238611
ENSOART00020032558	23	47338551	47369550	+	ENSOARG00020021079	APCDD1	APCDD1-201	4.63897	23.1849	10.3205	8.25553	113.283	85.3992	381.603	28.0127	11.6	152.075	13.3106	2.88998e-05	0.00142528
ENSOART00020032570	1	62613311	62876873	+	ENSOARG00020020283	ADGRL2	ADGRL2-205	0	0	0	0	0	125.248	99.9414	32.2118	0	64.3503	332.888	0.000105687	0.00399429
ENSOART00020032578	1	32640693	32726462	-	ENSOARG00020021119	PLPP3	PLPP3-201	834.831	245.716	386.712	720.344	4627.74	5198.85	1629.05	2314.01	546.901	3442.41	6.29129	7.52694e-06	0.00049571
ENSOART00020032609	20	4220696	4345394	-	ENSOARG00020020819	ZNF451	ZNF451-205	0	0	0	0	41.1874	51.7848	0	26.4022	0	29.8436	154.604	0.000515375	0.013426
ENSOART00020032614	5	4325146	4360099	+	ENSOARG00020021129	ensembl	protein_coding	477.206	1810.44	1349.38	493.228	204.4	230.383	179.807	189.634	1032.56	201.056	-5.13231	1.66869e-05	0.00093799
ENSOART00020032666	14	49220548	49229805	+	ENSOARG00020020387	ARHGAP33	ARHGAP33-203	0	0	0	0	10.5186	10.3605	3.94213	4.95229	0	7.4434	38.6711	0.00111941	0.0241491
ENSOART00020032673	8	65605580	65610278	-	ENSOARG00020020794	SGK1	SGK1-204	90.9629	114.369	231.09	225.446	1161.33	431.269	702.686	364.078	165.467	664.842	4.01401	0.00035513	0.0101673
ENSOART00020032749	4	14711228	14723125	-	ENSOARG00020021170	PDK4	PDK4-201	45.4249	0	2.06515	45.3774	2607.24	505.515	367.308	742.548	23.2169	1055.65	45.2148	1.13184e-05	0.000684419
ENSOART00020032861	6	112035792	112099616	-	ENSOARG00020021292	SLC10A6	SLC10A6-201	6.48324	44.8115	2.06522	3.29758	0	0	0	0	14.1644	0	-80.1844	0.00109743	0.0237518
ENSOART00020032875	12	78972705	78994840	+	ENSOARG00020021248	CD34	CD34-202	0	0	0	0	4.39839	15.5374	5.24647	9.06569	0	8.56198	44.4553	0.000686034	0.0166543
ENSOART00020032884	X	604556	626110	-	ENSOARG00020021300	ASMT	ASMT-201	4.66101	61.7671	7.19415	7.45546	1.76304	1.72343	1.30726	0.821718	20.2694	1.40386	-14.2246	0.00145625	0.0289726
ENSOART00020032943	22	19331635	19499773	-	ENSOARG00020020860	SORBS1	SORBS1-205	0	7.7346	3.10425	6.59373	159.528	40.5777	266.743	34.665	4.35814	125.378	29.2692	3.17097e-06	0.000246212
ENSOART00020033001	21	50465969	50516621	+	ENSOARG00020021375	NAP1L4	NAP1L4-201	799.685	938.235	896.921	794.129	1218.8	1235.29	1294.38	1253.22	857.243	1250.42	1.45967	0.000672378	0.0164026
ENSOART00020033002	X	39677477	39806790	+	ENSOARG00020021392	ensembl	protein_coding	89.3476	103.493	33.9633	43.8529	157.591	199.128	251.26	187.519	67.6643	198.875	2.95194	0.00114298	0.0244723
ENSOART00020033030	11	20058236	20063938	+	ENSOARG00020021403	VAT1	VAT1-201	4716.21	18842.3	14392	5972.32	2333.61	1318.76	2768.41	2319.28	10980.7	2185.01	-5.02548	3.9466e-05	0.00181641
ENSOART00020033048	5	46661364	46674780	-	ENSOARG00020021393	ZCCHC10	ZCCHC10-201	81.3763	54.0135	82.9917	83.05	110.498	178.232	148.691	149.256	75.3579	146.669	1.93575	0.00273913	0.047039
ENSOART00020033116	18	30084069	30128492	+	ENSOARG00020021434	PSTPIP1	PSTPIP1-201	42.6357	13.9026	2.06332	33.8169	0	0	0	0	23.1046	0	-132.275	3.14861e-05	0.00151399
ENSOART00020033182	14	61167221	61168490	-	ENSOARG00020021475	CLDND2	CLDND2-201	9.43493	4.66666	14.263	9.18437	39.2537	39.2364	55.8186	13.7852	9.38725	37.0235	3.87083	0.00267311	0.0461036
ENSOART00020033202	21	42964306	42975613	-	ENSOARG00020021483	NXF1	NXF1-201	300.282	228.808	224.168	325.841	751.928	574.639	472.422	542.457	269.775	585.362	2.16755	0.000143979	0.00506303
ENSOART00020033289	25	30442475	30463809	-	ENSOARG00020021523	ANXA7	ANXA7-201	30.6115	13.9105	4.1284	43.7477	0	0	0	3.29565	23.0995	0.823913	-26.5406	0.0014906	0.0295381
ENSOART00020033299	2	164101073	164181797	+	ENSOARG00020021468	ACVR1C	ACVR1C-201	2.77808	0	0	0.824115	147.266	53.4186	45.8545	0	0.900548	61.6348	65.1375	0.000564661	0.0142405
ENSOART00020033303	11	36558961	36571714	-	ENSOARG00020021553	ALOX12	ALOX12-201	236.285	30.9174	12.3961	25.5678	2.6317	0	3.93669	4.12181	76.2915	2.67255	-28.8824	6.09435e-05	0.00257109
ENSOART00020033326	25	30442475	30463809	-	ENSOARG00020021523	ANXA7	ANXA7-202	1184.92	684.714	1299.23	1178.15	406.623	325.2	512.703	342.724	1086.75	396.813	-2.74208	1.66861e-05	0.00093799
ENSOART00020033329	X	58907114	58916015	+	ENSOARG00020021490	SLC38A5	SLC38A5-201	33.4317	225.78	36.1308	69.4041	0	1.72609	5.24717	4.12105	91.1866	2.77358	-33.664	9.5281e-07	9.09729e-05
ENSOART00020033351	24	34297132	34300283	-	ENSOARG00020021561	VPS37D	VPS37D-201	57.0585	74.0754	52.2528	22.4239	9.72401	8.61017	24.7815	13.1212	51.4526	14.0592	-3.69857	0.00184423	0.0347141
ENSOART00020033356	14	61185482	61186698	-	ENSOARG00020021563	C19orf84	C19orf84-201	9.41246	6.19085	9.15873	6.67036	0.889422	0	1.29663	0.812416	7.8581	0.749617	-11.0776	0.00265036	0.0457904
ENSOART00020033379	24	27325926	27328322	-	ENSOARG00020021586	ensembl	protein_coding	26.919	57.184	25.7902	21.4718	6.14953	2.58758	5.24375	4.11841	32.8412	4.52482	-7.2385	1.38137e-05	0.000806003
ENSOART00020033515	11	57025173	57058809	+	ENSOARG00020021667	KLHL25	KLHL25-201	25.016	32.468	19.6328	35.4636	307.891	96.6423	493.517	70.0862	28.1451	242.034	8.59517	1.44566e-05	0.000841053
ENSOART00020033568	22	19331635	19499773	-	ENSOARG00020020860	SORBS1	SORBS1-210	1.85127	10.8247	8.27344	33.791	126.217	61.277	282.375	21.4496	13.6851	122.829	8.91218	0.00183214	0.0345559
ENSOART00020033627	8	82112753	82285498	+	ENSOARG00020021229	MTHFD1L	MTHFD1L-202	388.818	143.811	144.769	141.77	58.7319	83.7141	69.6027	73.4183	204.792	71.3668	-2.87181	0.0017829	0.0339159
ENSOART00020033634	2	126866085	126902958	+	ENSOARG00020021735	HS6ST1	HS6ST1-201	184.029	64.8945	108.195	301.712	491.599	1080.44	446.648	573.688	164.708	648.094	3.92696	0.000946807	0.0210952
ENSOART00020033742	11	43236581	43243479	+	ENSOARG00020021767	PROCA1	PROCA1-201	302.609	435.561	587.445	330.24	169.095	169.804	231.565	148.006	413.964	179.617	-2.30714	0.000639104	0.0157838
ENSOART00020033806	5	19618214	19635852	+	ENSOARG00020021756	LMNB2	LMNB2-201	443.128	265.898	389.36	426.563	695.048	1147.49	717.692	1552.12	381.237	1028.09	2.6952	0.000422159	0.0114615
ENSOART00020033822	20	10953377	10974936	+	ENSOARG00020021870	DEF6	DEF6-201	110.239	428.281	548.76	189.668	6.13951	16.3952	23.6282	24.7384	319.237	17.7253	-18.0621	2.21165e-09	5.50629e-07
ENSOART00020033886	12	84158626	84197664	-	ENSOARG00020021871	IPO9	IPO9-201	861.645	811.88	948.463	828.206	1306.72	1326.56	1360.78	1224.38	862.548	1304.61	1.51186	0.000157363	0.0054517
ENSOART00020034005	5	60230603	60813928	-	ENSOARG00020021670	PPP2R2B	PPP2R2B-202	13.9065	227.051	265.054	141.89	0	0	0	0	161.975	0	-924.745	7.10998e-11	2.53357e-08
ENSOART00020034017	20	10979960	11067396	+	ENSOARG00020021914	PPARD	PPARD-201	222.678	217.937	213.627	253.451	405.721	364.885	390.775	351.801	226.923	378.295	1.66431	0.000115406	0.00425678
ENSOART00020034041	5	60230603	60774005	-	ENSOARG00020021670	PPP2R2B	PPP2R2B-203	6.49065	54.1112	49.5738	42.9113	0	1.72567	0	6.59447	38.2717	2.08004	-17.7324	0.000819393	0.0189248
ENSOART00020034190	18	31116851	31133977	+	ENSOARG00020022070	SNUPN	SNUPN-201	387.724	750.864	673.673	313.369	92.3681	62.0793	206.9	167.873	531.408	132.305	-4.02057	0.000231078	0.0071937
ENSOART00020034194	20	44726426	44825639	+	ENSOARG00020021913	DTNBP1	DTNBP1-201	489.773	622.689	538.954	351.286	111.679	109.512	286.866	172.856	500.676	170.228	-2.94633	0.000543399	0.0139377
ENSOART00020034312	11	35535981	35549027	-	ENSOARG00020022009	PFAS	PFAS-201	60.1276	58.7706	50.7038	132.63	307.492	360.808	86.7195	377.155	75.558	283.044	3.74048	0.00166073	0.0323
ENSOART00020034445	24	34327268	34345139	+	ENSOARG00020021665	MLXIPL	MLXIPL-201	0	3.09269	0	1.64889	128.016	13.8084	32.8274	2.47453	1.18539	44.2817	39.8759	0.000398086	0.0109355
ENSOART00020034452	3	224043000	224072516	-	ENSOARG00020022163	CLSTN3	CLSTN3-201	11.1084	30.9274	14.4776	89.0149	211.25	207.993	66.9788	327.506	36.3821	203.432	5.57692	0.00222358	0.0397951
ENSOART00020034547	2	73401019	73606077	-	ENSOARG00020022177	PGM5	PGM5-201	289.197	791.532	1032.92	510.668	3824.96	4664.28	4908.85	1881.15	656.078	3819.81	5.82367	2.38514e-06	0.000194267
ENSOART00020034553	2	255735063	255741565	+	ENSOARG00020022308	TENT5B	TENT5B-201	0.928824	6.18126	10.3103	5.78349	34.2792	115.563	136.281	9.88067	5.80097	74.0009	12.8014	0.000203519	0.00659289
ENSOART00020034565	11	35555968	35574613	+	ENSOARG00020022224	CTC1	CTC1-201	52.7283	27.8386	44.4945	59.3135	183.096	132.929	143.217	126.267	46.0937	146.377	3.1419	5.10429e-06	0.000358648
ENSOART00020034590	5	61107772	61224157	-	ENSOARG00020022318	DPYSL3	DPYSL3-201	7015.97	5346.65	5476.33	8981.33	545.747	2686.25	2078.73	2570.03	6705.07	1970.19	-3.40334	0.00146207	0.0290479
ENSOART00020034609	16	69739674	70168771	+	ENSOARG00020022080	SEMA5A	SEMA5A-204	0	0	0	0	43.8144	46.6233	31.542	58.6095	0	45.1473	234.12	4.12981e-11	1.62e-08
ENSOART00020034671	8	67310180	67666388	+	ENSOARG00020022379	PDE7B	PDE7B-201	25.9956	0	0	0	310.135	723.262	238.395	613.175	6.49891	471.242	71.8686	0.000131794	0.00469522
ENSOART00020034679	3	224147134	224157172	+	ENSOARG00020022383	C1R	C1R-201	1968.69	8715.48	11393	6999.94	1647.24	990.601	1644.71	2229.67	7269.29	1628.05	-4.4649	0.000249294	0.00766513
ENSOART00020034783	17	38828128	38906634	+	ENSOARG00020021629	INTS7	INTS7-203	139.756	98.9714	104.462	157.404	322.524	447.074	177.318	413.343	125.148	340.065	2.7145	0.000536433	0.013848
ENSOART00020034842	22	8190428	8192837	-	ENSOARG00020022468	DKK1	DKK1-201	0	0	0	0	8.83033	2.58895	48.4336	4.11424	0	15.9918	82.2452	0.000640678	0.0158031
ENSOART00020034877	11	20274939	20279747	-	ENSOARG00020022334	PSME3	PSME3-202	805.472	907.759	784.337	994.979	1481.5	1357.68	1263.09	1538.02	873.137	1410.07	1.61532	0.000445986	0.011978
ENSOART00020034953	11	40333479	40407789	+	ENSOARG00020022541	RTN4RL1	RTN4RL1-201	1.8577	4.63592	7.21705	6.60983	165.247	173.343	83.8636	31.2883	5.08012	113.435	22.2748	6.37565e-09	1.38289e-06
ENSOART00020034991	2	168500465	168537507	-	ENSOARG00020022563	ARL6IP6	ARL6IP6-201	194.333	117.418	114.336	143.872	302.623	391.442	335.223	421.321	142.49	362.652	2.53997	1.37202e-05	0.000806003
ENSOART00020035001	11	35633583	35648557	+	ENSOARG00020022543	PER1	PER1-201	194.241	23.1993	41.3942	46.1291	907.516	635.311	195.788	452.279	76.2409	547.723	7.16888	0.00036322	0.0103002
ENSOART00020035042	26	21130651	21211733	-	ENSOARG00020022593	PDGFRL	PDGFRL-201	569.861	1528.55	1760.14	754.742	202.912	208.738	234.679	161.454	1153.32	201.946	-5.71198	9.75633e-08	1.352e-05
ENSOART00020035086	17	39128872	39140700	+	ENSOARG00020022584	NEK2	NEK2-202	117.918	40.1812	51.5682	23.9539	99.2923	249.256	249.034	330.247	58.4053	231.957	3.96553	0.00196404	0.0363566
ENSOART00020035163	20	18874848	18888120	+	ENSOARG00020022645	RSPH9	RSPH9-201	100.806	318.02	161.172	52.2387	11.4713	12.922	43.1027	29.5606	158.059	24.2642	-6.54029	0.000230247	0.00719027
ENSOART00020035231	11	40524589	40536562	-	ENSOARG00020022688	SERPINF1	SERPINF1-201	5694.54	31216	7826.86	6437.1	60.631	1010.82	272.623	2706.18	12793.6	1012.56	-12.6334	0.000585555	0.0146242
ENSOART00020035234	6	4394423	4400126	+	ENSOARG00020022697	CCNA2	CCNA2-201	97.415	43.2789	107.336	58.6128	93.9607	261.375	293.75	309.794	76.6607	239.72	3.11907	0.00247458	0.0434303
ENSOART00020035235	16	71423154	71973238	-	ENSOARG00020022595	ADCY2	ADCY2-201	369.168	150.013	108.631	131.826	11.3905	35.3887	26.275	47.0357	189.91	30.0225	-6.31767	2.96484e-05	0.00144654
ENSOART00020035293	11	40544559	40551524	-	ENSOARG00020022720	SERPINF2	SERPINF2-201	1.85475	13.8993	9.27859	16.5021	0	0	0	0	10.3837	0	-59.2025	0.000509327	0.0133206
ENSOART00020035318	15	82659670	82661300	+	ENSOARG00020022725	ensembl	protein_coding	3336.67	17806.3	4007.87	1963.85	333.207	672.488	549.188	2508.17	6778.68	1015.76	-6.67255	0.002457	0.0431978
ENSOART00020035370	2	96557754	96583400	-	ENSOARG00020022780	HACD4	HACD4-201	100.671	97.2844	353.563	121.766	3.5259	5.17036	49.6781	10.6827	168.321	17.2643	-9.89118	0.000382925	0.0106687
ENSOART00020035486	22	46206925	46218367	+	ENSOARG00020022850	BUB3	BUB3-201	358.613	437.303	433.971	344.591	621.542	733.872	559.448	610.872	393.619	631.433	1.60679	0.00202333	0.0371782
ENSOART00020035500	20	11254529	11324058	-	ENSOARG00020022803	FKBP5	FKBP5-201	722.205	77.295	576.268	409.251	19068.1	21023.8	7784.14	19010.6	446.255	16721.7	37.4501	5.49996e-14	4.75654e-11
ENSOART00020035517	19	35562443	35857664	+	ENSOARG00020022864	SUCLG2	SUCLG2-202	1189.18	1202.58	1420.36	978.958	619.876	620.251	845.94	660.025	1197.77	686.523	-1.74555	0.00117208	0.0249082
ENSOART00020035534	20	11262613	11324058	-	ENSOARG00020022803	FKBP5	FKBP5-202	258.795	33.9577	137.439	133.595	6745.26	7071.79	2226.86	5768.53	140.947	5453.11	38.6187	3.95375e-15	4.64101e-12
ENSOART00020035582	21	46149200	46151521	-	ENSOARG00020022914	CD248	CD248-201	4342.43	3696.9	8324.11	8377.79	1625.09	1432.46	655.069	585.508	6185.31	1074.53	-5.75576	2.25378e-06	0.000185079
ENSOART00020035601	17	52900629	52906246	+	ENSOARG00020022927	DDX51	DDX51-203	91.7431	114.407	127.075	131.976	224.594	202.768	219.167	170.662	116.3	204.298	1.75454	0.00207503	0.0377215
ENSOART00020035642	20	11411794	11421291	+	ENSOARG00020022910	ARMC12	ARMC12-201	7.4427	3.08566	0	1.65387	58.9558	99.8745	33.9737	46.8125	3.04556	59.9041	19.6062	1.18969e-06	0.000108901
ENSOART00020035644	24	27576876	27580147	+	ENSOARG00020022946	CTF1	CTF1-201	11.2765	20.0751	38.7848	23.3372	4.4384	2.57667	5.20119	3.26847	23.3684	3.87118	-6.14374	0.000216994	0.00690608
ENSOART00020035648	21	43765494	43796603	-	ENSOARG00020022912	PLAAT3	PLAAT3-202	28.0789	23.1468	26.6244	10.8016	154.78	39.5999	479.782	17.2147	22.1629	172.844	7.79779	0.00255044	0.0445267
ENSOART00020035656	22	46892097	47026600	-	ENSOARG00020022962	CPXM2	CPXM2-201	178.769	1796.66	730.727	258.915	16.6627	2.58879	5.25114	11.5454	741.268	9.01201	-81.7333	2.41913e-12	1.29735e-09
ENSOART00020035665	15	27130991	27329387	+	ENSOARG00020022958	ZBTB16	ZBTB16-201	5.55162	0	0	0	2158.07	2689.03	175.994	1644.18	1.38791	1666.82	1149.48	1.15233e-13	8.21244e-11
ENSOART00020035714	15	27360637	27361215	+	ENSOARG00020022996	ensembl	protein_coding	0.948859	0	0	0	60.2498	57.4773	24.7939	21.7474	0.237215	41.0671	128.21	3.85331e-08	6.20103e-06
ENSOART00020035737	22	47110019	47183481	-	ENSOARG00020023005	CHST15	CHST15-201	23.1588	6.1846	4.13389	27.2127	44.7297	95.7832	182.466	158.328	15.1725	120.327	7.81605	0.000131715	0.00469522
ENSOART00020035949	6	113271671	113294575	-	ENSOARG00020023129	WFS1	WFS1-201	601.828	233.492	421.843	569.614	2151.42	2151.47	1913.24	1468.25	456.694	1921.09	4.20147	2.04623e-07	2.52053e-05
ENSOART00020035991	21	43852733	43914041	+	ENSOARG00020023116	RTN3	RTN3-201	128.958	89.521	108.699	87.1415	242.902	128.321	327.586	256.019	103.58	238.707	2.2999	0.00273882	0.047039
ENSOART00020036004	22	47626456	47703167	-	ENSOARG00020023134	FAM53B	FAM53B-202	102.806	108.235	119.902	202.007	338.492	256.295	245.505	291.948	133.238	283.06	2.11957	0.00210179	0.0380246
ENSOART00020036061	17	53044605	53054783	-	ENSOARG00020023152	PUS1	PUS1-201	266.37	244.197	206.345	260.115	527.047	508.906	377.582	345.971	244.257	439.877	1.80104	0.00193808	0.0360034
ENSOART00020036074	20	11562390	11634172	-	ENSOARG00020023144	SLC26A8	SLC26A8-202	0	0	0	2.4727	47.3357	10.3558	34.1423	15.6725	0.618176	26.8766	37.6822	8.28108e-05	0.00331825
ENSOART00020036091	5	19933917	19952213	+	ENSOARG00020023197	MOB3A	MOB3A-201	812.213	587.294	733.47	591.302	373.365	345.873	411.633	414.311	681.07	386.296	-1.76444	0.00039817	0.0109355
ENSOART00020036132	25	15089204	15134555	-	ENSOARG00020023213	SLC16A9	SLC16A9-201	0.927995	1.5456	7.22294	11.5595	149.314	111.273	34.0903	35.4236	5.31402	82.525	15.1654	2.48963e-05	0.00128374
ENSOART00020036159	11	16773025	16786570	-	ENSOARG00020023221	MYL4	MYL4-201	0.93317	290.245	392.232	40.6229	5.29348	4.30754	13.0635	11.4973	181.008	8.54047	-21.2671	0.000406873	0.0111374
ENSOART00020036162	6	18037872	18117648	-	ENSOARG00020023177	ENPEP	ENPEP-201	12.0335	0	11.3744	9.06581	583.752	183.815	984.907	38.7698	8.11841	447.811	54.3702	1.43782e-07	1.88601e-05
ENSOART00020036186	24	27885525	27888496	+	ENSOARG00020023255	HSD3B7	HSD3B7-201	366.352	584.001	273.993	134.777	29.9106	31.0394	57.6161	24.6867	339.781	35.8132	-9.53272	1.48649e-08	2.85221e-06
ENSOART00020036311	6	18329750	18464982	+	ENSOARG00020023319	ELOVL6	ELOVL6-201	64.053	24.7279	181.552	124.708	6882.59	1403.31	6872.93	240.506	98.7601	3849.83	38.9399	1.38775e-07	1.84617e-05
ENSOART00020036322	7	55336983	55434682	-	ENSOARG00020023244	TEX9	TEX9-201	101.36	174.579	279.122	130.651	19.3552	43.1095	41.9003	37.0282	171.428	35.3483	-4.85633	5.0398e-06	0.000356556
ENSOART00020036373	X	66560063	66565548	+	ENSOARG00020023355	FOXO4	FOXO4-201	56.5767	43.2815	54.7145	94.0906	319.565	489.14	1105.71	107.952	62.1658	505.592	8.11219	2.74009e-05	0.00138426
ENSOART00020036388	2	229358825	229528360	-	ENSOARG00020023289	IKZF2	IKZF2-202	50.0431	3.08967	5.15927	17.3191	0	0	0	0	18.9028	0	-108.367	0.000140388	0.00495829
ENSOART00020036445	7	44937370	44988041	-	ENSOARG00020023261	ATL1	ATL1-202	64.9125	43.2609	11.3485	33.0061	8.77728	5.17361	0	2.47078	38.132	4.10542	-9.06359	0.000707144	0.0170536
ENSOART00020036458	21	43852882	43914042	+	ENSOARG00020023116	RTN3	RTN3-205	974.7	555.947	613.77	695.639	1583.6	1254.78	2280.46	1431.74	710.014	1637.64	2.30494	0.000510747	0.0133403
ENSOART00020036504	17	72579846	72599646	+	ENSOARG00020023410	GLTP	GLTP-202	517.977	425.959	219.338	186.809	50.3708	40.4718	78.2789	38.5541	337.521	51.9189	-6.52612	9.09469e-08	1.27806e-05
ENSOART00020036505	18	24176681	24362978	+	ENSOARG00020023147	ARNT2	ARNT2-201	20.3837	140.694	114.695	247.423	6.14034	13.806	7.87519	39.5777	130.799	16.8498	-7.72082	0.000940498	0.02104
ENSOART00020036519	5	73220571	73626455	-	ENSOARG00020023107	EBF1	EBF1-202	0	0	0	0	35.9951	67.2852	0	30.4877	0	33.442	173.226	0.000391346	0.0108227
ENSOART00020036549	5	73220571	73626455	-	ENSOARG00020023107	EBF1	EBF1-203	58.4571	63.3709	62.949	132.924	373.25	465.803	132.437	225.736	79.4252	299.307	3.76247	0.000538075	0.0138546
ENSOART00020036551	3	146125302	146131223	-	ENSOARG00020023447	GPD1	GPD1-201	72.2919	24.7359	22.7262	54.4452	1496.87	378.777	7130.84	161.581	43.5498	2292.02	52.5324	1.00738e-07	1.37476e-05
ENSOART00020036597	24	34854464	34910373	+	ENSOARG00020023488	POR	POR-201	992.249	964.773	957.92	964.079	3234.91	1646.39	2235.34	1335.8	969.755	2113.11	2.1789	0.00201185	0.0370355
ENSOART00020036601	25	30881125	30887093	+	ENSOARG00020023452	PLAU	PLAU-201	777.122	1042.13	1107.99	581.316	110.499	139.795	252.057	67.6236	877.14	142.494	-6.17003	2.20178e-07	2.67905e-05
ENSOART00020036659	20	48595900	48648736	+	ENSOARG00020023407	NEDD9	NEDD9-203	357.039	66.5046	96.2402	93.083	606.186	1992.25	696.418	873.188	153.217	1042.01	6.79341	9.83494e-05	0.0037597
ENSOART00020036674	20	48596057	48648736	+	ENSOARG00020023407	NEDD9	NEDD9-204	304.384	81.967	264.866	262.817	1064.53	3551	559.679	1647.95	228.509	1705.79	7.45864	2.81012e-05	0.00140068
ENSOART00020036681	20	11730828	11739185	+	ENSOARG00020023522	MAPK13	MAPK13-201	73.3644	465.156	160.866	60.306	3.51532	0.862442	3.93162	4.11735	189.923	3.10668	-61.5323	6.39865e-11	2.38785e-08
ENSOART00020036763	7	45927040	46009522	-	ENSOARG00020023556	NID2	NID2-201	1332.05	207.215	795.252	1608.01	7166.56	21686.7	3070.57	11894.3	985.632	10954.5	11.1117	1.07027e-05	0.000657147
ENSOART00020036767	6	64097277	64128352	+	ENSOARG00020023555	KLB	KLB-201	0	0	1.03498	0	1296.15	257.364	527.05	37.9767	0.258744	529.635	1662.77	2.26856e-12	1.27275e-09
ENSOART00020036779	18	24756965	24758053	+	ENSOARG00020023596	TLNRD1	TLNRD1-201	41.874	52.521	34.9982	83.5578	171.651	128.447	106.013	113.51	53.2377	129.906	2.43545	0.00238954	0.0421975
ENSOART00020036920	15	55872174	55877592	+	ENSOARG00020023665	RELT	RELT-201	1.85773	1.5453	2.06198	4.13119	9.66882	22.4224	38.0003	24.7011	2.39905	23.6982	9.48481	7.12421e-05	0.00291319
ENSOART00020036967	18	24907209	25020693	+	ENSOARG00020023691	IL16	IL16-201	58.2585	18.5555	90.014	47.7655	10.5093	0	0	2.47546	53.6483	3.24619	-16.232	0.000863277	0.0198008
ENSOART00020037004	20	11856368	11902319	+	ENSOARG00020023718	PNPLA1	PNPLA1-201	18.5579	7.72756	1.03182	13.2096	0	0	0	0.823772	10.1317	0.205943	-35.2605	0.00194195	0.0360145
ENSOART00020037007	2	199079319	199079590	+	ENSOARG00020023743	ensembl	pseudogene	5.67397	3.61326	0.951272	2.41037	38.4485	43.0352	9.15303	27.2948	3.16222	29.4829	9.49272	0.000123096	0.00445803
ENSOART00020037149	25	31150236	31662595	+	ENSOARG00020023750	ADK	ADK-203	832.28	1243.68	389.323	501.11	55.4271	193.992	124.39	195.014	741.598	142.206	-5.2106	5.15485e-05	0.00226077
ENSOART00020037192	19	53222320	53232912	+	ENSOARG00020023288	SLC26A6	SLC26A6-201	44.4637	24.7386	31.0049	23.9138	91.2115	69.0333	98.4544	70.919	31.0302	82.4045	2.63708	0.000266437	0.00811717
ENSOART00020037219	22	23879130	23891151	+	ENSOARG00020023857	SCD	SCD-201	900.902	194.794	773.698	407.526	15542.1	6063.83	6019.2	2087.32	569.23	7428.11	13.0457	4.72288e-07	5.09433e-05
ENSOART00020037221	11	43493494	43514643	-	ENSOARG00020023851	SARM1	SARM1-201	80.6054	37.1064	63.0329	101.441	19.2977	25.8864	7.87538	18.1402	70.5464	17.7999	-3.9386	0.000304577	0.00895116
ENSOART00020037295	17	53935435	54109412	-	ENSOARG00020023653	ADGRD1	ADGRD1-204	6.47955	4.63899	23.7845	90.6588	0	0	0	0.824939	31.3905	0.206235	-109.168	4.46651e-05	0.00199394
ENSOART00020037368	24	28051379	28052669	-	ENSOARG00020023963	PYCARD	PYCARD-201	78.6322	149.681	35.8356	35.7328	3.53831	4.30412	29.9834	6.55729	74.9705	11.0958	-6.88294	0.00180311	0.0342025
ENSOART00020037399	19	53293360	53327109	+	ENSOARG00020023971	PFKFB4	PFKFB4-201	103.946	68.0048	84.6042	78.4453	331.151	683.147	475.922	336.917	83.75	456.784	5.44189	1.66555e-10	5.44852e-08
ENSOART00020037455	X	53371718	53377991	-	ENSOARG00020023984	MAGED2	MAGED2-202	110.421	349.311	175.429	61.0962	21.0779	57.794	15.735	38.7209	174.064	33.3319	-5.19165	0.000761301	0.0180485
ENSOART00020037471	2	74146097	74323961	+	ENSOARG00020024004	KANK1	KANK1-201	1265.23	493.381	915.918	1102.91	330.221	359.096	186.6	291.355	944.36	291.818	-3.23516	6.71641e-05	0.00276913
ENSOART00020037527	26	26223925	26287623	-	ENSOARG00020024043	TRMT9B	TRMT9B-201	0	0	0	22.2562	101.693	717.122	464.824	289.51	5.56404	393.287	69.468	0.000154495	0.00537231
ENSOART00020037530	X	53690301	53727875	+	ENSOARG00020024044	FGD1	FGD1-201	211	214.958	312.382	306.544	117.431	124.286	66.9915	155.116	261.221	115.956	-2.24756	0.00213822	0.0385174
ENSOART00020037531	12	66586614	66587594	+	ENSOARG00020024048	IER5	IER5-201	1485.02	1135.11	1121.87	1309.91	476.67	456.776	380.566	698.698	1262.98	503.177	-2.50867	1.05127e-05	0.000648692
ENSOART00020037537	26	26223925	26237026	-	ENSOARG00020024043	TRMT9B	TRMT9B-202	0.926709	0	4.13223	0	98.2602	207.936	114.17	0	1.26473	105.092	82.0818	0.000298718	0.00887162
ENSOART00020037577	X	125035419	125035727	+	ENSOARG00020024072	ensembl	protein_coding	0	0	0	0	33.5631	101.482	0	90.8626	0	56.4768	292.458	9.44944e-05	0.00365957
ENSOART00020037612	6	41453328	41460240	-	ENSOARG00020024091	SPP1	SPP1-201	1308.71	519.226	1768.22	10539.2	221.496	36.2212	507.122	629.07	3533.83	348.477	-10.1423	0.00173886	0.0333624
ENSOART00020037614	11	20725472	20745468	-	ENSOARG00020024057	STAT5A	STAT5A-201	94.4444	69.5833	67.2031	99.747	341.046	226.105	245.55	123.726	82.7444	234.107	2.82182	0.000425778	0.0115127
ENSOART00020037620	11	50103949	50348330	+	ENSOARG00020023744	ACACA	ACACA-204	0	0	0	0	387.756	0	0	63.5758	0	112.833	7.81977e+06	4.69517e-14	4.46153e-11
ENSOART00020037640	11	20725472	20745468	-	ENSOARG00020024057	STAT5A	STAT5A-202	257.408	145.352	164.389	232.469	1015.25	543.688	489.785	363.754	199.904	603.12	3.01356	0.000437486	0.0117656
ENSOART00020037655	20	29027075	29028596	+	ENSOARG00020024120	GPSM3	GPSM3-201	68.1289	86.4543	84.1879	44.7716	9.70556	23.2602	24.8189	12.3178	70.8857	17.5256	-4.07235	5.85445e-05	0.00249809
ENSOART00020037699	9	86748435	86832310	+	ENSOARG00020024078	NIPAL2	NIPAL2-201	12.0823	95.7214	171.873	111.568	14.0686	4.308	0	8.22252	97.8114	6.64979	-14.5003	0.000222076	0.00702302
ENSOART00020037746	2	74576268	74581644	+	ENSOARG00020024148	DMRT2	DMRT2-201	332.067	222.587	259.101	217.907	547.861	510.698	443.311	559.51	257.915	515.345	1.99716	0.000124927	0.00449986
ENSOART00020037772	1	215627133	215804359	+	ENSOARG00020024146	P3H2	P3H2-201	40.7247	4.63925	132.384	70.0504	586.343	479.005	405.853	240.082	61.9497	427.821	6.8869	0.000789272	0.0184858
ENSOART00020037808	6	18832796	18933093	-	ENSOARG00020024210	MCUB	MCUB-201	1684.29	3049.64	1782.66	861.719	187.415	370.73	793.416	555.381	1844.58	476.735	-3.87013	0.00109892	0.0237584
ENSOART00020037832	15	56517336	56523911	-	ENSOARG00020024218	UCP2	UCP2-201	4.63793	0	7.224	7.4285	232.665	25.0132	709.394	14.0053	4.82261	245.269	49.9295	1.20265e-05	0.00072242
ENSOART00020037847	6	18834357	18933512	-	ENSOARG00020024210	MCUB	MCUB-202	1789.2	2225.18	1732.92	775.077	208.339	321.667	678.711	442.12	1630.59	412.709	-3.95277	0.000174244	0.0058242
ENSOART00020037859	25	17322486	17453730	+	ENSOARG00020024239	CABCOCO1	CABCOCO1-201	172.408	171.414	201.487	134.169	50.2351	52.5684	73.2206	78.0756	169.869	63.5249	-2.67748	8.59056e-06	0.000544205
ENSOART00020037907	20	5214314	5605501	+	ENSOARG00020024249	COL21A1	COL21A1-201	7.40249	0	0	0	1015.55	459.096	309.949	269.759	1.85062	513.588	266.725	2.30644e-10	7.08077e-08
ENSOART00020037916	5	63239823	63370771	+	ENSOARG00020023876	ABLIM3	ABLIM3-203	1221.38	214.899	581.656	453.665	154.407	35.3766	129.926	47.8185	617.899	91.8821	-6.7347	0.000143212	0.00504909
ENSOART00020037935	26	27570753	27577314	-	ENSOARG00020024278	PPP1R3B	PPP1R3B-201	1218.01	509.847	363.624	765.638	168.9	291.429	191.188	274.03	714.28	231.387	-3.08676	0.000918011	0.0207697
ENSOART00020038008	17	55091351	55990827	+	ENSOARG00020024313	TMEM132D	TMEM132D-201	228.531	83.4938	8.27376	115.341	11.39	1.72588	0	14.8491	108.91	6.99125	-15.4061	0.0010467	0.0229527
ENSOART00020038077	24	16651680	16657671	-	ENSOARG00020024011	SMG1	SMG1-205	27.3856	25.2555	26.5753	40.7361	89.0274	110.067	107.019	98.6619	29.9881	101.194	3.33442	1.57218e-07	1.99827e-05
ENSOART00020038137	26	28068442	28081897	-	ENSOARG00020024395	DUSP4	DUSP4-201	30.5975	0	3.09722	18.1532	410.756	62.1084	241.345	79.109	12.962	198.329	15.1303	0.000491893	0.0129838
ENSOART00020038168	14	26347388	26373139	+	ENSOARG00020024411	ensembl	protein_coding	89.2676	78.793	71.0703	23.9796	19.3546	19.8305	23.5695	23.0403	65.7776	21.4487	-3.06258	0.0023223	0.0412042
ENSOART00020038175	20	19430173	19439390	+	ENSOARG00020024417	SLC29A1	SLC29A1-201	2078.75	1174.86	993.404	681.586	64.0718	289.881	397.512	420.346	1232.15	292.953	-4.20709	0.00176554	0.0336497
ENSOART00020038199	14	51727276	51741063	+	ENSOARG00020024434	ACP7	ACP7-201	15.7883	10.824	58.8303	5.78385	0	0	1.31158	0.824088	22.8066	0.533917	-47.9263	0.000118347	0.00434119
ENSOART00020038226	17	56323515	56768053	-	ENSOARG00020024433	TMEM132C	TMEM132C-201	0	0	0	0	240.956	27.6217	432.251	0	0	175.207	906.382	1.73335e-05	0.00096348
ENSOART00020038281	9	34872761	34883647	+	ENSOARG00020024419	MCM4	MCM4-202	239.819	292.249	342.214	288.528	418.204	758.572	656.543	965.054	290.702	699.593	2.40729	0.000393378	0.0108573
ENSOART00020038292	23	29287645	29519624	+	ENSOARG00020024468	GAREM1	GAREM1-201	77.7612	55.669	67.2158	56.8718	241.934	269.268	206.186	135.29	64.3794	213.17	3.30471	1.21487e-06	0.000110697
ENSOART00020038333	24	21166949	21277670	+	ENSOARG00020024500	HS3ST2	HS3ST2-201	0	6.18603	3.09401	3.30953	16.7248	49.1947	57.6833	9.062	3.14739	33.1662	10.9236	0.000765845	0.0181174
ENSOART00020038361	X	127422867	127521914	-	ENSOARG00020024402	PLS3	PLS3-201	82.4668	188.62	321.335	232.589	44.7392	26.7487	65.6238	37.1027	206.253	43.5536	-4.75679	4.31376e-05	0.00194883
ENSOART00020038384	24	28275138	28280839	+	ENSOARG00020024504	TGFB1I1	TGFB1I1-202	497.697	355.445	244.421	212.29	18.4534	107.808	131.066	40.3531	327.463	74.4202	-4.4109	0.0018085	0.0342314
ENSOART00020038393	22	24510205	24512667	+	ENSOARG00020024525	KAZALD1	KAZALD1-201	18.6117	26.2602	28.8206	20.6835	6.16213	4.31026	5.23502	5.75759	23.594	5.36625	-4.36947	9.81533e-05	0.0037594
ENSOART00020038420	X	127422867	127521914	-	ENSOARG00020024402	PLS3	PLS3-202	4299.6	8922.28	10810.2	10901.5	1582.6	1583.34	1329.49	1459.33	8733.42	1488.69	-5.86616	2.22588e-11	9.45053e-09
ENSOART00020038422	9	35218691	35227604	-	ENSOARG00020024519	EFCAB1	EFCAB1-201	7.4629	6.17581	34.9209	5.80183	139.359	83.573	188.156	34.4981	13.5904	111.397	8.16381	0.000300021	0.00887162
ENSOART00020038433	21	44060783	44064699	-	ENSOARG00020024538	RCOR2	RCOR2-201	176.299	156.109	98.0353	112.284	36.8859	32.7788	18.3577	62.613	135.682	37.6588	-3.57575	0.000172886	0.00579538
ENSOART00020038463	3	233508751	233511281	+	ENSOARG00020024566	CSDC2	CSDC2-201	23.5671	7.83025	6.10432	16.6457	0	0	0	0.805056	13.5368	0.201264	-47.4803	9.42966e-05	0.00365957
ENSOART00020038528	26	29193815	29235211	-	ENSOARG00020024560	ensembl	protein_coding	0	0	0	0	50.9351	0	93.1953	28.8625	0	43.2482	223.592	0.000301996	0.00890151
ENSOART00020038569	X	66693728	66706661	-	ENSOARG00020024506	ZMYM3	ZMYM3-204	0	0	0	0	24.5369	31.9455	13.1422	12.3821	0	20.5017	106.313	8.32399e-07	8.14241e-05
ENSOART00020038579	11	51047396	51048907	-	ENSOARG00020024630	PIGW	PIGW-201	69.6079	55.6401	64.9996	66.0602	209.938	133.696	220.258	113.677	64.0769	169.392	2.6325	0.000117171	0.00430597
ENSOART00020038634	2	169939640	169959770	+	ENSOARG00020024663	NMI	NMI-201	412.453	971.977	971.118	589.972	164.382	123.321	294.812	189.365	736.38	192.97	-3.81995	3.39574e-05	0.00160869
ENSOART00020038652	20	19930605	20317811	-	ENSOARG00020024651	SUPT3H	SUPT3H-202	205.73	468.017	307.67	130.752	54.5939	123.264	104.677	92.1037	278.042	93.6597	-2.96505	0.00291081	0.0493223
ENSOART00020038670	2	169969694	169978896	+	ENSOARG00020024693	RBM43	RBM43-201	73.5241	49.4299	78.2198	67.0196	27.2918	19.8267	35.3339	17.2717	67.0484	24.931	-2.72959	0.000383337	0.0106687
ENSOART00020038726	13	2315152	2429329	-	ENSOARG00020024726	PAK5	PAK5-201	148.183	4.63726	20.6637	11.5421	0	0.862688	0	0	46.2566	0.215672	-160.543	1.56015e-05	0.000892056
ENSOART00020038766	26	38574455	38574775	+	ENSOARG00020024760	TCIM	TCIM-201	460.23	610.108	863.508	500.186	21.6584	56.2196	141.36	141.507	608.508	90.1864	-6.75606	1.97815e-05	0.00106976
ENSOART00020038837	26	39585424	39625227	-	ENSOARG00020024807	SFRP1	SFRP1-201	1218.23	4175.56	2991.04	6122.84	100.484	295.577	39.2211	534.152	3626.92	242.358	-14.9554	4.31402e-06	0.000315861
ENSOART00020038915	11	44378401	44535234	-	ENSOARG00020024774	KSR1	KSR1-201	80.5424	10.8244	63.0766	103.032	361.163	611.024	187.794	357.188	64.369	379.292	5.86715	0.000271656	0.00825097
ENSOART00020038934	11	36810558	36823257	+	ENSOARG00020024866	PLD2	PLD2-201	442.452	499.485	420.914	398.072	186.694	197.64	189.126	208.722	440.231	195.546	-2.24681	2.23508e-09	5.50629e-07
ENSOART00020038958	X	89245900	89286753	-	ENSOARG00020024861	ATP2B3	ATP2B3-203	18.5028	35.5709	15.5201	4.11926	0.876123	3.45263	3.94151	0.825234	18.4283	2.27387	-8.27374	0.00236865	0.0419028
ENSOART00020039009	23	64007658	64120866	+	ENSOARG00020024903	ZNF532	ZNF532-202	55.472	18.5551	81.7448	114.452	5.25366	4.31497	0	0	67.5561	2.39216	-27.5364	1.37693e-05	0.000806003
ENSOART00020039012	14	51996871	51998752	+	ENSOARG00020024908	ZFP36	ZFP36-201	173.18	47.8812	122.431	99.318	272.129	441.32	494.539	265.593	110.702	368.395	3.31643	0.000553045	0.0140673
ENSOART00020039061	11	17446950	17463407	-	ENSOARG00020024929	ensembl	protein_coding	372.152	529.296	366.079	482.541	209.022	234.002	298.248	253.019	437.517	248.573	-1.76071	0.00262563	0.0455209
ENSOART00020039160	20	51484105	51500626	+	ENSOARG00020024975	SSR1	SSR1-203	0	0	0	0	263.71	111.724	0	0	0	93.8587	485.725	0.00290408	0.0493161
ENSOART00020039339	13	7084268	7337099	-	ENSOARG00020025069	TASP1	TASP1-202	31.5515	88.0991	58.8159	36.3297	10.5397	19.8393	10.4894	17.3	53.6991	14.5421	-3.63972	0.00077954	0.0183134
ENSOART00020039347	22	51010235	51150256	+	ENSOARG00020025091	PTPRE	PTPRE-201	127.808	9.27825	9.30454	0	0	0	0	0	36.5976	0	-209.163	0.00133211	0.0273762
ENSOART00020039430	17	79681196	79690166	+	ENSOARG00020025144	YWHAH	YWHAH-201	3054.08	4023.01	4586.96	2195.16	745.44	975.59	1557.51	848.271	3464.8	1031.7	-3.35924	1.84031e-05	0.00101167
ENSOART00020039475	26	7718736	7809324	-	ENSOARG00020025167	VEGFC	VEGFC-201	2768.37	710.772	406.045	538.06	167.949	167.289	195.183	154.753	1105.81	171.294	-6.45778	7.70483e-05	0.00311866
ENSOART00020039480	X	141830826	141844337	+	ENSOARG00020025175	TMEM35A	TMEM35A-201	37.4743	90.9222	42.8521	32.42	3.54032	0.858577	0	2.4511	50.9171	1.7125	-27.9934	1.66444e-08	3.13339e-06
ENSOART00020039496	X	67382176	67462184	+	ENSOARG00020025157	NHSL2	NHSL2-202	12.0299	7.72898	1.03372	18.1262	0	0	0	0	9.7297	0	-55.7704	0.00144545	0.0288151
ENSOART00020039525	X	67447661	67449382	-	ENSOARG00020025206	RTL5	RTL5-201	382.103	20.0952	195.124	224.488	3422	1327.68	2585.34	379.903	205.452	1928.73	9.37923	0.000377858	0.0105669
ENSOART00020039527	21	19625450	19651168	+	ENSOARG00020025204	ALG8	ALG8-201	61.2351	60.2807	51.6018	61.0914	98.355	140.607	119.332	131	58.5523	122.323	2.09009	0.000123878	0.0044705
ENSOART00020039566	21	19671473	19671916	-	ENSOARG00020025234	THRSP	THRSP-201	0.949549	0	3.07526	0	535.192	50.9648	6129.39	8.08406	1.0062	1680.91	1644.13	6.44744e-09	1.38343e-06
ENSOART00020039627	20	8952478	8958354	-	ENSOARG00020025272	ensembl	protein_coding	6.52389	97.2877	51.3973	16.5648	1.76271	1.72353	5.22985	1.64365	42.9434	2.58994	-17.0944	7.11485e-05	0.00291319
ENSOART00020039670	X	67643384	67646848	-	ENSOARG00020025298	CITED1	CITED1-201	0	0	2.04881	1.66798	18.6455	5.1717	146.143	0.82034	0.929197	42.6951	44.0458	0.00135381	0.0276231
ENSOART00020039710	23	33336533	33555270	+	ENSOARG00020025259	CDH2	CDH2-203	501.758	85.0495	93.0659	150.012	26.2978	35.3844	32.8316	21.4481	207.471	28.9905	-7.17282	4.39939e-05	0.00196838
ENSOART00020039750	13	8019029	8020978	-	ENSOARG00020025346	FLRT3	FLRT3-201	703.517	151.505	204.52	546.962	99.1546	107.85	35.4291	110.463	401.626	88.2242	-4.54719	0.000932954	0.0209729
ENSOART00020039769	19	40856375	41626106	-	ENSOARG00020025302	PTPRG	PTPRG-202	319.075	156.212	224.586	747.89	3009.6	4654.46	559.81	1561.62	361.941	2446.37	6.75535	0.000353374	0.0101316
ENSOART00020039842	21	20201981	20362388	+	ENSOARG00020025388	PAK1	PAK1-201	959.087	1635.72	1781.19	1194.34	314.946	374.477	450.159	419.658	1392.58	389.81	-3.57293	1.15347e-08	2.30175e-06
ENSOART00020039861	19	55937246	55938121	+	ENSOARG00020025405	TMEM158	TMEM158-201	669.932	319.585	176.627	111.081	31.7577	36.1845	116.275	40.2434	319.306	56.1151	-5.71301	0.000635077	0.0157233
ENSOART00020039936	22	25447691	25456740	+	ENSOARG00020025460	NOLC1	NOLC1-201	1327.19	1083.9	1325.15	1388.47	1959.89	2154.78	2002.14	1989.23	1281.18	2026.51	1.58078	0.000189711	0.00622226
ENSOART00020039947	19	44781847	44815464	+	ENSOARG00020025461	FAM107A	FAM107A-202	0	0	0	0	6.27237	5.15528	28.716	2.45035	0	10.6485	54.6424	0.00138893	0.0281382
ENSOART00020039953	22	25493127	25496288	+	ENSOARG00020025469	ELOVL3	ELOVL3-201	0	0	0	0.827418	45.7816	3.44747	413.418	0.822243	0.206854	115.867	362.841	3.03064e-05	0.00147145
ENSOART00020040293	9	41690167	41758100	-	ENSOARG00020025684	CA8	CA8-201	5.5961	9.26245	63.6728	14.9163	0	0	0	1.64258	23.3619	0.410644	-50.4773	0.000361708	0.0102966
ENSOART00020040304	19	10744650	10859250	+	ENSOARG00020025681	STAC	STAC-201	812.895	413.82	270.796	359.396	15.8221	15.511	0	31.2549	464.227	15.647	-29.3866	4.58041e-08	7.03094e-06
ENSOART00020040331	3	229250131	229635267	+	ENSOARG00020016992	CACNA1C	CACNA1C-206	20.3325	0	46.5782	18.9334	0	0	0	0	21.461	0	-122.778	0.00108814	0.0236587
ENSOART00020040367	19	57897913	58005057	+	ENSOARG00020025721	TMCC1	TMCC1-201	183.523	98.9422	157.008	245.016	1409.2	646.24	723.025	452.574	171.122	807.76	4.71185	9.85461e-06	0.00061071
ENSOART00020040392	7	60423912	60436363	+	ENSOARG00020025732	LYSMD2	LYSMD2-201	21.5624	84.8319	77.6282	59.8966	6.19988	0	7.80645	8.17937	60.9798	5.54642	-11.0677	8.55055e-05	0.00339574
ENSOART00020040402	7	60442427	60479400	-	ENSOARG00020025738	SCG3	SCG3-201	37.1004	24.7322	58.8426	55.2998	17.5589	9.48944	9.18133	6.59237	43.9938	10.7055	-4.12148	0.000301099	0.00888821
ENSOART00020040433	23	37756005	37808181	+	ENSOARG00020025754	ANKRD29	ANKRD29-201	13.9891	60.2176	236.289	87.0085	14.9909	10.3397	7.84124	18.8949	99.3761	13.0167	-7.59959	0.000574687	0.0143865
ENSOART00020040463	9	43130746	43288699	-	ENSOARG00020025751	ASPH	ASPH-205	14.816	4.63881	15.5073	21.4345	330.548	134.625	421.482	33.8169	14.0992	230.118	16.132	1.72622e-06	0.000148477
ENSOART00020040469	9	43278073	43315788	-	ENSOARG00020025751	ASPH	ASPH-206	515.809	182.13	378.411	616.607	1700.25	1141.99	965.82	1222.69	423.239	1257.69	2.9685	0.000808543	0.0187392
ENSOART00020040508	9	44397192	44428710	-	ENSOARG00020025797	TTPA	TTPA-201	0	0	1.03037	2.48446	65.2064	7.76631	35.3725	10.7036	0.878706	29.7622	31.1002	0.000131998	0.00469522
ENSOART00020040610	19	58596716	58661189	-	ENSOARG00020025834	PPARG	PPARG-201	0	0	0	0	346.798	81.1005	993.039	0	0	355.234	1837.88	2.53007e-06	0.000203805
ENSOART00020040772	19	50925400	50934872	+	ENSOARG00020025928	PCBP4	PCBP4-202	156.936	309.077	212.435	65.2603	41.3033	39.6728	76.0139	30.4692	185.927	46.8648	-3.97705	0.000801878	0.018628
ENSOART00020040774	24	26420668	26430457	-	ENSOARG00020025930	ensembl	protein_coding	54.8263	27.813	61.8363	66.9457	394.799	231.102	103.489	165.458	52.8553	223.712	4.2167	0.000183449	0.00607085
ENSOART00020040813	1	42216311	42360624	+	ENSOARG00020025947	RAVER2	RAVER2-201	424.188	64.9409	111.634	128.624	37.7075	18.9848	44.6375	36.2875	182.347	34.4043	-5.31748	0.000497025	0.0130502
ENSOART00020040819	21	26200443	26255268	-	ENSOARG00020025951	ZDHHC13	ZDHHC13-202	175.076	97.408	83.7131	140.184	427.116	318.416	355.748	417.267	124.095	379.637	3.05083	5.39512e-06	0.000372525
ENSOART00020040876	11	12314764	12331251	-	ENSOARG00020025689	FASN	FASN-201	185.782	160.872	372.787	394.363	5455.03	2052.14	1110.87	537.507	278.451	2288.89	8.21685	6.65466e-05	0.00274935
ENSOART00020040899	11	12314764	12331251	-	ENSOARG00020025689	FASN	FASN-202	296.697	334.119	569.536	516.212	7156.06	2438.91	1614.38	848.782	429.141	3014.53	7.02373	6.21216e-05	0.00260976
ENSOART00020040913	11	12314764	12331251	-	ENSOARG00020025689	FASN	FASN-204	0	0	0	0	97.18	76.8375	23.6636	0	0	49.4203	255.795	0.000240765	0.00746034
ENSOART00020040926	1	15501429	15516195	-	ENSOARG00020026019	COL9A2	COL9A2-201	158.524	24.7463	7.23487	3.30065	0	1.72637	1.31291	0.824786	48.4515	0.966016	-50.9339	0.000112619	0.00418494
ENSOART00020040970	8	91362230	91508864	+	ENSOARG00020025996	MAP3K4	MAP3K4-203	0	0	0	0	0	20.7308	15.7802	40.4712	0	19.2455	99.6334	0.0027533	0.0472012
ENSOART00020041007	21	26883274	26887994	+	ENSOARG00020026073	ensembl	protein_coding	0	0	0	0	42.8988	0	208.465	0.816346	0	63.045	325.968	0.00108839	0.0236587
ENSOART00020041009	19	51382222	51672417	-	ENSOARG00020026066	DOCK3	DOCK3-201	17.5657	10.8274	10.353	45.2896	1.75127	0.863285	5.25772	4.12776	21.0089	3.00001	-7.25064	0.00186461	0.0349702
ENSOART00020041022	19	51696025	51723657	-	ENSOARG00020026087	MAPKAPK3	MAPKAPK3-201	394.217	553.375	507.876	269.909	138.722	122.498	205.915	43.6729	431.344	127.702	-3.38301	0.00129514	0.0268375
ENSOART00020041053	8	93536416	93681711	+	ENSOARG00020026100	QKI	QKI-203	0	0	0	0	17.6132	80.1536	0	17.2655	0	28.7581	148.967	0.00102333	0.0224895
ENSOART00020041066	1	112786384	112795046	-	ENSOARG00020026112	NES	NES-201	4534.86	983.701	5709.52	8349.52	1639.51	321.126	63.0828	602.573	4894.4	656.572	-7.45344	0.00252812	0.0442533
ENSOART00020041067	1	112820760	112826241	-	ENSOARG00020026113	CRABP2	CRABP2-201	699.877	1446.24	815.293	236.514	23.8472	10.3348	14.357	27.9007	799.482	19.1099	-41.6659	2.01581e-16	5.74649e-13
ENSOART00020041157	1	114305293	114306630	+	ENSOARG00020026164	ensembl	protein_coding	49.5797	26.2348	33.8083	14.9501	8.84058	8.60998	11.738	8.20026	31.1432	9.3472	-3.36204	0.00264445	0.045728
ENSOART00020041158	8	97226177	97231082	-	ENSOARG00020026165	ensembl	protein_coding	59.3177	419.124	58.916	35.4756	0	0	2.62589	7.42316	143.208	2.51226	-56.7194	1.68737e-05	0.000945829
ENSOART00020041163	8	97314747	97475609	+	ENSOARG00020026168	SMOC2	SMOC2-201	730.634	871.643	508.515	1361.13	132.67	100.05	308.04	273.439	867.98	203.55	-4.26855	0.000107269	0.00403876
ENSOART00020041170	8	97821907	97848702	-	ENSOARG00020026173	THBS2	THBS2-201	10259.3	3804.57	4655.18	12512.2	1932.65	1450.12	484.821	2644.95	7807.83	1628.13	-4.79511	0.000551791	0.0140626
ENSOART00020041278	11	28495902	28531260	-	ENSOARG00020026234	PEMT	PEMT-201	31.7785	165.144	66.6426	30.7116	7.95093	9.47295	30.0136	10.6662	73.5693	14.5259	-5.10609	0.00290633	0.0493161
ENSOART00020041284	11	28662482	28678578	-	ENSOARG00020026238	Srebp1	Srebp1-201	272.882	177.859	426.334	273.494	2590.42	834.696	1461.11	327.642	287.642	1303.47	4.52975	0.00113012	0.0243013
ENSOART00020041314	25	36952386	37005368	+	ENSOARG00020026261	TSPAN14	TSPAN14-202	12.0483	32.3262	0	36.2597	0	0	0	0	20.1586	0	-115.067	0.00184574	0.0347141
ENSOART00020041373	24	1894281	1910877	+	ENSOARG00020026296	CCNF	CCNF-201	16.672	13.9158	16.5376	18.9645	53.4942	118.222	106.339	107.21	16.5225	96.3163	5.7826	8.17628e-09	1.66488e-06
ENSOART00020041379	24	1323107	1325919	-	ENSOARG00020026302	IGFALS	IGFALS-201	36.1472	292.06	158.967	113.006	8.77376	5.17451	0	4.94338	150.045	4.72291	-30.965	4.23161e-08	6.69538e-06
ENSOART00020041511	24	2398190	2399685	+	ENSOARG00020026380	ensembl	protein_coding	42.5326	168.424	44.8913	29.0979	6.27087	0.841216	14.2923	2.40527	71.2365	5.95241	-12.2744	0.000172944	0.00579538
ENSOART00020041530	25	43771109	43787070	-	ENSOARG00020026390	ensembl	protein_coding	658.639	673.736	490.704	322.259	14.9441	43.9814	91.718	69.1587	536.334	54.9505	-9.7918	5.29438e-08	8.00374e-06
ENSOART00020041532	25	43771109	43787070	-	ENSOARG00020026390	ensembl	protein_coding	5005.54	7494.46	5282.04	2723.6	112.525	287.169	940.733	283.213	5126.41	405.91	-12.6387	1.76174e-07	2.19722e-05
ENSOART00020041533	25	43771448	43787070	-	ENSOARG00020026390	ensembl	protein_coding	31977.9	59178.3	44572.9	19990.1	641.472	2364.88	5736.93	2316.87	38929.8	2765.04	-14.0805	4.32826e-08	6.69538e-06
ENSOART00020041534	25	43771448	43786972	-	ENSOARG00020026390	ensembl	protein_coding	1944.22	527.978	1025.56	1069.63	24.7071	37.0431	152.82	156.016	1141.85	92.6467	-12.3416	1.08851e-06	0.000101029
ENSOART00020041542	11	29221802	29223864	-	ENSOARG00020026397	MFAP4	MFAP4-201	714.261	4321.5	1124.33	965.992	20.2585	64.6439	126.89	121.684	1781.52	83.3691	-21.3852	3.42268e-08	5.73947e-06
ENSOART00020041553	24	2437683	2439451	+	ENSOARG00020026408	TNFRSF12A	TNFRSF12A-201	168.59	1157.32	389.913	121.378	23.0103	23.2372	151.165	39.3276	459.299	59.1851	-7.78201	0.00153181	0.0301452
