# Supplementary material for: Intrauterine fetal growth restriction in sheep leads to sexually dimorphic programming of Preadipocytes' differentiation potential
Source: Physiol Rep. 2024 Dec 3;12(23):e70143. doi: 10.14814/phy2.70143 (PMC11614549; doi:10.14814/phy2.70143)
Supplement: Supplementary file 10 — Table S9.. [file PHY2-12-e70143-s016.xlsx]

## Sheet: common
Supplemental Table S9: List of common differentially regulated genes following differentiation of preadipocytes to mature adipocytes in control males and females.
transcript_id	Chr	Start	End	gene_id	gene_name	transcript_biotype	MC	MCD	Fold_Change.x	FC	FCD	Fold_Change.y
ENSOART00020001895	3	158688253	158774272	ENSOARG00020001262	ABCD2	ABCD2-201	0.916686	53.1245	54.9521	1.0925	33.5417	30.8949
ENSOART00020004858	1	285800811	285863952	ENSOARG00020003108	ABCG1	ABCG1-202	0	128.708	693.321	0	61.761	300.313
ENSOART00020018275	15	69789395	69974512	ENSOARG00020011977	ABTB2	ABTB2-201	8.95772	121.603	13.6399	9.36093	125.092	13.4286
ENSOART00020011196	15	59609432	59752782	ENSOARG00020007254	ACER3	ACER3-201	54.3497	572.654	10.5533	56.0354	150.696	2.6889
ENSOART00020021450	26	16089894	16132690	ENSOARG00020013348	ACSL1	ACSL1-205	147.919	4678.63	31.6479	104.631	1189.92	11.3604
ENSOART00020027072	22	36055704	36112486	ENSOARG00020017617	ACSL5	ACSL5-201	487.854	78.546	-6.22581	674.013	85.3152	-7.89725
ENSOART00020027273	22	36055706	36112486	ENSOARG00020017617	ACSL5	ACSL5-202	288.206	47.6643	-6.06952	396.07	89.4292	-4.43783
ENSOART00020026156	24	18437371	18489354	ENSOARG00020017006	ACSM1	ACSM1-201	0.316765	200.959	657.184	0	45.4659	221.319
ENSOART00020026564	24	18712053	18770021	ENSOARG00020017247	ACSM3	ACSM3-201	0.535911	134.962	269.056	0.395484	44.8856	88.0284
ENSOART00020022453	13	66988337	67030876	ENSOARG00020014319	ACSS2	ACSS2-202	64.7468	1769.47	27.392	61.1463	410.438	6.69768
ENSOART00020023981	3	143942495	143955820	ENSOARG00020015554	ACVRL1	ACVRL1-201	54.1846	5.35137	-10.0877	81.6901	9.17805	-8.93971
ENSOART00020022139	5	15480996	15498375	ENSOARG00020014322	ADAMTS10	ADAMTS10-201	186.794	14.6069	-12.7946	491.433	45.1714	-10.8703
ENSOART00020000137	1	119704827	119711953	ENSOARG00020000116	ADAMTS4	ADAMTS4-201	93.5789	455.705	4.86557	59.9659	282.779	4.70126
ENSOART00020016049	1	205758928	205914845	ENSOARG00020010155	ADCY5	ADCY5-201	0.523057	215.881	421.987	0.506747	98.2087	175.24
ENSOART00020000499	1	218921967	218933226	ENSOARG00020000398	ADIPOQ	ADIPOQ-201	6.01643	6736.41	1147.91	12.4458	990.442	80.2164
ENSOART00020024178	3	229003340	229041621	ENSOARG00020015760	AdpR2	AdpR2-201	340.204	2701.57	7.94227	348.427	1044.89	2.99754
ENSOART00020024075	3	8601342	8613974	ENSOARG00020015645	AK1	AK1-201	342.051	95.5665	-3.5736	554.991	108.511	-5.11262
ENSOART00020033776	8	82509095	82532992	ENSOARG00020021809	AKAP12	AKAP12-202	681.542	91.6274	-7.4532	1780.63	271.415	-6.56277
ENSOART00020021782	2	68106756	68163247	ENSOARG00020014246	ALDH1A1	ALDH1A1-202	42.8462	1770.25	41.3544	56.7448	1756.99	30.9511
ENSOART00020022156	2	68108098	68145809	ENSOARG00020014246	ALDH1A1	ALDH1A1-203	0.870708	162.894	172.84	1.99813	109.329	51.6883
ENSOART00020019358	24	41448824	41455226	ENSOARG00020012565	AMZ1	AMZ1-201	38.9518	7.46522	-5.25493	56.8613	13.5098	-4.25859
ENSOART00020033256	6	15400480	15757675	ENSOARG00020019914	ANK2	ANK2-203	656.124	171.237	-3.82281	435.487	142.127	-3.06641
ENSOART00020016301	13	18169405	18209715	ENSOARG00020010637	APBB1IP	APBB1IP-201	546.793	66.8432	-8.16252	460.884	71.4862	-6.4584
ENSOART00020032558	23	47338551	47369550	ENSOARG00020021079	APCDD1	APCDD1-201	3.71474	159.836	42.9606	9.37452	72.1015	7.81653
ENSOART00020004997	6	99250168	99260070	ENSOARG00020003258	AREG	AREG-202	1.77211	41.2782	23.5673	0.950737	23.206	26.0217
ENSOART00020002677	4	23383654	23384256	ENSOARG00020001774	ARL4A	ARL4A-201	14.5639	315.66	21.5545	32.8628	147.292	4.52429
ENSOART00020035642	20	11411794	11421291	ENSOARG00020022910	ARMC12	ARMC12-201	1.93037	21.7601	11.137	2.79135	36.1947	13.1911
ENSOART00020019831	5	17746809	17760507	ENSOARG00020012988	ARRDC5	ARRDC5-201	36.3847	6.50986	-5.52842	43.8375	11.287	-3.91319
ENSOART00020005377	3	61668069	61707984	ENSOARG00020003526	ATOH8	ATOH8-201	15.8159	242.703	15.5787	28.136	172.982	6.10858
ENSOART00020009615	10	38617017	38637015	ENSOARG00020006165	ATP12A	ATP12A-201	1.32151	277.343	196.292	1.6429	85.4765	55.1004
ENSOART00020013758	1	210014638	210052103	ENSOARG00020008942	BDH1	BDH1-201	32.904	209.146	6.33416	25.2625	74.1727	2.95866
ENSOART00020008691	4	69483721	69739506	ENSOARG00020005622	BMPER	BMPER-201	16.7665	211.587	12.674	12.1675	176.347	14.561
ENSOART00020004799	1	20152603	20157031	ENSOARG00020003142	BTBD19	BTBD19-201	96.6854	30.2112	-3.19186	153.071	37.9159	-4.00849
ENSOART00020034679	3	224147134	224157172	ENSOARG00020022383	C1R	C1R-201	11494.3	1531.84	-7.50276	9324.3	2361.98	-3.94774
ENSOART00020016734	20	29248150	29259588	ENSOARG00020009981	C2	C2-202	562.603	61.3694	-9.17577	353.674	51.0874	-6.93988
ENSOART00020025712	5	15986987	16023149	ENSOARG00020016763	C3	C3-201	33322.3	1581.27	-21.0721	28508.7	6625.2	-4.30298
ENSOART00020026406	14	58736076	58741949	ENSOARG00020017176	CA11	CA11-201	48.6409	4.91014	-10.0278	69.2678	10.9296	-6.3535
ENSOART00020012366	9	99515965	99554927	ENSOARG00020007980	CA13	CA13-203	18.3988	192.223	10.5198	4.03219	220.172	52.1336
ENSOART00020025108	11	23492431	23509492	ENSOARG00020016304	CACNB1	CACNB1-201	63.1987	18.324	-3.4377	119.386	42.1649	-2.81929
ENSOART00020017717	7	16012560	16021856	ENSOARG00020011634	CALML4	CALML4-201	443.485	161.135	-2.75169	639.235	253.015	-2.52425
ENSOART00020001036	3	193939021	193964802	ENSOARG00020000712	CARD10	CARD10-201	231.276	57.24	-4.05101	437.287	123.421	-3.54889
ENSOART00020026661	2	217673491	217697047	ENSOARG00020017221	CASP8	CASP8-201	721.878	209.64	-3.4398	870.552	305.045	-2.85265
ENSOART00020020433	5	101941250	102070402	ENSOARG00020012132	CAST	CAST-202	620.45	163.152	-3.80211	792.917	177.672	-4.46524
ENSOART00020020610	5	101942124	102070402	ENSOARG00020012132	CAST	CAST-203	931.366	412.338	-2.25853	1093.93	459.487	-2.38152
ENSOART00020022341	5	102022926	102071603	ENSOARG00020012132	CAST	CAST-210	2060.88	607.854	-3.39046	2288.06	878.432	-2.60367
ENSOART00020011950	2	207298342	207312386	ENSOARG00020007809	CAVIN2	CAVIN2-201	37.6569	983.106	26.2247	19.9616	194.171	9.7131
ENSOART00020005111	5	24682878	24891480	ENSOARG00020003324	CCDC192	CCDC192-201	0.313224	9.8139	32.3518	0.199132	18.2435	53.7249
ENSOART00020006902	2	38856057	38857619	ENSOARG00020004519	CCL19	CCL19-201	0.47684	40.855	81.8915	1.55992	49.5382	31.2525
ENSOART00020024123	20	17452109	17458261	ENSOARG00020015730	CCND3	CCND3-201	102.753	491.489	4.78449	114.079	330.894	2.90868
ENSOART00020024414	20	17452496	17546718	ENSOARG00020015730	CCND3	CCND3-204	43.7782	289.808	6.64351	53.6185	212.265	3.96678
ENSOART00020035582	21	46149200	46151521	ENSOARG00020022914	CD248	CD248-201	5015.24	637.231	-7.87214	5978.19	663.146	-9.01818
ENSOART00020003726	4	45281745	45316981	ENSOARG00020002333	CD36	CD36-208	0.951003	132.983	162.049	0	86.9402	422.681
ENSOART00020003767	4	45502274	45601450	ENSOARG00020002333	CD36	CD36-210	20.3865	4861.29	240.461	6.3235	1534.89	237.573
ENSOART00020031048	15	80806012	80861695	ENSOARG00020020176	CD82	CD82-201	26.4465	6.13684	-4.36341	59.8261	10.4375	-5.71827
ENSOART00020020534	21	44860370	44877580	ENSOARG00020013165	CDC42BPG	CDC42BPG-201	153.996	17.0439	-8.9766	191.336	36.0147	-5.33332
ENSOART00020009584	14	9653072	10825799	ENSOARG00020005989	CDH13	CDH13-201	624.949	25.0682	-24.9119	617.761	51.9878	-11.8906
ENSOART00020017842	14	46634838	46635925	ENSOARG00020011732	CEBPA	CEBPA-201	17.7887	803.616	45.1305	22.0641	189.555	8.5632
ENSOART00020030516	19	62599479	62625478	ENSOARG00020019822	CFAP100	CFAP100-201	15.841	105.795	6.58764	19.0495	88.18	4.65157
ENSOART00020015159	20	29241535	29247555	ENSOARG00020009870	CFB	CFB-201	985.383	75.4406	-13.0636	261.971	29.4757	-8.91476
ENSOART00020029064	14	60308712	60310786	ENSOARG00020018894	CLEC11A	CLEC11A-201	78.958	7.13845	-11.0915	144.289	10.8794	-13.3761
ENSOART00020032421	8	17072084	17146916	ENSOARG00020021014	CLVS2	CLVS2-201	0.523138	88.7369	173.481	0	22.9023	111.223
ENSOART00020023067	3	109052810	109077445	ENSOARG00020015072	CNGA3	CNGA3-201	373.119	14.8866	-25.0653	243.661	24.5853	-9.9064
ENSOART00020000366	3	41791631	41823966	ENSOARG00020000300	CNRIP1	CNRIP1-201	60.9627	17.8761	-3.3819	178.912	34.1415	-5.22831
ENSOART00020037907	20	5214314	5605501	ENSOARG00020024249	COL21A1	COL21A1-201	12.0768	555.394	46.3306	0	267.521	1302.34
ENSOART00020020045	1	11385626	11389353	ENSOARG00020013134	COL8A2	COL8A2-201	131.921	17.2042	-7.65034	298.147	38.9545	-7.66288
ENSOART00020012494	23	40023036	40200729	ENSOARG00020008142	COLEC12	COLEC12-201	2389.55	152.307	-15.6777	1964.6	264.84	-7.42774
ENSOART00020005037	3	161977094	162049455	ENSOARG00020003311	CPM	CPM-201	9.96888	331.266	33.2602	12.6792	425.397	33.9725
ENSOART00020013035	14	11671822	11722828	ENSOARG00020008254	CRISPLD2	CRISPLD2-201	764.381	3517.37	4.60059	1018.5	5447.06	5.34624
ENSOART00020000995	1	722758	762997	ENSOARG00020000704	CROCC2	CROCC2-201	146.513	13.7095	-10.6007	172.891	19.3648	-8.96009
ENSOART00020031624	9	81938772	81954142	ENSOARG00020020491	CTHRC1	CTHRC1-201	549.291	16.5919	-33.0526	1184.07	79.0688	-14.9821
ENSOART00020002906	2	14726142	14782993	ENSOARG00020001849	CTNNAL1	CTNNAL1-201	701.527	343.608	-2.04049	1160.28	490.565	-2.36551
ENSOART00020015713	13	59729460	59738584	ENSOARG00020010226	CTSZ	CTSZ-201	1956.07	909.272	-2.15102	2788.98	1027.97	-2.71239
ENSOART00020004811	1	175094857	175137139	ENSOARG00020003149	CYP4F8	CYP4F8-201	51.61	187.05	3.61036	61.341	301.492	4.92773
ENSOART00020013929	3	19912067	19927865	ENSOARG00020009035	CYS1	CYS1-201	54.5271	15.3303	-3.5498	79.7152	25.1663	-3.15093
ENSOART00020036450	8	22617452	22694077	ENSOARG00020023381	DCBLD1	DCBLD1-202	85.1329	229.788	2.69519	99.1061	258.703	2.61001
ENSOART00020015171	3	136931548	136966392	ENSOARG00020009720	DCN	DCN-204	8450.7	2072.71	-4.07638	8590.24	2685.62	-3.19851
ENSOART00020021121	20	29417954	29421503	ENSOARG00020013844	DDAH2	DDAH2-201	2100.3	204.075	-10.2935	4033.36	523.503	-7.70554
ENSOART00020033822	20	10953377	10974936	ENSOARG00020021870	DEF6	DEF6-201	156.9	14.4111	-10.8635	231.644	40.2592	-5.74402
ENSOART00020008105	4	112789700	112858037	ENSOARG00020005286	DENND2A	DENND2A-201	364.534	92.4721	-3.95674	391.788	102.737	-3.81214
ENSOART00020033127	15	46895698	47017426	ENSOARG00020020975	DENND2B	DENND2B-201	505.808	84.5483	-5.97706	602.996	104.206	-5.79573
ENSOART00020008478	15	58341633	58359820	ENSOARG00020005462	DGAT2	DGAT2-201	1.23628	517.655	417.702	0.198409	119.294	351.424
ENSOART00020008488	15	58341737	58359820	ENSOARG00020005462	DGAT2	DGAT2-202	0	650.384	3501.87	0	59.0615	287.37
ENSOART00020020821	3	8292510	8334825	ENSOARG00020009439	DNM1	DNM1-203	235.872	16.5394	-14.2296	358.477	61.093	-5.8524
ENSOART00020018157	11	40886110	40909088	ENSOARG00020011895	DOC2B	DOC2B-201	2.96507	137.36	43.9092	2.49653	83.6865	33.7999
ENSOART00020011782	12	39539558	39576211	ENSOARG00020007710	DPT	DPT-201	2134.04	93.0292	-22.958	4956.06	266.208	-18.621
ENSOART00020034194	20	44726426	44825639	ENSOARG00020021913	DTNBP1	DTNBP1-201	366.205	147.138	-2.48776	479.01	169.373	-2.82661
ENSOART00020038137	26	28068442	28081897	ENSOARG00020024395	DUSP4	DUSP4-201	7.06052	191.779	27.0294	3.14966	121.198	40.0899
ENSOART00020036311	6	18329750	18464982	ENSOARG00020023319	ELOVL6	ELOVL6-201	131.087	3823.72	29.1461	97.2808	1084.57	11.1455
ENSOART00020020070	11	27023536	27029571	ENSOARG00020013136	EME1	EME1-201	95.1318	184.186	1.93702	96.0765	198.079	2.05569
ENSOART00020036162	6	18037872	18117648	ENSOARG00020023177	ENPEP	ENPEP-201	5.68181	424.114	73.5365	6.61682	168.416	25.945
ENSOART00020002024	3	35717941	35720256	ENSOARG00020001343	ENSOARG00020001343	protein_coding	427.742	94.9024	-4.50694	537.706	107.164	-5.01059
ENSOART00020004468	1	135249420	135294415	ENSOARG00020002904	ENSOARG00020002904	protein_coding	70.8821	1.13049	-69.2981	87.3917	6.5588	-13.541
ENSOART00020007496	9	14811523	14819940	ENSOARG00020004887	ENSOARG00020004887	pseudogene	101.638	370.183	3.64527	96.1129	257.709	2.67839
ENSOART00020008185	6	122231708	122311361	ENSOARG00020005331	ENSOARG00020005331	protein_coding	375.356	113.79	-3.29254	464.64	165.825	-2.80533
ENSOART00020008804	1	286828783	286837942	ENSOARG00020005689	ENSOARG00020005689	protein_coding	14.1349	393.446	27.669	11.0469	159.381	14.5028
ENSOART00020008962	8	89877929	89921733	ENSOARG00020005804	ENSOARG00020005804	protein_coding	5444.8	1582.19	-3.44146	6803.76	2388.38	-2.8484
ENSOART00020011145	20	34473738	34474049	ENSOARG00020007306	ENSOARG00020007306	protein_coding	0.694584	32.4356	44.7009	0.647552	15.2235	20.3187
ENSOART00020011219	20	29160830	29174971	ENSOARG00020007257	ENSOARG00020007257	protein_coding	495.798	18.1633	-27.2786	1065.35	122.087	-8.73119
ENSOART00020011838	2	113514587	113524574	ENSOARG00020007711	ENSOARG00020007711	protein_coding	10.9067	99.1868	9.07611	3.29939	54.6518	17.0814
ENSOART00020014302	20	34340977	34344753	ENSOARG00020009345	ENSOARG00020009345	protein_coding	1.80981	38.7881	21.7968	3.79682	35.1448	8.93145
ENSOART00020014535	2	39794565	39809457	ENSOARG00020009249	ENSOARG00020009249	protein_coding	0	200.737	1080.61	0	46.9318	228.416
ENSOART00020014812	2	39794565	39808822	ENSOARG00020009249	ENSOARG00020009249	protein_coding	0	541.871	2917.66	0	87.6666	426.729
ENSOART00020015072	2	110232041	110249490	ENSOARG00020009753	ENSOARG00020009753	protein_coding	29140.2	7755.12	-3.75741	27498.8	8929.93	-3.07938
ENSOART00020015463	14	61194289	61200877	ENSOARG00020009968	ENSOARG00020009968	protein_coding	134.678	24.4397	-5.46476	264.902	47.4759	-5.57384
ENSOART00020016667	7	76360018	76596483	ENSOARG00020010910	ENSOARG00020010910	protein_coding	280.773	37.5082	-7.46472	278.393	63.2354	-4.40158
ENSOART00020017912	5	11135124	11145002	ENSOARG00020011465	ENSOARG00020011465	pseudogene	192.509	63.2633	-3.0289	323.623	136.744	-2.36438
ENSOART00020018315	14	41856032	41862293	ENSOARG00020011920	ENSOARG00020011920	protein_coding	14.0305	4745.91	338.423	11.4553	1266.28	111.331
ENSOART00020018778	11	30246575	30261287	ENSOARG00020012198	ENSOARG00020012198	protein_coding	52.4013	5.40118	-9.68514	92.4386	10.211	-9.11205
ENSOART00020022259	12	59117248	59158060	ENSOARG00020014528	ENSOARG00020014528	protein_coding	53.7856	4.93684	-10.7291	100.429	18.6794	-5.35918
ENSOART00020024722	15	45145688	45159437	ENSOARG00020016111	ENSOARG00020016111	protein_coding	0	45.6232	245.82	0.348982	43.5108	128.901
ENSOART00020024820	3	3987931	4011016	ENSOARG00020014951	ENSOARG00020014951	protein_coding	99.2739	25.2765	-3.96474	156.055	45.6266	-3.43783
ENSOART00020024943	9	60189702	60195574	ENSOARG00020016227	ENSOARG00020016227	protein_coding	1.85572	246.484	129.435	4.91069	196.078	39.2219
ENSOART00020025469	4	124000192	124024889	ENSOARG00020016555	ENSOARG00020016555	protein_coding	0	32.8072	176.677	0	12.1004	58.8674
ENSOART00020025615	9	79614868	79615617	ENSOARG00020016720	ENSOARG00020016720	processed_pseudogene	9.18888	227.659	24.6321	10.6911	679.933	63.2337
ENSOART00020026698	18	69008395	69016106	ENSOARG00020017370	ENSOARG00020017370	protein_coding	15.0863	54.8993	3.60425	12.1106	57.2375	4.73187
ENSOART00020026710	14	60114045	60132569	ENSOARG00020017319	ENSOARG00020017319	protein_coding	760.795	147.548	-5.15296	764.826	215.282	-3.54786
ENSOART00020027084	2	161712357	161797223	ENSOARG00020017401	ENSOARG00020017401	protein_coding	9.85297	222.559	22.5695	12.1691	154.201	12.6768
ENSOART00020027257	9	62989710	62998386	ENSOARG00020017690	ENSOARG00020017690	protein_coding	1.9957	243.803	117.349	3.92283	194.44	48.4573
ENSOART00020029015	12	83299690	83328060	ENSOARG00020018847	ENSOARG00020018847	protein_coding	85.5567	5.81674	-14.877	95.0599	7.94947	-12.0258
ENSOART00020029717	14	53880604	53882782	ENSOARG00020019317	ENSOARG00020019317	pseudogene	0.26738	216.601	703.708	0.339591	32.7213	97.378
ENSOART00020030741	18	70056993	70060211	ENSOARG00020019970	ENSOARG00020019970	protein_coding	519.594	108.867	-4.77019	1476.19	211.393	-6.98487
ENSOART00020031509	12	77106303	77106563	ENSOARG00020020456	ENSOARG00020020456	protein_coding	1.42703	332.949	229.536	4.24252	99.6343	24.1507
ENSOART00020032203	14	37638757	37654991	ENSOARG00020019957	ENSOARG00020019957	pseudogene	165.753	346.513	2.08756	152.695	483.097	3.16584
ENSOART00020032407	11	36454377	36457189	ENSOARG00020021001	ENSOARG00020021001	protein_coding	5.86878	728.984	126.458	4.6955	159.356	34.6254
ENSOART00020035714	15	27360637	27361215	ENSOARG00020022996	ENSOARG00020022996	protein_coding	0	23.6515	127.399	0	32.7844	159.639
ENSOART00020035750	22	37686774	37688177	ENSOARG00020023000	ENSOARG00020023000	pseudogene	0.657776	26.8243	37.6514	0.801472	22.3566	27.5617
ENSOART00020038656	X	89130630	89137838	ENSOARG00020024643	ENSOARG00020024643	protein_coding	80.429	216.274	2.6857	89.5224	227.229	2.52999
ENSOART00020041533	25	43771448	43787070	ENSOARG00020026390	ENSOARG00020026390	protein_coding	5069.2	1135.4	-4.46488	20023.4	3799.56	-5.26974
ENSOART00020024129	23	44049072	44139564	ENSOARG00020015184	EPB41L3	EPB41L3-205	136.791	6.05065	-22.5516	267.104	17.9937	-14.739
ENSOART00020024242	4	55938567	55972025	ENSOARG00020015795	EPDR1	EPDR1-201	326.299	36.2151	-8.9628	251.571	26.5641	-9.4802
ENSOART00020006929	3	175030647	175043814	ENSOARG00020004517	ESYT1	ESYT1-201	1258.53	454.924	-2.76818	1762.36	596.231	-2.95701
ENSOART00020027055	9	62825357	62830354	ENSOARG00020017607	FABP4	FABP4-201	8.9115	61721.6	6928.63	13.711	7694.16	568.175
ENSOART00020017767	2	159460154	159540844	ENSOARG00020011213	FAP	FAP-201	9971.53	857.387	-11.6271	11122.2	1588.57	-7.00288
ENSOART00020019547	17	66876955	66913388	ENSOARG00020012804	FBXO21	FBXO21-201	480.171	1386.54	2.88689	546.929	1794.5	3.28053
ENSOART00020026545	21	42124222	42125364	ENSOARG00020017260	FEN1	FEN1-201	60.7792	191.15	3.13637	44.8193	183.757	4.09104
ENSOART00020025939	21	29901233	29937087	ENSOARG00020016876	FEZ1	FEZ1-201	373.915	24.009	-15.598	596.26	84.5983	-7.03353
ENSOART00020016435	6	129349275	129360579	ENSOARG00020010713	FGFRL1	FGFRL1-201	9.2192	281.094	30.2556	15.3645	152.235	9.76991
ENSOART00020035500	20	11254529	11324058	ENSOARG00020022803	FKBP5	FKBP5-201	414.041	13192.8	31.8546	279.219	11808.3	42.2757
ENSOART00020035534	20	11262613	11324058	ENSOARG00020022803	FKBP5	FKBP5-202	78.9306	4566.38	57.7955	95.9403	3816.11	39.7383
ENSOART00020039750	13	8019029	8020978	ENSOARG00020025346	FLRT3	FLRT3-201	610.719	124.642	-4.90385	563.179	144.042	-3.91111
ENSOART00020005852	12	581335	587615	ENSOARG00020003825	FMOD	FMOD-201	857.332	38.142	-22.4713	1878.22	256.906	-7.30923
ENSOART00020003570	3	36057838	36059886	ENSOARG00020002344	FNDC4	FNDC4-201	25.5468	1.31288	-20.0208	68.8724	4.79074	-14.444
ENSOART00020036373	X	66560063	66565548	ENSOARG00020023355	FOXO4	FOXO4-201	61.5376	460.676	7.49289	86.428	1145.14	13.2474
ENSOART00020017837	8	74597459	74618682	ENSOARG00020011740	FUCA2	FUCA2-201	371.94	140.165	-2.65267	422.825	222.057	-1.90388
ENSOART00020026752	18	19199768	19206939	ENSOARG00020017222	FURIN	FURIN-201	309.963	950.643	3.06487	393.615	1394.66	3.54335
ENSOART00020028487	21	9582495	9592731	ENSOARG00020018518	FZD4	FZD4-201	166.143	2366.87	14.2446	217.488	2062.97	9.47625
ENSOART00020006363	2	25866843	25868270	ENSOARG00020004157	GADD45G	GADD45G-201	39.4063	485.443	12.3797	37.048	304.387	8.20516
ENSOART00020030477	11	34187222	34385573	ENSOARG00020019487	GAS7	GAS7-201	149.204	29.8475	-5.01364	375.528	50.2208	-7.50091
ENSOART00020026733	17	48094320	48401890	ENSOARG00020017332	GASK1B	GASK1B-202	1270.9	279.732	-4.54492	1395.36	337.742	-4.13384
ENSOART00020018155	2	235999366	236006903	ENSOARG00020011884	GLB1L	GLB1L-201	202.211	67.1379	-3.00805	284.163	105.152	-2.69896
ENSOART00020013900	2	114729082	114762660	ENSOARG00020008815	GLRA3	GLRA3-206	3.03515	491.178	158.88	2.09645	153.125	77.0206
ENSOART00020022708	15	88502462	88516027	ENSOARG00020014797	GLYAT	GLYAT-201	0.216774	594.142	1947.21	0	142.313	692.698
ENSOART00020022791	6	108596154	108657424	ENSOARG00020014882	GPAT3	GPAT3-201	16.0393	244.477	15.2361	23.0191	202.747	8.84584
ENSOART00020031278	X	110060865	110165549	ENSOARG00020020284	GPC4	GPC4-201	1136.57	117.789	-9.64573	1074.81	221.485	-4.8517
ENSOART00020038887	26	7061733	7308922	ENSOARG00020024811	GPM6A	GPM6A-203	196.486	22.7821	-8.636	203.417	46.1207	-4.40573
ENSOART00020011751	X	12527228	12571892	ENSOARG00020007561	GPM6B	GPM6B-204	7.09275	215.172	30.2288	4.04904	146.991	35.8599
ENSOART00020010357	4	35404101	35429204	ENSOARG00020006751	GPNMB	GPNMB-201	3681.9	630.973	-5.83395	3496.44	696.48	-5.02013
ENSOART00020008783	7	29688880	29689431	ENSOARG00020005702	GREM1	GREM1-201	115.377	18.2787	-6.38509	154.123	6.48452	-23.5939
ENSOART00020011063	20	33403050	33403730	ENSOARG00020007249	H1-5	H1-5-201	7.45364	52.6186	7.08641	10.206	37.672	3.77045
ENSOART00020004226	4	30644258	30754311	ENSOARG00020002586	HDAC9	HDAC9-207	32.6562	4.78824	-7.07348	44.7815	5.55706	-8.06971
ENSOART00020009841	20	34414318	34414950	ENSOARG00020006370	HIST1H1T	HIST1H1T-201	1.80381	90.8667	51.6433	1.50111	32.5836	20.7706
ENSOART00020017484	2	185109903	185151306	ENSOARG00020011495	HNMT	HNMT-201	206.947	79.6945	-2.60683	215.997	76.4192	-2.83068
ENSOART00020033634	2	126866085	126902958	ENSOARG00020021735	HS6ST1	HS6ST1-201	210.275	501.524	2.38628	212.777	622.104	2.92237
ENSOART00020031185	14	49196451	49198068	ENSOARG00020020268	HSPB6	HSPB6-201	201.026	35.461	-5.71803	386.984	76.4205	-5.06123
ENSOART00020028202	6	126597236	126625723	ENSOARG00020018235	HTRA3	HTRA3-201	923.091	146.599	-6.30568	2061.16	286.81	-7.19116
ENSOART00020010630	3	18763018	18764977	ENSOARG00020006940	ID2	ID2-201	130.708	1137.46	8.71035	237.285	787.539	3.31891
ENSOART00020011909	21	51230111	51254773	ENSOARG00020007754	IGF2	IGF2-201	1.41675	470.479	351.091	16.3496	789.289	48.071
ENSOART00020003988	4	83695257	83703580	ENSOARG00020002594	IGFBP3	IGFBP3-201	43.0089	1998.21	46.3964	81.8136	1155.84	14.139
ENSOART00020012654	3	142893586	142897244	ENSOARG00020008241	IGFBP6	IGFBP6-201	9490.98	493.27	-19.2425	17688.3	2533.16	-6.98289
ENSOART00020036967	18	24907209	25020693	ENSOARG00020023691	IL16	IL16-201	17.2905	0.769528	-22.6705	29.3142	1.66507	-18.0053
ENSOART00020034783	17	38828128	38906634	ENSOARG00020021629	INTS7	INTS7-203	132.32	308.118	2.32445	135.235	317.906	2.3478
ENSOART00020025169	17	70226308	70235399	ENSOARG00020016405	IQCD	IQCD-201	53.8552	13.1948	-4.05918	99.9413	21.1403	-4.70513
ENSOART00020013267	14	24110786	24113375	ENSOARG00020008675	IRX3	IRX3-201	53.4813	237.162	4.43501	32.5769	275.126	8.48995
ENSOART00020006829	13	12669947	12752433	ENSOARG00020004363	ITIH5	ITIH5-201	1.10396	561.763	483.531	4.4477	2919.5	645.777
ENSOART00020010383	22	54476046	54513254	ENSOARG00020006692	JAKMIP3	JAKMIP3-202	42.3776	0	-232.738	79.369	0	-481.895
ENSOART00020015419	21	34071426	34102000	ENSOARG00020009874	JAM3	JAM3-202	288.387	1519.61	5.27139	388.219	1652.72	4.25719
ENSOART00020027682	13	75713895	75786291	ENSOARG00020017975	JPH2	JPH2-201	454.557	28.7004	-15.8774	533.167	58.0985	-9.18658
ENSOART00020016460	14	13921106	13996368	ENSOARG00020010721	JPH3	JPH3-201	1.22517	13.6281	10.9517	1.89166	49.908	27.2733
ENSOART00020037251	12	66424946	66465479	ENSOARG00020023869	KIAA1614	KIAA1614-201	150.567	27.1298	-5.53741	193.972	67.7665	-2.86024
ENSOART00020007722	14	27326716	27357026	ENSOARG00020004375	KIFC3	KIFC3-201	208.559	93.568	-2.22404	285.068	97.6867	-2.91424
ENSOART00020036767	6	64097277	64128352	ENSOARG00020023555	KLB	KLB-201	0	718.425	3869.02	0.957628	219.937	241.04
ENSOART00020033515	11	57025173	57058809	ENSOARG00020021667	KLHL25	KLHL25-201	18.641	138.938	7.49308	22.3078	94.1982	4.20187
ENSOART00020013748	7	47923748	47939322	ENSOARG00020008870	LACTB	LACTB-201	2922.91	957.684	-3.05158	3109.54	1197.63	-2.59582
ENSOART00020006561	10	25163566	25422247	ENSOARG00020004280	LHFPL6	LHFPL6-201	956.062	247.178	-3.8694	1630.26	418.831	-3.89277
ENSOART00020030288	14	54061580	54072858	ENSOARG00020019526	LIPE	LIPE-203	1.39314	497.321	376.477	2.1504	84.0599	40.4384
ENSOART00020016866	10	54662129	54880165	ENSOARG00020010566	LMO7	LMO7-201	5219.3	605.94	-8.61303	4056.37	1082.51	-3.7476
ENSOART00020016619	2	180961418	182391945	ENSOARG00020006148	LRP1B	LRP1B-201	8.46395	206.611	24.5351	7.85201	388.065	48.7837
ENSOART00020003237	1	3309913	3468648	ENSOARG00020002080	LRRFIP1	LRRFIP1-201	1012.89	457.244	-2.21459	1898.1	481.823	-3.93811
ENSOART00020014705	3	178009308	178042166	ENSOARG00020009366	LTA4H	LTA4H-201	500.908	1860.63	3.71532	614.504	1283.04	2.08929
ENSOART00020028957	21	45510947	45529975	ENSOARG00020018123	LTBP3	LTBP3-201	1546.13	134.944	-11.4462	1799.43	406.25	-4.43126
ENSOART00020030811	X	44355423	44456903	ENSOARG00020020034	MAOA	MAOA-201	120.945	551.97	4.56742	73.839	246.535	3.33611
ENSOART00020022844	16	62170474	62285390	ENSOARG00020014889	MARCHF11	MARCHF11-201	93.8932	7.14594	-13.3175	105.555	4.50282	-23.572
ENSOART00020031734	X	111134740	111171293	ENSOARG00020020532	MBNL3	MBNL3-202	0.753566	107.001	143.932	1.98795	111.902	57.2453
ENSOART00020022838	15	32680059	32686991	ENSOARG00020014906	MCAM	MCAM-201	8.94632	508.185	56.3508	10.4036	164.528	15.4771
ENSOART00020017232	17	62209275	62263070	ENSOARG00020011120	MLXIP	MLXIP-201	137.444	443.638	3.22606	141.29	842.722	5.96581
ENSOART00020013156	14	27542102	27561128	ENSOARG00020008563	MMP15	MMP15-201	30.6793	117.823	3.83259	30.2219	110.147	3.6088
ENSOART00020018626	1	273399157	273435552	ENSOARG00020012177	MRAS	MRAS-201	237.045	109.251	-2.1629	300.222	132.053	-2.2706
ENSOART00020026182	21	48094867	48103337	ENSOARG00020017039	MRGPRF	MRGPRF-201	43.8793	1.4483	-29.9628	82.1081	7.91901	-10.4598
ENSOART00020011053	1	105788565	105796852	ENSOARG00020007236	MTMR11	MTMR11-201	23.9038	1.29059	-19.0283	55.38	6.72804	-8.3935
ENSOART00020018227	9	30717932	30877482	ENSOARG00020011599	MTSS1	MTSS1-204	257.994	19.8922	-12.9264	408.816	11.6664	-35.1668
ENSOART00020015246	9	27505598	27510575	ENSOARG00020009900	MYC	MYC-201	839.848	2169.79	2.58241	888.286	1875.47	2.11098
ENSOART00020041066	1	112786384	112795046	ENSOARG00020026112	NES	NES-201	2006.69	396.961	-5.05473	2197.69	211.78	-10.3766
ENSOART00020009435	13	44642728	44664730	ENSOARG00020006077	NET1	NET1-202	144.979	414.935	2.85937	293.365	951.212	3.24125
ENSOART00020029277	1	58461057	58491645	ENSOARG00020018583	NEXN	NEXN-203	3975	714.752	-5.56331	5411.81	783.639	-6.9053
ENSOART00020036763	7	45927040	46009522	ENSOARG00020023556	NID2	NID2-201	1644.03	6086.11	3.70177	1417.42	8699.43	6.13577
ENSOART00020037699	9	86748435	86832310	ENSOARG00020024078	NIPAL2	NIPAL2-201	54.3537	3.90786	-13.5516	86.4444	12.3733	-7.02504
ENSOART00020038634	2	169939640	169959770	ENSOARG00020024663	NMI	NMI-201	506.548	172.385	-2.9391	583.659	214.52	-2.71933
ENSOART00020030587	16	43316001	43390138	ENSOARG00020019849	NPR3	NPR3-202	11.5997	894.63	76.1406	12.9406	441.5	33.7482
ENSOART00020023164	12	82367375	82492313	ENSOARG00020015025	NR5A2	NR5A2-202	0	157.205	846.445	0	424.385	2066.24
ENSOART00020031545	15	46733429	46759820	ENSOARG00020020408	NRIP3	NRIP3-201	3.17344	69.0458	22.2837	3.05425	50.9707	16.8912
ENSOART00020004908	13	28818784	28858527	ENSOARG00020003222	OPTN	OPTN-201	2488.92	649.921	-3.82902	3316.24	646.483	-5.12849
ENSOART00020027053	3	28616971	28618489	ENSOARG00020017609	OSR1	OSR1-201	210.855	53.4756	-3.96152	308.959	110.01	-2.8067
ENSOART00020023572	16	63912625	63941089	ENSOARG00020015405	OTULINL	OTULINL-201	25.8125	610.099	23.5267	65.731	750.976	11.4184
ENSOART00020009373	13	54216480	54217383	ENSOARG00020006060	OXT	OXT-201	0.264698	144.077	468.908	0.805969	211.864	259.728
ENSOART00020039842	21	20201981	20362388	ENSOARG00020025388	PAK1	PAK1-201	971.868	388.63	-2.50252	939.883	386.71	-2.42883
ENSOART00020025582	15	71096213	71176171	ENSOARG00020016385	PAMR1	PAMR1-201	692.505	58.3586	-11.8606	1834.78	228.931	-8.02508
ENSOART00020012325	6	103666219	103687016	ENSOARG00020008001	PAQR3	PAQR3-201	74.9716	298.506	3.97703	66.7263	213.415	3.17918
ENSOART00020005668	15	30705378	30728925	ENSOARG00020003703	PCSK7	PCSK7-201	175.85	413.473	2.3516	185.096	405.326	2.18417
ENSOART00020024539	3	141541051	141554297	ENSOARG00020015560	PDE1B	PDE1B-201	9.66043	93.6541	9.88846	5.26774	51.0556	9.2486
ENSOART00020013541	15	40934025	41110636	ENSOARG00020008382	PDE3B	PDE3B-202	193.957	2907.78	14.9937	56.4125	1053.33	18.7099
ENSOART00020013372	16	21559263	21581348	ENSOARG00020007357	PDE4D	PDE4D-210	0	39.4969	212.716	0	87.2389	424.258
ENSOART00020034671	8	67310180	67666388	ENSOARG00020022379	PDE7B	PDE7B-201	1.56951	201.312	129.793	0	304.156	1480.72
ENSOART00020035042	26	21130651	21211733	ENSOARG00020022593	PDGFRL	PDGFRL-201	1466.05	192.384	-7.62032	1354.45	393.057	-3.44557
ENSOART00020032749	4	14711228	14723125	ENSOARG00020021170	PDK4	PDK4-201	16.8661	804.319	47.3724	23.1351	550.981	23.6861
ENSOART00020035001	11	35633583	35648557	ENSOARG00020022543	PER1	PER1-201	44.5446	354.877	7.94075	87.6667	435.631	4.97288
ENSOART00020022629	9	55779673	55809135	ENSOARG00020014740	PI15	PI15-201	3.32843	74.052	21.825	5.92534	128.407	22.0767
ENSOART00020006293	16	11839965	11921313	ENSOARG00020004041	PIK3R1	PIK3R1-201	417.981	2386.45	5.7107	543.478	2826.23	5.19816
ENSOART00020036601	25	30881125	30887093	ENSOARG00020023452	PLAU	PLAU-201	683.655	80.9814	-8.4647	992.066	158.524	-6.26553
ENSOART00020038934	11	36810558	36823257	ENSOARG00020024866	PLD2	PLD2-201	280.602	116.258	-2.42042	384.895	225.279	-1.70705
ENSOART00020019396	18	18508861	18520637	ENSOARG00020012577	PLIN1	PLIN1-202	19.5649	1727.58	88.5838	9.99495	610.259	61.15
ENSOART00020021654	5	18099249	18105576	ENSOARG00020014173	PLIN4	PLIN4-201	1.11732	275.285	265.098	0.592184	155.033	226.969
ENSOART00020032578	1	32640693	32726462	ENSOARG00020021119	PLPP3	PLPP3-201	457.006	1976.13	4.32505	583.926	2368.26	4.05433
ENSOART00020038420	X	127422867	127521914	ENSOARG00020024402	PLS3	PLS3-202	6277.4	1454.74	-4.316	7204.86	2486.35	-2.8977
ENSOART00020007634	10	26662568	26696371	ENSOARG00020004992	POSTN	POSTN-201	1985.05	137.371	-14.4425	9571.35	526.171	-18.1913
ENSOART00020007740	10	26662568	26696370	ENSOARG00020004992	POSTN	POSTN-202	2429.95	320.417	-7.58017	10071.6	594.562	-16.9391
ENSOART00020007933	10	26662568	26696175	ENSOARG00020004992	POSTN	POSTN-204	958.357	132.17	-7.23733	4137.58	221.152	-18.7065
ENSOART00020023697	3	141530427	141538446	ENSOARG00020015494	PPP1R1A	PPP1R1A-201	0	200.504	1079.47	0.399696	102.799	194.306
ENSOART00020022557	11	23173457	23181452	ENSOARG00020014711	PPP1R1B	PPP1R1B-201	0	402.964	2170.04	1.04211	108.981	114.716
ENSOART00020001235	3	1200200	1203718	ENSOARG00020000883	PPP1R26	PPP1R26-201	215.652	45.1966	-4.76199	235.57	88.077	-2.67212
ENSOART00020034005	5	60230603	60813928	ENSOARG00020021670	PPP2R2B	PPP2R2B-202	38.8342	0	-212.848	99.9532	0	-606.947
ENSOART00020005874	12	707657	710709	ENSOARG00020003850	PRELP	PRELP-201	416.887	34.0875	-12.1988	382.82	47.0909	-8.12161
ENSOART00020033742	11	43236581	43243479	ENSOARG00020021767	PROCA1	PROCA1-201	297.551	125.116	-2.37352	457.314	156.377	-2.92148
ENSOART00020027253	8	12032677	12033915	ENSOARG00020017736	PRSS35	PRSS35-201	8723.25	369.364	-23.6146	7192.06	662.963	-10.847
ENSOART00020022008	14	52945429	52955930	ENSOARG00020014413	PRX	PRX-201	281.04	57.5247	-4.88071	331.014	119.972	-2.76695
ENSOART00020003010	4	109812178	109920284	ENSOARG00020001975	PTN	PTN-201	11894.6	2605.5	-4.5652	21471.3	4842.25	-4.43415
ENSOART00020001372	1	250843217	250848677	ENSOARG00020000946	PTX3	PTX3-201	188.418	36369.5	193.271	183.868	18901.1	102.878
ENSOART00020033237	14	54441335	54444112	ENSOARG00020021478	RABAC1	RABAC1-201	0	167.679	903.129	0	67.2563	327.437
ENSOART00020015629	24	39953256	40004241	ENSOARG00020010079	RADIL	RADIL-201	44.1499	2.30101	-19.6209	85.62	12.9261	-6.6803
ENSOART00020011581	3	142803158	142811570	ENSOARG00020007395	RARG	RARG-203	239.495	32.027	-7.40429	245.642	58.4751	-4.22017
ENSOART00020014889	6	106452208	106727938	ENSOARG00020009096	RASGEF1B	RASGEF1B-203	0	156.162	840.09	0	73.065	355.464
ENSOART00020021988	13	61084445	61098601	ENSOARG00020014327	RBM38	RBM38-201	4.70245	101.714	21.2988	7.83367	46.8429	6.00666
ENSOART00020038433	21	44060783	44064699	ENSOARG00020024538	RCOR2	RCOR2-201	115.068	22.1963	-5.1868	169.982	60.4973	-2.80605
ENSOART00020029553	12	12839525	12842451	ENSOARG00020019242	RGS2	RGS2-201	147.085	931.445	6.33656	126.481	1321.81	10.4538
ENSOART00020031256	2	10469117	10567688	ENSOARG00020019825	RGS3	RGS3-202	162.79	22.601	-7.19683	213.791	52.0029	-4.09928
ENSOART00020018912	7	78793159	78887327	ENSOARG00020012405	RHOJ	RHOJ-201	25.4505	3.42544	-7.40978	37.2557	7.88003	-4.71848
ENSOART00020000046	1	15755125	15770824	ENSOARG00020000046	RIMS3	RIMS3-201	77.9788	7.4127	-10.6309	80.3032	12.9967	-6.20406
ENSOART00020018272	11	40943877	41028642	ENSOARG00020011967	RPH3AL	RPH3AL-201	47.0138	11.0496	-4.25992	72.688	17.832	-4.01836
ENSOART00020035163	20	18874848	18888120	ENSOARG00020022645	RSPH9	RSPH9-201	80.0869	17.1716	-4.67627	146.32	32.2036	-4.53461
ENSOART00020036458	21	43852882	43914042	ENSOARG00020023116	RTN3	RTN3-205	697.564	1417.66	2.03175	701.546	1022.38	1.45785
ENSOART00020034953	11	40333479	40407789	ENSOARG00020022541	RTN4RL1	RTN4RL1-201	4.04805	72.8856	18.6113	3.54083	64.2322	17.7476
ENSOART00020002818	1	124843628	124895934	ENSOARG00020001851	RXRG	RXRG-202	0	149.228	803.83	0.252754	26.8199	79.1731
ENSOART00020015176	X	15655067	15659100	ENSOARG00020009888	S100G	S100G-201	23.3989	458.549	19.6827	7.32021	152.737	21.257
ENSOART00020007627	5	13351808	13353184	ENSOARG00020004996	S1PR5	S1PR5-201	7.18993	154.022	21.3735	11.1945	71.5819	6.3276
ENSOART00020017743	11	26783091	26799649	ENSOARG00020011664	SAMD14	SAMD14-201	272.177	84.4581	-3.21686	476.407	142.59	-3.33454
ENSOART00020022998	5	45701349	45728657	ENSOARG00020015016	SBNO2	SBNO2-201	1150.01	456.342	-2.52195	1347.89	610.604	-2.20627
ENSOART00020021206	6	75447043	75841241	ENSOARG00020013824	SCFD2	SCFD2-201	547.571	266.113	-2.0572	667.755	324.058	-2.05752
ENSOART00020008039	1	29017292	29069269	ENSOARG00020005241	SCP2	SCP2-201	152.09	955.803	6.2915	144.188	884.111	6.13135
ENSOART00020018220	4	73149592	73194716	ENSOARG00020011928	SCRN1	SCRN1-201	283.224	63.2781	-4.4763	517.842	94.4989	-5.48486
ENSOART00020031310	15	46647469	46717385	ENSOARG00020018704	SCUBE2	SCUBE2-203	6.839	456.607	66.219	14.0767	210.582	14.9664
ENSOART00020031356	15	46647469	46717385	ENSOARG00020018704	SCUBE2	SCUBE2-204	29.2388	786.507	26.9918	25.137	457.859	18.1868
ENSOART00020003426	4	44901608	45104350	ENSOARG00020002255	SEMA3C	SEMA3C-201	566.695	46.0765	-12.3063	1341.14	152.473	-8.79872
ENSOART00020015151	8	31503071	31523908	ENSOARG00020009820	SESN1	SESN1-202	2.53847	70.809	27.2842	4.76555	81.4265	17.3798
ENSOART00020006516	13	12392466	12550673	ENSOARG00020004270	SFMBT2	SFMBT2-201	15.1832	348.256	22.8546	13.6002	342.814	25.2436
ENSOART00020038837	26	39585424	39625227	ENSOARG00020024807	SFRP1	SFRP1-201	2790.18	148.591	-18.7824	3638.56	871.249	-4.17542
ENSOART00020027013	17	4571440	4579937	ENSOARG00020017587	SFRP2	SFRP2-201	444.507	1464.84	3.29686	245.027	1751.5	7.14048
ENSOART00020024103	4	55921074	55930918	ENSOARG00020015741	SFRP4	SFRP4-201	2629.24	160.766	-16.3483	1057.22	94.5322	-11.1944
ENSOART00020019770	6	74456747	74481737	ENSOARG00020012938	SGCB	SGCB-201	391.352	1027.84	2.62712	441.946	1873.67	4.2371
ENSOART00020015099	7	67442487	67461839	ENSOARG00020009604	SHF	SHF-202	96.6413	23.4815	-4.12814	196.778	51.2051	-3.83121
ENSOART00020004071	5	23718599	23790300	ENSOARG00020002649	SLC27A6	SLC27A6-201	0	75.8073	408.421	0.197985	30.25	89.1099
ENSOART00020009524	3	85271618	85304450	ENSOARG00020006134	SLC3A1	SLC3A1-201	113.166	3828.57	33.9099	150.932	1854.14	12.2997
ENSOART00020016194	11	40650698	40688738	ENSOARG00020010323	SLC43A2	SLC43A2-202	21.2884	120.933	5.63937	28.5955	253.698	8.86175
ENSOART00020023083	11	42066754	42095413	ENSOARG00020014883	SLC6A4	SLC6A4-201	33.2938	223.066	6.69776	27.978	230.726	8.29235
ENSOART00020023440	11	42079137	42099059	ENSOARG00020014883	SLC6A4	SLC6A4-203	24.5588	282.315	11.4528	2.02429	268.379	128.806
ENSOART00020021324	24	1533872	1544189	ENSOARG00020013748	SLC9A3R2	SLC9A3R2-201	198.296	40.8589	-4.82913	282.132	52.9998	-5.33793
ENSOART00020008723	1	267736965	268388501	ENSOARG00020005671	SLC9A9	SLC9A9-201	282.292	99.1326	-2.83911	348.365	120.399	-2.89349
ENSOART00020015812	6	25501797	25565761	ENSOARG00020010274	SLC9B2	SLC9B2-202	98.8792	23.4849	-4.24206	204.593	59.8592	-3.42542
ENSOART00020016242	X	97070497	97073031	ENSOARG00020010627	SLITRK2	SLITRK2-201	630.268	20.2308	-31.1381	460.606	41.2354	-11.1714
ENSOART00020038997	17	14025722	14107060	ENSOARG00020024894	SMAD1	SMAD1-203	819.384	249.525	-3.28672	787.139	360.365	-2.18596
ENSOART00020022053	5	64865029	64865211	ENSOARG00020014435	SMIM3	SMIM3-201	86.1371	411.817	4.76862	78.1053	448.374	5.73716
ENSOART00020006644	7	85150506	85293123	ENSOARG00020004340	SMOC1	SMOC1-201	67.4866	554.335	8.21391	86.9846	567.703	6.51765
ENSOART00020012424	14	38495873	38520098	ENSOARG00020008084	SMPD3	SMPD3-201	0.317571	118.288	386.853	0.253587	41.9218	123.658
ENSOART00020016706	13	65624357	65654261	ENSOARG00020010934	SNTA1	SNTA1-201	92.4209	14.7814	-6.24102	160.389	31.0021	-5.19342
ENSOART00020028152	26	16765265	16972642	ENSOARG00020015782	SORBS2	SORBS2-202	36.8726	670.953	18.2506	18.3697	633.133	34.3189
ENSOART00020028233	26	16765265	16863381	ENSOARG00020015782	SORBS2	SORBS2-203	18.3072	599.703	32.7929	31.1105	662.384	21.2137
ENSOART00020028287	26	16765265	16863381	ENSOARG00020015782	SORBS2	SORBS2-204	106.718	1351.44	12.6887	59.0488	1402.4	23.7686
ENSOART00020028391	26	16765265	16854436	ENSOARG00020015782	SORBS2	SORBS2-205	5.65604	97.5714	17.5021	8.6615	146.634	16.7446
ENSOART00020028481	26	16765265	16838499	ENSOARG00020015782	SORBS2	SORBS2-206	4.92909	60.9128	12.6508	3.42487	37.4738	11.1453
ENSOART00020031768	2	45267257	45291546	ENSOARG00020020583	SORBS3	SORBS3-201	617.125	319.56	-1.93336	912.616	423.161	-2.15541
ENSOART00020030330	15	34886888	35048551	ENSOARG00020019410	SORL1	SORL1-201	5.87814	223.395	37.8512	1.63433	192.507	103.659
ENSOART00020019989	6	74490532	74538277	ENSOARG00020013016	SPATA18	SPATA18-202	6.86749	86.3911	12.5785	2.88538	203.558	69.5405
ENSOART00020026360	14	51083870	51089416	ENSOARG00020017011	SPRED3	SPRED3-202	14.3447	0.806493	-18.8116	18.0545	0.785961	-25.2319
ENSOART00020029714	5	55670812	55676384	ENSOARG00020019332	SPRY4	SPRY4-201	3.12719	51.9201	16.4664	2.09743	41.2479	20.1111
ENSOART00020014402	21	46482045	46514733	ENSOARG00020008743	SPTBN2	SPTBN2-201	7.68958	198.157	25.7511	8.1559	113.151	13.6849
ENSOART00020006500	14	66686386	66708430	ENSOARG00020004206	SSC5D	SSC5D-201	53.541	8.48463	-6.30679	103.259	9.09066	-11.3744
ENSOART00020025973	5	106215240	106317977	ENSOARG00020016902	ST8SIA4	ST8SIA4-201	25.5756	336.867	13.1777	52.2257	379.014	7.23993
ENSOART00020040304	19	10744650	10859250	ENSOARG00020025681	STAC	STAC-201	217.39	23.4342	-9.3534	229.468	29.5072	-7.76797
ENSOART00020002935	4	81935967	81945283	ENSOARG00020001912	STEAP2	STEAP2-201	984.933	168.882	-5.83359	1082.3	468.027	-2.31419
ENSOART00020037513	9	86262963	86572200	ENSOARG00020024012	STK3	STK3-201	1175.76	405.745	-2.89656	1444.16	629.274	-2.2938
ENSOART00020033915	7	8214812	8377997	ENSOARG00020021763	SV2C	SV2C-201	1.01896	35.8767	35.5048	2.10836	28.3242	13.943
ENSOART00020031098	6	51424962	51570943	ENSOARG00020019954	TBC1D19	TBC1D19-201	636.745	202.384	-3.14647	977.695	325.836	-3.00009
ENSOART00020025268	25	7753549	7844487	ENSOARG00020016274	TBCE	TBCE-201	928.299	502.892	-1.84506	1104.65	546.868	-2.02042
ENSOART00020022798	2	258954621	259001172	ENSOARG00020014896	TCEA3	TCEA3-201	66.2755	4.19036	-15.7461	198.162	16.9444	-11.7129
ENSOART00020038766	26	38574455	38574775	ENSOARG00020024760	TCIM	TCIM-201	227.846	65.0469	-3.48128	209.455	47.5143	-4.39437
ENSOART00020025008	17	78818140	78833558	ENSOARG00020016266	TCN2	TCN2-201	367.131	40.6026	-9.0551	727.596	136.579	-5.32761
ENSOART00020034553	2	255735063	255741565	ENSOARG00020022308	TENT5B	TENT5B-201	2.3421	57.4438	24.9835	2.59577	34.6014	13.066
ENSOART00020036322	7	55336983	55434682	ENSOARG00020023244	TEX9	TEX9-201	93.5267	26.1147	-3.57481	163.037	55.9798	-2.91265
ENSOART00020039566	21	19671473	19671916	ENSOARG00020025234	THRSP	THRSP-201	0	723.296	3894.99	0	115.474	562.048
ENSOART00020002122	1	132459538	132627848	ENSOARG00020001378	TIAM1	TIAM1-201	221.659	7.9921	-27.6875	165.418	10.9557	-14.9718
ENSOART00020003258	2	60643414	60817983	ENSOARG00020002116	TLE4	TLE4-201	0	30.7872	165.869	1.03856	40.1378	43.0484
ENSOART00020007875	1	260060745	260068320	ENSOARG00020005149	TM4SF1	TM4SF1-201	207.613	938.537	4.52571	278.606	1156.39	4.15073
ENSOART00020040367	19	57897913	58005057	ENSOARG00020025721	TMCC1	TMCC1-201	153.196	706.151	4.61198	175.538	448.35	2.54823
ENSOART00020007395	17	73561565	73562437	ENSOARG00020004848	TMEM119	TMEM119-201	1083.51	98.3839	-11.0044	1763.53	507.667	-3.47367
ENSOART00020013957	21	51507870	51509631	ENSOARG00020009054	TNNI2	TNNI2-201	22.9251	2.13958	-11.0398	27.3395	1.83799	-14.9543
ENSOART00020032398	KZ319282.1	1234012	1294698	ENSOARG00020020941	TOM1L1	TOM1L1-201	395.996	60.3718	-6.54996	667.883	146.338	-4.55646
ENSOART00020008786	2	55568910	55575272	ENSOARG00020005664	TPM2	TPM2-202	26743.6	8064.1	-3.31639	43419.4	8919.68	-4.86773
ENSOART00020037527	26	26223925	26287623	ENSOARG00020024043	TRMT9B	TRMT9B-201	3.49497	76.7592	21.6042	1.26436	170.124	131.737
ENSOART00020021297	13	84021676	84311630	ENSOARG00020013957	TSHZ2	TSHZ2-201	93.0112	543.136	5.83503	107.567	748.467	6.94819
ENSOART00020003229	4	93308272	93373666	ENSOARG00020002120	TSPAN12	TSPAN12-201	6.58302	76.3109	11.6731	11.7825	53.4707	4.54357
ENSOART00020015786	15	32011426	32015827	ENSOARG00020010334	TTC36	TTC36-201	0.530684	475.326	951.527	2.45284	42.0823	17.1755
ENSOART00020013016	2	235512974	235529545	ENSOARG00020008478	TTLL4	TTLL4-201	66.9706	182.166	2.72178	102.342	263.005	2.56341
ENSOART00020020848	3	185723056	185783069	ENSOARG00020013624	TXNRD1	TXNRD1-201	1364.91	2547.24	1.86618	1203.45	2515.25	2.08927
ENSOART00020006261	15	37863308	37912369	ENSOARG00020004095	USH1C	USH1C-201	9.34786	0	-51.1888	19.3974	0	-117.32
ENSOART00020038372	2	76234855	76267462	ENSOARG00020024482	VLDLR	VLDLR-202	444.421	98.611	-4.52007	497.333	93.6213	-5.30947
ENSOART00020035949	6	113271671	113294575	ENSOARG00020023129	WFS1	WFS1-201	510.715	1941.22	3.79967	513.85	1291.76	2.51252
ENSOART00020027749	X	121439985	121464710	ENSOARG00020017807	XPNPEP2	XPNPEP2-202	991.419	63.8304	-15.5253	1018.62	128.969	-7.90077
ENSOART00020027839	X	121439985	121446991	ENSOARG00020017807	XPNPEP2	XPNPEP2-201	120.76	6.56465	-18.2544	154.276	9.65877	-15.832
ENSOART00020035665	15	27130991	27329387	ENSOARG00020022958	ZBTB16	ZBTB16-201	3.87615	782.836	199.792	0.740477	1362.24	1723.21
