# Supplementary material for: Intrauterine fetal growth restriction in sheep leads to sexually dimorphic programming of Preadipocytes' differentiation potential
Source: Physiol Rep. 2024 Dec 3;12(23):e70143. doi: 10.14814/phy2.70143 (PMC11614549; doi:10.14814/phy2.70143)
Supplement: Supplementary file 11 — Table S10. [file PHY2-12-e70143-s009.xlsx]

## Sheet: common_GR
Supplemental Table S10: List of common differentially regulated genes following differentiation of preadipocytes to mature adipocytes in growth-restricted males and females.
transcript_id	Chr	Start	End	gene_id	gene_name	transcript_biotype.	MFGR	MFGRD	Fold_Change	FFGR	FFGRD	Fold_Change2
ENSOART00020004610	4	32809420	32924150	ENSOARG00020002948	Abcb5	ABCB5-201	0	51.778	280.164	0.517602	39.1912	71.562
ENSOART00020001895	3	158688253	158774272	ENSOARG00020001262	Abcd2	ABCD2-201	0.257527	60.7489	198.136	0.231552	74.1735	232.787
ENSOART00020004803	1	285784697	285863952	ENSOARG00020003108	Abcg1	ABCG1-201	0	63.6772	342.024	2.57732	184.939	67.0866
ENSOART00020004858	1	285800811	285863952	ENSOARG00020003108	Abcg1	ABCG1-202	0.908404	73.4823	85.166	0.953616	229.515	227.017
ENSOART00020037916	5	63239823	63370771	ENSOARG00020023876	Ablim3	ABLIM3-203	297.102	43.4732	-6.94907	617.899	91.8821	-6.7347
ENSOART00020038199	14	51727276	51741063	ENSOARG00020024434	Acp7	ACP7-201	25.3163	0.85271	-27.887	22.8066	0.533917	-47.9263
ENSOART00020021066	26	16089894	16132769	ENSOARG00020013348	Acsl1	ACSL1-203	94.4089	1582.56	16.7589	97.7378	2837.24	29.0559
ENSOART00020021284	26	16089894	16132769	ENSOARG00020013348	Acsl1	ACSL1-204	122.33	1206.36	9.85398	137.331	2591.08	18.8744
ENSOART00020021450	26	16089894	16132690	ENSOARG00020013348	Acsl1	ACSL1-205	220.19	2291.14	10.4034	103.363	4087.57	39.5196
ENSOART00020027273	22	36055706	36112486	ENSOARG00020017617	Acsl5	ACSL5-202	257.82	28.7562	-9.07747	289.23	45.7362	-6.3574
ENSOART00020023981	3	143942495	143955820	ENSOARG00020015554	Acvrl1	ACVRL1-201	48.2868	8.03974	-6.35396	86.5346	3.63786	-24.1187
ENSOART00020011850	1	111421877	111431877	ENSOARG00020007047	Adam15	ADAM15-204	129.623	33.708	-3.8805	183.865	42.0329	-4.39251
ENSOART00020022139	5	15480996	15498375	ENSOARG00020014322	Adamts10	ADAMTS10-201	227.617	31.8968	-7.08479	442.317	31.0022	-14.2508
ENSOART00020007194	18	6053494	6442859	ENSOARG00020004620	Adamts17	ADAMTS17-201	18.973	184.795	9.74812	32.2598	310.16	9.55763
ENSOART00020000137	1	119704827	119711953	ENSOARG00020000116	Adamts4	ADAMTS4-201	72.3079	276.593	3.83216	48.5332	525.874	10.7806
ENSOART00020016049	1	205758928	205914845	ENSOARG00020010155	Adcy5	ADCY5-201	0.455279	126.751	259.186	1.13548	197.66	165.574
ENSOART00020009581	14	20038186	20098385	ENSOARG00020006198	Adcy7	ADCY7-201	25.9805	1.63814	-15.7833	61.4874	4.8269	-12.4662
ENSOART00020000499	1	218921967	218933226	ENSOARG00020000398	Adipoq	ADIPOQ-201	10.9053	3210.11	293.324	99.8388	5413.04	54.2548
ENSOART00020024178	3	229003340	229041621	ENSOARG00020015760	Adpr2	AdpR2-201	401.523	1814.98	4.518	441.138	2797.08	6.33924
ENSOART00020014699	X	93750206	94289790	ENSOARG00020009371	Aff2	AFF2-203	1.29524	141.003	110.167	0	131.245	679.323
ENSOART00020001444	3	5741146	5765037	ENSOARG00020000990	Aif1L	AIF1L-201	29.5537	1.19032	-28.4564	68.2946	2.15216	-32.1157
ENSOART00020026975	7	23181633	23190248	ENSOARG00020017465	Ajuba	AJUBA-201	403.314	107.415	-3.73178	571.936	96.6376	-5.90312
ENSOART00020024075	3	8601342	8613974	ENSOARG00020015645	Ak1	AK1-201	604.069	111.894	-5.4156	930.213	129.824	-7.17753
ENSOART00020021782	2	68106756	68163247	ENSOARG00020014246	Aldh1A1	ALDH1A1-202	105.332	1501.44	14.2436	33.4727	2302.12	68.4992
ENSOART00020021907	2	68106756	68161372	ENSOARG00020014246	Aldh1A1	ALDH1A1-201	1.50974	239.638	163.583	8.15284	225.426	27.4761
ENSOART00020022156	2	68108098	68145809	ENSOARG00020014246	Aldh1A1	ALDH1A1-203	4.56865	87.3973	19.0284	2.28436	140.373	58.8534
ENSOART00020039527	21	19625450	19651168	ENSOARG00020025204	Alg8	ALG8-201	43.125	104.866	2.42638	58.5523	122.323	2.09009
ENSOART00020033303	11	36558961	36571714	ENSOARG00020021553	Alox12	ALOX12-201	39.7342	4.22799	-9.69198	76.2915	2.67255	-28.8824
ENSOART00020040433	23	37756005	37808181	ENSOARG00020025754	Ankrd29	ANKRD29-201	111.64	5.05181	-22.1952	99.3761	13.0167	-7.59959
ENSOART00020018127	8	53488992	53547315	ENSOARG00020011876	Ankrd6	ANKRD6-201	47.3567	1.68476	-26.7139	77.4489	5.36986	-14.4392
ENSOART00020022511	9	31460403	31518048	ENSOARG00020014445	Anxa13	ANXA13-202	44.094	3.90666	-10.7961	194.774	25.9727	-7.55748
ENSOART00020033326	25	30442475	30463809	ENSOARG00020021523	Anxa7	ANXA7-202	949.375	343.474	-2.7584	1086.75	396.813	-2.74208
ENSOART00020032558	23	47338551	47369550	ENSOARG00020021079	Apcdd1	APCDD1-201	5.31226	76.7864	14.341	11.6	152.075	13.3106
ENSOART00020018429	2	264466236	264618695	ENSOARG00020011152	Arhgef10L	ARHGEF10L-203	471.61	156.047	-3.02154	560.587	212.219	-2.64148
ENSOART00020007401	1	6565750	6566517	ENSOARG00020004841	Arl4C	ARL4C-201	201.541	41.0888	-4.86221	451.901	40.1172	-11.2431
ENSOART00020034991	2	168500465	168537507	ENSOARG00020022563	Arl6Ip6	ARL6IP6-201	135.611	350.077	2.58382	142.49	362.652	2.53997
ENSOART00020035642	20	11411794	11421291	ENSOARG00020022910	Armc12	ARMC12-201	2.10691	52.1176	25.517	3.04556	59.9041	19.6062
ENSOART00020030906	26	20699239	20727589	ENSOARG00020019754	Asah1	ASAH1-202	1456.61	585.732	-2.48524	1322.99	488.628	-2.70753
ENSOART00020032884	X	604556	626110	ENSOARG00020021300	Asmt	ASMT-201	18.3367	1.78561	-11.421	20.2694	1.40386	-14.2246
ENSOART00020009690	17	75348422	75356018	ENSOARG00020006240	Asphd2	ASPHD2-201	67.9185	24.1045	-2.77257	98.2554	27.397	-3.56627
ENSOART00020005377	3	61668069	61707984	ENSOARG00020003526	Atoh8	ATOH8-201	16.2127	204.538	12.4903	22.3141	275.466	12.3379
ENSOART00020009615	10	38617017	38637015	ENSOARG00020006165	Atp12A	ATP12A-201	0.714429	195.268	267.499	3.09226	348.733	108.822
ENSOART00020028858	14	37570070	37571275	ENSOARG00020018774	B3Gnt9	B3GNT9-201	207.744	82.4443	-2.5353	277.896	85.704	-3.25051
ENSOART00020003975	1	284550053	284653553	ENSOARG00020002588	Bace2	BACE2-201	1848.16	559.683	-3.29855	2126.14	576.244	-3.69026
ENSOART00020001761	4	107103033	107132526	ENSOARG00020001182	Bpgm	BPGM-201	326.406	117.934	-2.76617	868.212	136.548	-6.35629
ENSOART00020004799	1	20152603	20157031	ENSOARG00020003142	Btbd19	BTBD19-201	143.293	48.995	-2.95141	246.372	40.8661	-6.01991
ENSOART00020024451	3	186637687	186682627	ENSOARG00020015885	C12Orf75	C12orf75-202	1075.48	331.341	-3.24728	1470.25	262.924	-5.59264
ENSOART00020024555	3	186637911	186682917	ENSOARG00020015885	C12Orf75	C12orf75-204	169.144	49.5052	-3.4231	232.102	39.8817	-5.83262
ENSOART00020015848	12	26243254	26252928	ENSOARG00020010358	C1Orf115	C1orf115-201	192.566	46.1423	-4.14061	232.145	36.6655	-6.31729
ENSOART00020018706	11	9890251	9912338	ENSOARG00020012269	C1Qtnf1	C1QTNF1-201	978.63	16484.2	16.8414	1496.19	12730.8	8.50859
ENSOART00020034679	3	224147134	224157172	ENSOARG00020022383	C1R	C1R-201	11154.5	2220.54	-5.02373	7269.29	1628.05	-4.4649
ENSOART00020016734	20	29248150	29259588	ENSOARG00020009981	C2	C2-202	442.681	41.3018	-10.8024	625.726	52.0569	-12.0107
ENSOART00020012298	9	99515803	99549928	ENSOARG00020007980	Ca13	CA13-202	0	60.931	330.071	0	54.0868	279.7
ENSOART00020012366	9	99515965	99554927	ENSOARG00020007980	Ca13	CA13-203	7.34278	271.869	37.246	2.55278	221.413	81.4838
ENSOART00020037859	25	17322486	17453730	ENSOARG00020024239	Cabcoco1	CABCOCO1-201	115.391	53.155	-2.18628	169.869	63.5249	-2.67748
ENSOART00020006941	8	23575814	23580228	ENSOARG00020004537	Calhm5	CALHM5-201	63.6641	24.3413	-2.64668	75.0233	20.7929	-3.58511
ENSOART00020019169	5	64283213	64345425	ENSOARG00020012100	Camk2A	CAMK2A-202	25.4008	0.675067	-49.6378	30.356	1.2055	-25.4588
ENSOART00020024618	11	38851173	38871042	ENSOARG00020015809	Camkk1	CAMKK1-201	75.1406	27.8043	-2.70203	132.366	41.2095	-3.21874
ENSOART00020001036	3	193939021	193964802	ENSOARG00020000712	Card10	CARD10-201	319.392	110.684	-2.87426	396.622	101.025	-3.92108
ENSOART00020018997	24	41294421	41333430	ENSOARG00020012438	Card11	CARD11-201	477.66	115.169	-4.17549	852.765	124.521	-6.84431
ENSOART00020026661	2	217673491	217697047	ENSOARG00020017221	Casp8	CASP8-201	985.976	255.671	-3.84999	749.05	248.055	-3.01662
ENSOART00020020610	5	101942124	102070402	ENSOARG00020012132	Cast	CAST-203	1178.28	382.551	-3.08927	1151.8	382.604	-3.01147
ENSOART00020022341	5	102022926	102071603	ENSOARG00020012132	Cast	CAST-210	2588.92	816.546	-3.16812	2231.81	865.598	-2.57852
ENSOART00020005111	5	24682878	24891480	ENSOARG00020003324	Ccdc192	CCDC192-201	0.896137	24.2589	25.6363	0.257549	30.7174	96.2905
ENSOART00020006902	2	38856057	38857619	ENSOARG00020004519	Ccl19	CCL19-201	0.643607	74.9184	107.4	2.76974	65.1507	25.1463
ENSOART00020027023	11	47858131	47859969	ENSOARG00020017573	Ccl2	CCL2-201	3479.4	262.435	-13.29	3843.42	262.474	-14.6478
ENSOART00020028807	8	63376919	63379291	ENSOARG00020018720	Ccn2	CCN2-201	4175.58	896.116	-4.65974	6072.41	727.617	-8.3446
ENSOART00020028398	21	48706453	48715672	ENSOARG00020018440	Ccnd1	CCND1-201	260.504	15.4312	-17.0051	387.66	21.2891	-18.1692
ENSOART00020004300	1	127304586	127389336	ENSOARG00020002799	Cd247	CD247-201	187.322	43.6481	-4.31022	335.642	58.1594	-5.76438
ENSOART00020035582	21	46149200	46151521	ENSOARG00020022914	Cd248	CD248-201	6430.24	783.928	-8.21	6185.31	1074.53	-5.75576
ENSOART00020012276	2	79054016	79065182	ENSOARG00020007985	Cd274	CD274-201	31.6937	2.51397	-12.3794	26.1335	1.92191	-13.2058
ENSOART00020003726	4	45281745	45316981	ENSOARG00020002333	Cd36	CD36-208	0	301.054	1625.66	4.11927	348.78	82.228
ENSOART00020003767	4	45502274	45601450	ENSOARG00020002333	Cd36	CD36-210	26.8936	1495.6	55.5492	97.9964	4369.98	44.5274
ENSOART00020021767	14	67981491	67981952	ENSOARG00020014263	Cdc42Ep5	CDC42EP5-201	84.8912	15.1721	-5.86063	277.202	14.0019	-20.0404
ENSOART00020009584	14	9653072	10825799	ENSOARG00020005989	Cdh13	CDH13-201	1123.66	42.873	-26.2943	453.973	13.7242	-32.8044
ENSOART00020017842	14	46634838	46635925	ENSOARG00020011732	Cebpa	CEBPA-201	17.2971	411.045	23.6375	36.314	892.958	24.5523
ENSOART00020027396	14	37418096	37429541	ENSOARG00020017788	Ces2	CES2-201	131.597	23.3279	-5.64081	141.875	14.4864	-9.85558
ENSOART00020030516	19	62599479	62625478	ENSOARG00020019822	Cfap100	CFAP100-201	23.314	166.476	7.16791	22.0172	189.99	8.62814
ENSOART00020001767	1	131039743	131051915	ENSOARG00020001184	Cfap298-Tcp10L	CFAP298-TCP10L-201	860.608	442.634	-1.94691	927.825	460.496	-2.01534
ENSOART00020015159	20	29241535	29247555	ENSOARG00020009870	Cfb	CFB-201	463.65	74.9674	-6.16888	386.066	15.8504	-24.5508
ENSOART00020005795	12	415130	425032	ENSOARG00020003795	Chi3L1	CHI3L1-201	1236.62	232.213	-5.33306	973.491	113.189	-8.59372
ENSOART00020019574	4	73410035	73750735	ENSOARG00020012268	Chn2	CHN2-204	548.483	207.123	-2.64143	730.673	254.16	-2.87153
ENSOART00020024703	2	236274334	236279277	ENSOARG00020016108	Chpf	CHPF-201	2226.86	677.429	-3.29121	2835.53	737.112	-3.84823
ENSOART00020035737	22	47110019	47183481	ENSOARG00020023005	Chst15	CHST15-201	4.09859	72.0804	17.5267	15.1725	120.327	7.81605
ENSOART00020014661	8	70578112	70580091	ENSOARG00020009551	Cited2	CITED2-201	289.06	1131.12	3.90775	369.875	1467.45	3.96339
ENSOART00020029064	14	60308712	60310786	ENSOARG00020018894	Clec11A	CLEC11A-201	97.6688	7.0199	-14.7573	129.417	5.00561	-26.056
ENSOART00020021047	20	29412450	29417453	ENSOARG00020013786	Clic1	CLIC1-201	2248.01	589.944	-3.81213	4289.72	626.678	-6.84766
ENSOART00020014786	1	271009722	271743384	ENSOARG00020009535	Clstn2	CLSTN2-201	81.6631	5.75771	-14.8118	61.5927	4.09425	-14.6589
ENSOART00020032421	8	17072084	17146916	ENSOARG00020021014	Clvs2	CLVS2-201	0.267216	24.6104	80.0945	1.00464	21.7977	25.1312
ENSOART00020024599	14	37136592	37144325	ENSOARG00020016016	Cmtm3	CMTM3-201	1003.8	309.525	-3.24371	1318.29	385.578	-3.41685
ENSOART00020023067	3	109052810	109077445	ENSOARG00020015072	Cnga3	CNGA3-201	446.757	18.7553	-23.944	534.399	11.695	-45.1729
ENSOART00020000366	3	41791631	41823966	ENSOARG00020000300	Cnrip1	CNRIP1-201	111.519	24.7521	-4.44748	251.08	24.9163	-10.1173
ENSOART00020000380	3	41791631	41814524	ENSOARG00020000300	Cnrip1	CNRIP1-202	389.126	70.5223	-5.5469	693.644	97.5174	-7.12491
ENSOART00020037907	20	5214314	5605501	ENSOARG00020024249	Col21A1	COL21A1-201	0	431.471	2329.62	1.85062	513.588	266.725
ENSOART00020005366	10	94950481	95078243	ENSOARG00020003497	Col4A1	COL4A1-201	11184.3	47210.5	4.2212	7865.94	69611.7	8.84955
ENSOART00020020045	1	11385626	11389353	ENSOARG00020013134	Col8A2	COL8A2-201	400.922	37.2748	-10.8462	979.915	40.2159	-24.2446
ENSOART00020001120	4	103067758	103230725	ENSOARG00020000807	Copg2	COPG2-201	596.859	235.321	-2.53618	650.16	284.031	-2.28674
ENSOART00020005037	3	161977094	162049455	ENSOARG00020003311	Cpm	CPM-201	11.4932	465.907	40.7686	9.16114	443.934	47.5226
ENSOART00020029088	24	11631256	11760234	ENSOARG00020018897	Cpped1	CPPED1-201	145.129	29.3892	-5.02877	158.45	30.5336	-5.20453
ENSOART00020011609	13	54697056	54703549	ENSOARG00020007610	Cpxm1	CPXM1-201	1432.72	318.187	-4.4998	1920.23	396.262	-4.84447
ENSOART00020035656	22	46892097	47026600	ENSOARG00020022962	Cpxm2	CPXM2-201	1321.66	32.6534	-40.7254	741.268	9.01201	-81.7333
ENSOART00020041067	1	112820760	112826241	ENSOARG00020026113	Crabp2	CRABP2-201	749.518	40.9799	-18.4112	799.482	19.1099	-41.6659
ENSOART00020013035	14	11671822	11722828	ENSOARG00020008254	Crispld2	CRISPLD2-201	1251.98	5197.41	4.15215	1194.29	4106.37	3.43778
ENSOART00020034565	11	35555968	35574613	ENSOARG00020022224	Ctc1	CTC1-201	49.2786	127.451	2.58824	46.0937	146.377	3.1419
ENSOART00020031624	9	81938772	81954142	ENSOARG00020020491	Cthrc1	CTHRC1-201	1500.71	27.0971	-55.0797	2049.25	17.5278	-116.129
ENSOART00020014833	1	106508318	106519864	ENSOARG00020009669	Ctsk	CTSK-201	27985.8	3391.62	-8.25157	27145.2	3940.71	-6.88833
ENSOART00020002572	2	30950864	30956220	ENSOARG00020001702	Ctsv	CTSV-201	4495.08	1134.52	-3.96282	3614.69	1261.71	-2.8652
ENSOART00020025937	23	4391478	4458302	ENSOARG00020016854	Cyb5A	CYB5A-201	46.8255	204.597	4.3427	36.9496	357.358	9.61904
ENSOART00020019460	20	21462989	21548128	ENSOARG00020012671	Cyp39A1	CYP39A1-202	367.712	122.249	-2.99567	285.45	109.303	-2.6061
ENSOART00020013929	3	19912067	19927865	ENSOARG00020009035	Cys1	CYS1-201	52.8725	11.4836	-4.89701	141.1	28.0692	-5.0697
ENSOART00020012522	7	73432029	73441692	ENSOARG00020008146	Dact1	DACT1-201	517.417	93.3981	-5.50254	491.824	112.209	-4.37415
ENSOART00020021121	20	29417954	29421503	ENSOARG00020013844	Ddah2	DDAH2-201	3900.7	382.156	-10.2171	4625.24	279.031	-16.5845
ENSOART00020001877	3	173764473	173768202	ENSOARG00020001256	Ddit3	DDIT3-201	1643.5	612.785	-2.68389	2581.26	588.955	-4.38227
ENSOART00020033822	20	10953377	10974936	ENSOARG00020021870	Def6	DEF6-201	245.32	26.4693	-9.40491	319.237	17.7253	-18.0621
ENSOART00020008844	4	113797956	113842251	ENSOARG00020005703	Dennd11	DENND11-201	3.62989	57.0192	16.1735	8.12529	100.354	12.3066
ENSOART00020008105	4	112789700	112858037	ENSOARG00020005286	Dennd2A	DENND2A-201	588.286	113.836	-5.20369	597.975	157.779	-3.78914
ENSOART00020021490	2	236159108	236165590	ENSOARG00020014096	Des	DES-201	150.482	15.5937	-9.85729	787.942	25.3623	-31.1776
ENSOART00020011905	7	14082573	14150091	ENSOARG00020007756	Dis3L	DIS3L-201	679.306	342.3	-1.98206	634.063	349.704	-1.81025
ENSOART00020018157	11	40886110	40909088	ENSOARG00020011895	Doc2B	DOC2B-201	1.91867	75.4175	38.7101	9.34206	100.722	10.723
ENSOART00020011782	12	39539558	39576211	ENSOARG00020007710	Dpt	DPT-201	5028.38	172.38	-29.2366	12047.4	160.145	-75.1667
ENSOART00020038137	26	28068442	28081897	ENSOARG00020024395	Dusp4	DUSP4-201	3.45603	113.718	32.7347	12.962	198.329	15.1303
ENSOART00020010473	3	85743031	85780296	ENSOARG00020006791	Dync2Li1	DYNC2LI1-201	90.4778	20.642	-4.36518	88.8274	22.9798	-3.92212
ENSOART00020010518	3	85758752	85780296	ENSOARG00020006791	Dync2Li1	DYNC2LI1-202	75.4566	29.6021	-2.55463	87.5793	20.4846	-4.29913
ENSOART00020038422	9	35218691	35227604	ENSOARG00020024519	Efcab1	EFCAB1-201	17.6887	112.626	6.29587	13.5904	111.397	8.16381
ENSOART00020002398	1	220385287	220451810	ENSOARG00020001586	Ehhadh	EHHADH-201	202.912	562.028	2.766	139.165	1018.32	7.30492
ENSOART00020036311	6	18329750	18464982	ENSOARG00020023319	Elovl6	ELOVL6-201	189.731	1565.91	8.25123	98.7601	3849.83	38.9399
ENSOART00020020070	11	27023536	27029571	ENSOARG00020013136	Eme1	EME1-201	105.639	225.609	2.12773	91.7445	207.826	2.26625
ENSOART00020004588	3	216908675	216928300	ENSOARG00020002974	Emp1	EMP1-201	297.406	32.0273	-9.37708	314.071	53.9604	-5.84386
ENSOART00020023778	14	58497964	58502284	ENSOARG00020015518	Emp3	EMP3-201	491.82	44.4021	-11.2325	478.025	51.5244	-9.34159
ENSOART00020024280	3	8624430	8654772	ENSOARG00020015832	Eng	ENG-201	508.616	97.4452	-5.24603	446.562	110.667	-4.04212
ENSOART00020036162	6	18037872	18117648	ENSOARG00020023177	Enpep	ENPEP-201	3.688	270.001	73.0328	8.11841	447.811	54.3702
ENSOART00020000389	1	20871089	20898005	ENSOARG00020000265	ENSOARG00020000265	protein_coding	1679.35	3633.36	2.1629	1611.55	3390.8	2.10424
ENSOART00020001192	3	173680909	173687704	ENSOARG00020000777	ENSOARG00020000777	protein_coding	697.293	144.879	-4.81301	1140.27	127.721	-8.91661
ENSOART00020002024	3	35717941	35720256	ENSOARG00020001343	ENSOARG00020001343	protein_coding	441.204	155.926	-2.83614	626.309	115.35	-5.43475
ENSOART00020003047	4	116543787	116545179	ENSOARG00020001989	ENSOARG00020001989	pseudogene	100.395	2.65321	-42.2646	183.287	1.02889	-173.299
ENSOART00020004468	1	135249420	135294415	ENSOARG00020002904	ENSOARG00020002904	protein_coding	156.922	3.98026	-41.681	135.473	2.7209	-48.1895
ENSOART00020004517	6	98784388	98785068	ENSOARG00020002928	ENSOARG00020002928	protein_coding	2234.87	48.935	-46.2858	1400.27	11.3331	-123.188
ENSOART00020005498	14	15490843	15498778	ENSOARG00020003541	ENSOARG00020003541	protein_coding	655.734	76.6816	-8.50001	799.411	58.1752	-13.773
ENSOART00020005777	1	221412164	221424968	ENSOARG00020003310	ENSOARG00020003310	protein_coding	40.0643	0	-219.346	52.2894	0	-297.726
ENSOART00020007693	1	247038486	247039481	ENSOARG00020005029	ENSOARG00020005029	protein_coding	2.27478	56.5746	24.1496	4.19352	56.1498	13.4888
ENSOART00020008962	8	89877929	89921733	ENSOARG00020005804	ENSOARG00020005804	protein_coding	6948.01	1645.6	-4.22161	7094.87	1532.56	-4.62889
ENSOART00020009011	9	14972256	14981276	ENSOARG00020005576	ENSOARG00020005576	pseudogene	186.639	58.3399	-3.18567	189.985	73.7493	-2.5655
ENSOART00020011219	20	29160830	29174971	ENSOARG00020007257	ENSOARG00020007257	protein_coding	1521.62	80.5021	-18.9379	1214.97	78.9736	-15.3708
ENSOART00020011688	1	91501621	91513739	ENSOARG00020007664	ENSOARG00020007664	protein_coding	68.2669	339.512	4.95347	50.9776	312.593	6.16114
ENSOART00020012806	10	18485215	18543557	ENSOARG00020008359	ENSOARG00020008359	protein_coding	287.329	24.2583	-11.6599	707.18	15.0492	-47.0429
ENSOART00020013422	16	21582041	21582214	ENSOARG00020008765	ENSOARG00020008765	protein_coding	1.57014	42.366	26.6923	1.62384	37.0621	21.8533
ENSOART00020014302	20	34340977	34344753	ENSOARG00020009345	ENSOARG00020009345	protein_coding	4.78335	48.6906	10.0064	6.5949	43.0717	6.75516
ENSOART00020014463	20	29198954	29213499	ENSOARG00020009383	ENSOARG00020009383	protein_coding	1991.8	135.015	-14.7722	1325.05	97.8355	-13.5408
ENSOART00020015072	2	110232041	110249490	ENSOARG00020009753	ENSOARG00020009753	protein_coding	47337.1	9968.34	-4.74896	50501.8	9180.55	-5.50104
ENSOART00020015463	14	61194289	61200877	ENSOARG00020009968	ENSOARG00020009968	protein_coding	242.019	23.4038	-10.5056	407.613	29.3814	-13.9972
ENSOART00020016667	7	76360018	76596483	ENSOARG00020010910	ENSOARG00020010910	protein_coding	218.881	55.5784	-3.90311	171.191	43.8551	-3.89867
ENSOART00020017622	5	45390349	45433060	ENSOARG00020011473	ENSOARG00020011473	protein_coding	869.378	312.527	-2.78382	1624.48	397.786	-4.08378
ENSOART00020017912	5	11135124	11145002	ENSOARG00020011465	ENSOARG00020011465	pseudogene	313.738	112.58	-2.77683	313.116	99.7375	-3.13099
ENSOART00020018314	14	56803435	56812165	ENSOARG00020011948	ENSOARG00020011948	protein_coding	355.701	74.3313	-4.76547	357.228	72.1994	-4.94697
ENSOART00020018315	14	41856032	41862293	ENSOARG00020011920	ENSOARG00020011920	protein_coding	19.9097	1658.2	83.2711	3.35523	1911.64	567.272
ENSOART00020018778	11	30246575	30261287	ENSOARG00020012198	ENSOARG00020012198	protein_coding	65.8817	7.63319	-9.42803	85.4433	16.4973	-5.2611
ENSOART00020018949	10	34501436	34511038	ENSOARG00020012435	ENSOARG00020012435	protein_coding	105.917	411.004	3.89149	115.786	776.952	6.69956
ENSOART00020020815	5	43995603	43996049	ENSOARG00020013649	ENSOARG00020013649	protein_coding	39.4577	2.54541	-15.213	91.7289	2.36047	-40.7594
ENSOART00020022259	12	59117248	59158060	ENSOARG00020014528	ENSOARG00020014528	protein_coding	95.0014	9.91764	-9.88526	76.2689	5.65915	-13.4602
ENSOART00020023271	23	19053490	19053845	ENSOARG00020015207	ENSOARG00020015207	protein_coding	1856.96	431.978	-4.29324	2130.13	303.173	-7.02795
ENSOART00020024430	14	48590263	48600724	ENSOARG00020015963	ENSOARG00020015963	protein_coding	890.432	237.008	-3.77024	1115.81	225.101	-4.96286
ENSOART00020024820	3	3987931	4011016	ENSOARG00020014951	ENSOARG00020014951	protein_coding	168.433	35.3639	-4.78384	248.745	31.1163	-7.99528
ENSOART00020024943	9	60189702	60195574	ENSOARG00020016227	ENSOARG00020016227	protein_coding	4.021	213.983	53.6332	3.27247	234.827	68.0778
ENSOART00020025469	4	124000192	124024889	ENSOARG00020016555	ENSOARG00020016555	protein_coding	0.921919	39.4133	36.9646	3.94305	53.1062	13.9023
ENSOART00020025615	9	79614868	79615617	ENSOARG00020016720	ENSOARG00020016720	processed_pseudogene	23.015	817.562	35.7642	11.1398	437.127	39.0029
ENSOART00020025968	11	38981723	38993709	ENSOARG00020016581	ENSOARG00020016581	protein_coding	105.259	6.98874	-14.2661	93.6148	3.09799	-29.5594
ENSOART00020026411	21	52681890	52683783	ENSOARG00020017172	ENSOARG00020017172	protein_coding	331.084	57.3314	-5.79147	343.374	28.2135	-12.2171
ENSOART00020026698	18	69008395	69016106	ENSOARG00020017370	ENSOARG00020017370	protein_coding	9.12081	54.7305	5.94518	9.64247	68.7887	7.30006
ENSOART00020027257	9	62989710	62998386	ENSOARG00020017690	ENSOARG00020017690	protein_coding	2.4279	208.255	85.8501	2.21926	237.437	99.6979
ENSOART00020028466	18	66224623	66225859	ENSOARG00020018491	ENSOARG00020018491	protein_coding	3.78308	69.6506	18.9245	5.81512	113.442	19.0879
ENSOART00020030113	15	80203275	80203646	ENSOARG00020019596	ENSOARG00020019596	protein_coding	225.139	16.0252	-14.506	336.68	25.8256	-13.045
ENSOART00020031362	12	49134775	49158924	ENSOARG00020020371	ENSOARG00020020371	protein_coding	25.5745	4.90152	-5.30087	26.2492	4.45566	-6.12391
ENSOART00020031922	17	52018446	52021114	ENSOARG00020020685	ENSOARG00020020685	protein_coding	967.11	243.943	-3.96205	1276.2	270.286	-4.71906
ENSOART00020032490	24	637188	645602	ENSOARG00020020803	ENSOARG00020020803	pseudogene	41.5809	126.184	3.0487	35.278	99.2155	2.83887
ENSOART00020035714	15	27360637	27361215	ENSOARG00020022996	ENSOARG00020022996	protein_coding	0	38.0435	206.501	0.237215	41.0671	128.21
ENSOART00020039627	20	8952478	8958354	ENSOARG00020025272	ENSOARG00020025272	protein_coding	26.876	2.33929	-11.4022	42.9434	2.58994	-17.0944
ENSOART00020040774	24	26420668	26430457	ENSOARG00020025930	ENSOARG00020025930	protein_coding	58.0482	190.378	3.29792	52.8553	223.712	4.2167
ENSOART00020041158	8	97226177	97231082	ENSOARG00020026165	ENSOARG00020026165	protein_coding	26.5023	1.98852	-12.3133	143.208	2.51226	-56.7194
ENSOART00020041530	25	43771109	43787070	ENSOARG00020026390	ENSOARG00020026390	protein_coding	237.535	39.3951	-6.00633	536.334	54.9505	-9.7918
ENSOART00020041532	25	43771109	43787070	ENSOARG00020026390	ENSOARG00020026390	protein_coding	1896.32	235.056	-8.06559	5126.41	405.91	-12.6387
ENSOART00020041533	25	43771448	43787070	ENSOARG00020026390	ENSOARG00020026390	protein_coding	14024.8	1667.85	-8.40891	38929.8	2765.04	-14.0805
ENSOART00020041534	25	43771448	43786972	ENSOARG00020026390	ENSOARG00020026390	protein_coding	849	64.1428	-13.2025	1141.85	92.6467	-12.3416
ENSOART00020023902	23	44049072	44139564	ENSOARG00020015184	Epb41L3	EPB41L3-204	385.426	16.9599	-22.0899	486.741	2.80448	-170.379
ENSOART00020024129	23	44049072	44139564	ENSOARG00020015184	Epb41L3	EPB41L3-205	343.251	14.6991	-23.199	415.354	15.9217	-26.0158
ENSOART00020023482	7	1501350	1788445	ENSOARG00020015309	Epb41L4A	EPB41L4A-201	447.258	103.245	-4.30189	338.152	68.4351	-4.92963
ENSOART00020024242	4	55938567	55972025	ENSOARG00020015795	Epdr1	EPDR1-201	417	40.5351	-10.4594	175.888	23.0053	-7.62507
ENSOART00020020266	16	25487122	25494689	ENSOARG00020013293	Esm1	ESM1-201	127.426	5.72845	-22.8444	89.5253	1.30257	-66.085
ENSOART00020006929	3	175030647	175043814	ENSOARG00020004517	Esyt1	ESYT1-201	1554.19	527.875	-2.94459	1547.95	616.306	-2.51143
ENSOART00020002715	4	24960904	25057584	ENSOARG00020001782	Etv1	ETV1-201	417.088	31.8191	-13.0932	496.128	34.9213	-14.1772
ENSOART00020027619	6	78403655	78419458	ENSOARG00020017950	Exoc1L	EXOC1L-201	0.252317	21.0511	70.2714	0.471572	14.465	27.6019
ENSOART00020016807	2	251661822	251669140	ENSOARG00020010991	Fabp3	FABP3-201	508.047	30.4971	-16.8183	406.801	6.65745	-61.5393
ENSOART00020016909	2	251661829	251670293	ENSOARG00020010991	Fabp3	FABP3-202	239.396	14.2116	-17.4752	154.71	4.17973	-36.8934
ENSOART00020032437	17	6851315	7123795	ENSOARG00020021013	Fam160A1	FAM160A1-201	0.913426	21.645	25.7787	0.982171	12.5584	12.3954
ENSOART00020002448	2	56089396	56092418	ENSOARG00020001613	Fam214B	FAM214B-201	132.276	34.3998	-3.83488	150.391	46.4807	-3.24695
ENSOART00020003001	1	125621174	125713682	ENSOARG00020001972	Fam78B	FAM78B-201	277.959	83.0606	-3.35296	374.981	52.9938	-7.07281
ENSOART00020018711	13	70532952	70552746	ENSOARG00020012275	Fam83D	FAM83D-201	34.009	208.576	6.14952	35.7709	303.327	8.48906
ENSOART00020026638	14	51095087	51098761	ENSOARG00020017181	Fam98C	FAM98C-201	92.9794	15.9065	-6.02271	179.964	23.7803	-7.61403
ENSOART00020019547	17	66876955	66913388	ENSOARG00020012804	Fbxo21	FBXO21-201	479.846	2137.53	4.45807	477.709	2109.45	4.41346
ENSOART00020026545	21	42124222	42125364	ENSOARG00020017260	Fen1	FEN1-201	53.2414	170.669	3.20552	46.9184	185.204	3.95279
ENSOART00020025939	21	29901233	29937087	ENSOARG00020016876	Fez1	FEZ1-201	609.786	50.2566	-12.1688	711.627	20.6428	-34.3036
ENSOART00020037530	X	53690301	53727875	ENSOARG00020024044	Fgd1	FGD1-201	242.658	91.5045	-2.64334	261.221	115.956	-2.24756
ENSOART00020027011	16	3510916	3545007	ENSOARG00020017567	Fgf18	FGF18-201	98.7388	16.3752	-6.21652	87.2677	7.40203	-11.7006
ENSOART00020016435	6	129349275	129360579	ENSOARG00020010713	Fgfrl1	FGFRL1-201	6.37483	265.845	41.5986	20.8091	374.252	17.8303
ENSOART00020035500	20	11254529	11324058	ENSOARG00020022803	Fkbp5	FKBP5-201	392.831	14602.3	37.1996	446.255	16721.7	37.4501
ENSOART00020035534	20	11262613	11324058	ENSOARG00020022803	Fkbp5	FKBP5-202	117.324	5056.7	43.2174	140.947	5453.11	38.6187
ENSOART00020008968	4	101631695	101660085	ENSOARG00020005793	Flnc	FLNC-201	1429.2	54.42	-26.2501	1043.54	82.5859	-12.6192
ENSOART00020039750	13	8019029	8020978	ENSOARG00020025346	Flrt3	FLRT3-201	347.494	63.4433	-5.44513	401.626	88.2242	-4.54719
ENSOART00020005852	12	581335	587615	ENSOARG00020003825	Fmod	FMOD-201	1285.78	82.5964	-15.5754	1993.88	97.3975	-20.4529
ENSOART00020003570	3	36057838	36059886	ENSOARG00020002344	Fndc4	FNDC4-201	75.3018	4.63996	-16.9242	248.618	7.45392	-33.3159
ENSOART00020036373	X	66560063	66565548	ENSOARG00020023355	Foxo4	FOXO4-201	90.2066	1099.41	12.1888	62.1658	505.592	8.11219
ENSOART00020004993	16	26933352	26938664	ENSOARG00020003280	Fst	FST-201	307.061	73.3449	-4.19104	457.285	58.3669	-7.84805
ENSOART00020017837	8	74597459	74618682	ENSOARG00020011740	Fuca2	FUCA2-201	401.191	142.307	-2.80648	394.315	183.271	-2.14729
ENSOART00020026752	18	19199768	19206939	ENSOARG00020017222	Furin	FURIN-201	349.221	1067.14	3.05724	395.088	1174.47	2.96999
ENSOART00020010352	15	31303979	31339474	ENSOARG00020006743	Fxyd6	FXYD6-201	282.709	79.8804	-3.54514	439.35	83.8306	-5.25498
ENSOART00020028487	21	9582495	9592731	ENSOARG00020018518	Fzd4	FZD4-201	278.734	2139.05	7.67503	149.97	3901.87	25.9749
ENSOART00020030314	24	36909046	36914346	ENSOARG00020019716	Gal3St4	GAL3ST4-201	128.377	35.4932	-3.57351	238.67	41.4639	-5.75738
ENSOART00020006068	7	84591807	84700926	ENSOARG00020003969	Galnt16	GALNT16-201	1107.57	441.784	-2.51312	1449.09	553.092	-2.62016
ENSOART00020038292	23	29287645	29519624	ENSOARG00020024468	Garem1	GAREM1-201	54.1148	160.576	2.97641	64.3794	213.17	3.30471
ENSOART00020018155	2	235999366	236006903	ENSOARG00020011884	Glb1L	GLB1L-201	361.084	92.0963	-3.93178	335.952	95.6426	-3.51454
ENSOART00020020216	7	17308832	17317083	ENSOARG00020013246	Glce	GLCE-201	245.29	953.276	3.89159	235.099	1454.87	6.18228
ENSOART00020013778	2	114517167	114762660	ENSOARG00020008815	Glra3	GLRA3-203	3.44072	36.427	10.2958	2.99151	42.282	13.3572
ENSOART00020013900	2	114729082	114762660	ENSOARG00020008815	Glra3	GLRA3-206	7.3468	412.793	55.2399	5.44676	529.45	93.1323
ENSOART00020013956	2	114729082	114762660	ENSOARG00020008815	Glra3	GLRA3-207	0.514817	15.7377	30.402	0	10.2998	53.1436
ENSOART00020036504	17	72579846	72599646	ENSOARG00020023410	Gltp	GLTP-202	206.828	50.4809	-4.13845	337.521	51.9189	-6.52612
ENSOART00020004914	12	68045811	68054747	ENSOARG00020003226	Glul	GLUL-201	547.096	3361.87	6.14257	656.922	4219.93	6.42561
ENSOART00020031278	X	110060865	110165549	ENSOARG00020020284	Gpc4	GPC4-201	732.393	86.5142	-8.44166	655.227	81.901	-7.98313
ENSOART00020011703	X	12527228	12571892	ENSOARG00020007561	Gpm6B	GPM6B-203	0	22.1698	120.128	0	51.2971	265.609
ENSOART00020011751	X	12527228	12571892	ENSOARG00020007561	Gpm6B	GPM6B-204	9.39931	196.434	21.093	0	232.442	1202.95
ENSOART00020011988	X	12529147	12682036	ENSOARG00020007561	Gpm6B	GPM6B-207	154.543	1437.44	9.30116	210.367	2020.63	9.59958
ENSOART00020010357	4	35404101	35429204	ENSOARG00020006751	Gpnmb	GPNMB-201	6974.57	970.74	-7.18288	5031.18	574.195	-8.76084
ENSOART00020005481	3	217233967	217239654	ENSOARG00020003594	Gprc5A	GPRC5A-201	41.2505	2.50369	-15.2761	58.7389	1.91246	-31.2044
ENSOART00020008783	7	29688880	29689431	ENSOARG00020005702	Grem1	GREM1-201	224.475	5.89875	-38.0458	117.408	6.91936	-16.7357
ENSOART00020013688	3	19727373	19861814	ENSOARG00020008773	Grhl1	GRHL1-201	0.721184	23.2824	31.9315	2.96358	27.6471	8.73983
ENSOART00020035370	2	96557754	96583400	ENSOARG00020022780	Hacd4	HACD4-201	120.689	12.0829	-10.3417	168.321	17.2643	-9.89118
ENSOART00020019956	5	54175692	54181957	ENSOARG00020009907	Hars2	HARS2-202	279.927	511.86	1.83111	313.726	547.765	1.74388
ENSOART00020021833	14	57046364	57075196	ENSOARG00020013117	Hif3A	HIF3A-201	0	16.2957	86.776	0	43.5635	225.499
ENSOART00020017484	2	185109903	185151306	ENSOARG00020011495	Hnmt	HNMT-201	210.638	66.0741	-3.20258	165.061	49.3887	-3.35014
ENSOART00020029774	22	21261035	21282704	ENSOARG00020019351	Hoga1	HOGA1-201	38.1339	5.03293	-7.58629	49.9558	1.69358	-29.9973
ENSOART00020033634	2	126866085	126902958	ENSOARG00020021735	Hs6St1	HS6ST1-201	144.824	739.909	5.11008	164.708	648.094	3.92696
ENSOART00020029271	14	58873822	58892246	ENSOARG00020018985	Hsd17B14	HSD17B14-201	68.1743	2.69218	-27.6529	125.854	1.06605	-113.832
ENSOART00020002039	1	101942443	101951689	ENSOARG00020001361	Hsd3B1	HSD3B1-201	0	12.0256	64.7742	0	21.1005	108.799
ENSOART00020036186	24	27885525	27888496	ENSOARG00020023255	Hsd3B7	HSD3B7-201	181.869	36.2821	-5.07234	339.781	35.8132	-9.53272
ENSOART00020010712	14	11110364	11119077	ENSOARG00020006986	Hsdl1	HSDL1-201	245.264	146.33	-1.67033	296.496	162.832	-1.81613
ENSOART00020029040	14	37584098	37588686	ENSOARG00020018866	Hsf4	HSF4-201	205.88	45.1322	-4.54914	210.614	41.2632	-5.08204
ENSOART00020031185	14	49196451	49198068	ENSOARG00020020268	Hspb6	HSPB6-201	426.743	60.8541	-7.07749	372.964	64.8902	-5.74119
ENSOART00020026890	2	265570520	265573037	ENSOARG00020017463	Hspb7	HSPB7-201	39.1762	1.06475	-34.4235	100.472	3.46187	-31.2457
ENSOART00020008642	7	13185615	13222653	ENSOARG00020005613	Igdcc4	IGDCC4-201	80.7882	17.4672	-4.53737	134.87	27.8415	-4.82732
ENSOART00020011909	21	51230111	51254773	ENSOARG00020007754	Igf2	IGF2-201	4.71146	740.348	152.105	28.1626	1032.23	36.465
ENSOART00020012009	21	51230116	51254404	ENSOARG00020007754	Igf2	IGF2-202	0	19.4582	105.144	1.03316	31.1875	27.5965
ENSOART00020041379	24	1323107	1325919	ENSOARG00020026302	Igfals	IGFALS-201	37.5453	2.31992	-16.0017	150.045	4.72291	-30.965
ENSOART00020012654	3	142893586	142897244	ENSOARG00020008241	Igfbp6	IGFBP6-201	13148.9	1000.49	-13.1495	14677.6	503.796	-29.1435
ENSOART00020000187	4	86901646	86917893	ENSOARG00020000159	Inhba	INHBA-201	1043.26	29.6945	-34.9126	1998.84	80.7996	-24.7172
ENSOART00020025169	17	70226308	70235399	ENSOARG00020016405	Iqcd	IQCD-201	95.7822	25.3578	-3.83575	106.255	17.6869	-6.0089
ENSOART00020013267	14	24110786	24113375	ENSOARG00020008675	Irx3	IRX3-201	29.2883	178.115	6.04712	30.0984	334.947	11.1185
ENSOART00020017383	11	26733084	26759173	ENSOARG00020011374	Itga3	ITGA3-202	183.724	6.23552	-28.2412	148.657	12.4377	-11.8789
ENSOART00020006829	13	12669947	12752433	ENSOARG00020004363	Itih5	ITIH5-201	1.28284	3071.05	2269.94	2.67711	2316.37	841.18
ENSOART00020015419	21	34071426	34102000	ENSOARG00020009874	Jam3	JAM3-202	344.948	1550.13	4.49463	470.002	2443.74	5.20121
ENSOART00020015521	21	34071426	34080192	ENSOARG00020009874	Jam3	JAM3-201	326.114	1747.25	5.35819	486.574	2270.95	4.6689
ENSOART00020027682	13	75713895	75786291	ENSOARG00020017975	Jph2	JPH2-201	504.756	18.9386	-26.823	448.649	10.3814	-42.6199
ENSOART00020016460	14	13921106	13996368	ENSOARG00020010721	Jph3	JPH3-201	1.73059	35.3696	21.99	0.618454	31.2358	43.3996
ENSOART00020037471	2	74146097	74323961	ENSOARG00020024004	Kank1	KANK1-201	1165.32	170.33	-6.84373	944.36	291.818	-3.23516
ENSOART00020038393	22	24510205	24512667	ENSOARG00020024525	Kazald1	KAZALD1-201	32.7515	4.19143	-7.50354	23.594	5.36625	-4.36947
ENSOART00020036767	6	64097277	64128352	ENSOARG00020023555	Klb	KLB-201	0	241.042	1299.03	0.258744	529.635	1662.77
ENSOART00020027453	5	6837485	6839743	ENSOARG00020017838	Klf2	KLF2-201	98.8192	16.0333	-6.33431	120.319	9.26157	-13.1227
ENSOART00020028899	2	71284569	71308537	ENSOARG00020018792	Klf9	KLF9-201	79.0013	430.931	5.46128	83.1047	510.394	6.12558
ENSOART00020038915	11	44378401	44535234	ENSOARG00020024774	Ksr1	KSR1-201	63.6582	275.267	4.3282	64.369	379.292	5.86715
ENSOART00020013748	7	47923748	47939322	ENSOARG00020008870	Lactb	LACTB-201	2935.7	1140.72	-2.57384	3390.43	1164.85	-2.91095
ENSOART00020010432	3	230352235	230354921	ENSOARG00020006701	Lgals1	LGALS1-202	307.201	65.6855	-4.72628	980.329	72.9871	-13.4601
ENSOART00020012460	4	51365092	52096986	ENSOARG00020008095	Lhfpl3	LHFPL3-201	138.811	42.636	-3.29359	150.867	32.7865	-4.58999
ENSOART00020013283	22	12670810	12712150	ENSOARG00020008655	Lipa	LIPA-201	2340.61	771.606	-3.03213	1714.43	727.179	-2.35721
ENSOART00020024828	1	112292987	112311540	ENSOARG00020016018	Lmna	LMNA-202	4665.57	2012.69	-2.31896	4755.46	2200.65	-2.16132
ENSOART00020022734	6	75919263	76025098	ENSOARG00020014691	Lnx1	LNX1-202	54.7412	8.65783	-6.31084	118.233	11.4852	-10.2917
ENSOART00020025478	X	72238340	72239452	ENSOARG00020016628	Lpar4	LPAR4-201	3.66294	23.4146	6.56843	5.85506	34.6176	6.03012
ENSOART00020016619	2	180961418	182391945	ENSOARG00020006148	Lrp1B	LRP1B-201	9.32412	615.885	66.9778	3.67787	674.652	178.611
ENSOART00020032405	21	42878314	42879255	ENSOARG00020021003	Lrrn4Cl	LRRN4CL-201	366.236	88.3625	-4.17025	546.2	124.819	-4.37963
ENSOART00020012647	7	22177484	22178560	ENSOARG00020008259	Ltb4R2	LTB4R2-201	21.711	3.39179	-6.42662	43.2532	2.57748	-16.071
ENSOART00020003613	3	96878752	97336347	ENSOARG00020001760	Ltbp1	LTBP1-201	37.1963	272.323	7.3557	20.4793	325.914	15.8011
ENSOART00020003797	3	96878752	97281465	ENSOARG00020001760	Ltbp1	LTBP1-204	791.402	4445.1	5.61831	702.52	4934.8	7.0231
ENSOART00020023762	7	89547159	89654613	ENSOARG00020014686	Ltbp2	LTBP2-201	3047.52	275.252	-11.0675	1946.5	112.074	-17.3548
ENSOART00020028957	21	45510947	45529975	ENSOARG00020018123	Ltbp3	LTBP3-201	1708.45	210.986	-8.11848	1785.75	312.2	-5.71674
ENSOART00020020777	14	52775013	52797696	ENSOARG00020012283	Ltbp4	LTBP4-204	594.478	78.3948	-7.59335	600.937	94.6817	-6.34071
ENSOART00020024464	24	234252	236231	ENSOARG00020015906	Luc7L	LUC7L-202	6.82245	34.6691	5.18374	6.27212	27.9203	4.54255
ENSOART00020005719	14	55510035	55513815	ENSOARG00020003752	Lypd5	LYPD5-201	21.781	2.87537	-8.41491	33.8459	3.67708	-9.61545
ENSOART00020040392	7	60423912	60436363	ENSOARG00020025732	Lysmd2	LYSMD2-201	55.256	6.66009	-8.97188	60.9798	5.54642	-11.0677
ENSOART00020020367	13	72243712	72244683	ENSOARG00020013364	Mafb	MAFB-201	340.37	42.796	-8.03957	283.118	46.3119	-6.10956
ENSOART00020030811	X	44355423	44456903	ENSOARG00020020034	Maoa	MAOA-201	95.5356	327.578	3.4229	89.2516	455.706	5.08173
ENSOART00020030976	X	44356301	44436525	ENSOARG00020020034	Maoa	MAOA-202	214.006	814.168	3.80194	194.49	1116.5	5.72731
ENSOART00020031055	13	36431663	36464761	ENSOARG00020020195	Map3K8	MAP3K8-201	62.9789	22.3733	-2.82084	70.1143	21.2609	-3.28544
ENSOART00020011813	3	240677201	240682267	ENSOARG00020007695	Mapk11	MAPK11-201	137.376	45.0803	-3.04536	174.03	54.7219	-3.17451
ENSOART00020041022	19	51696025	51723657	ENSOARG00020026087	Mapkapk3	MAPKAPK3-201	292.696	101.789	-2.90162	431.344	127.702	-3.38301
ENSOART00020022844	16	62170474	62285390	ENSOARG00020014889	Marchf11	MARCHF11-201	25.6237	1.35182	-23.5641	83.5983	0.982253	-94.0614
ENSOART00020000159	3	173524151	173527168	ENSOARG00020000135	Marchf9	MARCHF9-201	42.2186	11.5675	-3.69342	60.9076	17.1722	-3.55708
ENSOART00020031734	X	111134740	111171293	ENSOARG00020020532	Mbnl3	MBNL3-202	0.184545	106.3	349.876	2.68686	200.844	71.8969
ENSOART00020022838	15	32680059	32686991	ENSOARG00020014906	Mcam	MCAM-201	5.92402	323.873	55.2852	11.0055	608.738	55.2735
ENSOART00020037808	6	18832796	18933093	ENSOARG00020024210	Mcub	MCUB-201	1476.07	510.421	-2.89331	1844.58	476.735	-3.87013
ENSOART00020021963	2	265098572	265101952	ENSOARG00020014366	Mfap2	MFAP2-201	2404.44	234.356	-10.2608	3728.93	235.931	-15.8032
ENSOART00020041542	11	29221802	29223864	ENSOARG00020026397	Mfap4	MFAP4-201	492.582	60.2991	-8.20162	1781.52	83.3691	-21.3852
ENSOART00020004067	3	215145570	215149353	ENSOARG00020002652	Mgp	MGP-201	448.965	34.5168	-13.141	533.772	39.4032	-13.6048
ENSOART00020013038	8	31059061	31068554	ENSOARG00020008299	Mical1	MICAL1-201	1369.86	421.244	-3.24818	1825.62	548.92	-3.32478
ENSOART00020018435	1	106747006	106747278	ENSOARG00020012089	Mllt11	MLLT11-201	36.2289	5.83542	-5.92877	65.028	4.71682	-13.587
ENSOART00020017232	17	62209275	62263070	ENSOARG00020011120	Mlxip	MLXIP-201	142.333	730.064	5.1384	102.089	899.016	8.79242
ENSOART00020029870	22	21285755	21289838	ENSOARG00020019435	Morn4	MORN4-201	141.789	66.6811	-2.12294	296.539	63.4361	-4.6713
ENSOART00020031468	11	54686517	54696171	ENSOARG00020020290	Mpo	MPO-201	13.9531	0.650191	-27.9654	34.1965	0	-195.401
ENSOART00020026182	21	48094867	48103337	ENSOARG00020017039	Mrgprf	MRGPRF-201	49.5372	4.0906	-13.913	45.1603	1.70782	-27.3435
ENSOART00020011053	1	105788565	105796852	ENSOARG00020007236	Mtmr11	MTMR11-201	41.6433	7.19323	-5.68813	28.8233	4.53449	-6.20126
ENSOART00020017907	9	30717932	30877785	ENSOARG00020011599	Mtss1	MTSS1-202	121.703	3.16746	-36.4627	196.946	1.44331	-133.615
ENSOART00020018227	9	30717932	30877482	ENSOARG00020011599	Mtss1	MTSS1-204	247.133	11.4002	-20.9891	375.108	11.8661	-31.4305
ENSOART00020025952	14	60022080	60047325	ENSOARG00020016724	Mybpc2	MYBPC2-201	75.5454	13.0883	-5.84404	399.854	11.4358	-35.1234
ENSOART00020017363	11	40767176	40783086	ENSOARG00020011010	Myo1C	MYO1C-203	682.339	255.681	-2.67006	1340.62	499.008	-2.68641
ENSOART00020007321	3	3543104	3578096	ENSOARG00020004779	Nacc2	NACC2-201	56.9992	19.6947	-2.87211	92.6258	30.5683	-3.05327
ENSOART00020010050	14	10966486	11007405	ENSOARG00020006332	Necab2	NECAB2-201	32.8944	4.42117	-8.12109	74.1151	4.03689	-18.9266
ENSOART00020010127	14	10969361	11007405	ENSOARG00020006332	Necab2	NECAB2-202	103.973	24.6456	-4.16923	155.906	17.8584	-8.64976
ENSOART00020036659	20	48595900	48648736	ENSOARG00020023407	Nedd9	NEDD9-203	76.6384	932.52	12.1709	153.217	1042.01	6.79341
ENSOART00020036674	20	48596057	48648736	ENSOARG00020023407	Nedd9	NEDD9-204	137.71	1908.7	13.8572	228.509	1705.79	7.45864
ENSOART00020041066	1	112786384	112795046	ENSOARG00020026112	Nes	NES-201	4088.31	351.756	-11.6358	4894.4	656.572	-7.45344
ENSOART00020029277	1	58461057	58491645	ENSOARG00020018583	Nexn	NEXN-203	5346.19	483.012	-11.0641	4499.06	453.883	-9.90968
ENSOART00020036763	7	45927040	46009522	ENSOARG00020023556	Nid2	NID2-201	1659.54	7620.71	4.5922	985.632	10954.5	11.1117
ENSOART00020010036	14	20326170	20419995	ENSOARG00020006504	Nkd1	NKD1-201	3.83466	195.546	53.361	7.33252	233.815	31.5483
ENSOART00020038634	2	169939640	169959770	ENSOARG00020024663	Nmi	NMI-201	764.83	200.327	-3.81379	736.38	192.97	-3.81995
ENSOART00020030587	16	43316001	43390138	ENSOARG00020019849	Npr3	NPR3-202	7.4491	675.73	91.5042	5.4031	1438.23	264.293
ENSOART00020000641	4	77511001	77514323	ENSOARG00020000502	Npvf	NPVF-201	0	15.7291	84.6847	0.469833	61.8554	118.093
ENSOART00020014791	11	22783221	22790281	ENSOARG00020009562	Nr1D1	NR1D1-201	47.7355	10.5249	-4.51776	100.321	13.2468	-7.56546
ENSOART00020023164	12	82367375	82492313	ENSOARG00020015025	Nr5A2	NR5A2-202	0	215.716	1165.51	0	145.898	755.773
ENSOART00020031545	15	46733429	46759820	ENSOARG00020020408	Nrip3	NRIP3-201	5.5416	117.009	21.5241	4.88497	136.024	27.395
ENSOART00020004438	3	78425048	79626883	ENSOARG00020001627	Nrxn1	NRXN1-201	0	62.9643	340.058	0	52.0031	269.247
ENSOART00020024664	3	187290440	187359541	ENSOARG00020016072	Nuak1	NUAK1-201	1015.84	126.849	-7.98581	1672.32	157.592	-10.6035
ENSOART00020027948	24	36736860	36742883	ENSOARG00020018129	Nyap1	NYAP1-201	240.092	61.8526	-3.8487	399.425	80.3365	-4.96933
ENSOART00020001983	2	30448659	30450898	ENSOARG00020001323	Omd	OMD-201	2.08252	45.275	21.2102	1.72825	57.9405	31.5913
ENSOART00020004908	13	28818784	28858527	ENSOARG00020003222	Optn	OPTN-201	4122.39	743.852	-5.54173	4029.11	740.749	-5.43997
ENSOART00020009736	14	10954229	10964670	ENSOARG00020006281	Osgin1	OSGIN1-201	54.6078	7.92159	-7.23641	78.0639	9.70671	-8.04151
ENSOART00020027053	3	28616971	28618489	ENSOARG00020017609	Osr1	OSR1-201	218.705	71.3824	-3.04506	186.091	48.186	-3.85655
ENSOART00020023572	16	63912625	63941089	ENSOARG00020015405	Otulinl	OTULINL-201	44.501	765.218	17.2042	141.176	1172.08	8.30867
ENSOART00020009373	13	54216480	54217383	ENSOARG00020006060	Oxt	OXT-201	0.540482	164.442	245.382	1.20186	226.076	181.478
ENSOART00020037772	1	215627133	215804359	ENSOARG00020024146	P3H2	P3H2-201	6.46547	255.076	38.7742	61.9497	427.821	6.8869
ENSOART00020031386	14	54143958	54146713	ENSOARG00020020383	Pafah1B3	PAFAH1B3-201	704.526	107.623	-6.57578	1208.67	88.8451	-13.6295
ENSOART00020039842	21	20201981	20362388	ENSOARG00020025388	Pak1	PAK1-201	1180.38	411.057	-2.87103	1392.58	389.81	-3.57293
ENSOART00020001939	5	9974735	9980738	ENSOARG00020001298	Palm3	PALM3-201	117.132	21.1314	-5.62509	119.552	19.2832	-6.18499
ENSOART00020025582	15	71096213	71176171	ENSOARG00020016385	Pamr1	PAMR1-201	1626.06	88.4741	-18.3563	2725.98	190.267	-14.3263
ENSOART00020029375	12	61841852	62211797	ENSOARG00020019091	Pappa2	PAPPA2-201	10.6553	2254.76	211.855	6.37931	6210.68	965.34
ENSOART00020012325	6	103666219	103687016	ENSOARG00020008001	Paqr3	PAQR3-201	79.176	190.856	2.42272	76.7343	290.206	3.76642
ENSOART00020002210	3	63711447	63776307	ENSOARG00020001447	Pax8	PAX8-201	58.8446	8.54735	-7.16472	104.997	4.93205	-21.1072
ENSOART00020013541	15	40934025	41110636	ENSOARG00020008382	Pde3B	PDE3B-202	167.991	1312.35	7.81865	48.3032	3040.13	62.7613
ENSOART00020007476	5	13291349	13318298	ENSOARG00020004490	Pde4A	PDE4A-203	153.296	45.7329	-3.40016	213.154	61.4121	-3.48194
ENSOART00020012456	16	20316636	21581348	ENSOARG00020007357	Pde4D	PDE4D-201	0	24.4759	132.429	0	31.7434	164.556
ENSOART00020017062	5	63910839	63987008	ENSOARG00020010736	Pde6A	PDE6A-201	38.2049	146.885	3.8269	41.2975	183.447	4.40426
ENSOART00020019373	6	129641383	129668872	ENSOARG00020012202	Pde6B	PDE6B-201	17.5474	0.670055	-34.4634	34.922	0.618582	-52.0335
ENSOART00020034671	8	67310180	67666388	ENSOARG00020022379	Pde7B	PDE7B-201	12.9642	400.652	30.9444	6.49891	471.242	71.8686
ENSOART00020035042	26	21130651	21211733	ENSOARG00020022593	Pdgfrl	PDGFRL-201	1706.4	251.522	-6.79493	1153.32	201.946	-5.71198
ENSOART00020032749	4	14711228	14723125	ENSOARG00020021170	Pdk4	PDK4-201	7.63609	741.684	97.4652	23.2169	1055.65	45.2148
ENSOART00020041278	11	28495902	28531260	ENSOARG00020026234	Pemt	PEMT-201	40.426	10.8681	-3.71907	73.5693	14.5259	-5.10609
ENSOART00020035001	11	35633583	35648557	ENSOARG00020022543	Per1	PER1-201	64.5681	403.207	6.26374	76.2409	547.723	7.16888
ENSOART00020034547	2	73401019	73606077	ENSOARG00020022177	Pgm5	PGM5-201	472.269	2963.03	6.27508	656.078	3819.81	5.82367
ENSOART00020022629	9	55779673	55809135	ENSOARG00020014740	Pi15	PI15-201	2.86922	39.8799	14.4267	0.490512	41.8456	79.6484
ENSOART00020006293	16	11839965	11921313	ENSOARG00020004041	Pik3R1	PIK3R1-201	435.518	3161.14	7.26212	424.834	4971.8	11.6976
ENSOART00020016902	13	76122468	76155819	ENSOARG00020011080	Pkig	PKIG-201	119.78	11.6662	-10.4921	239.281	11.1585	-21.2384
ENSOART00020005355	3	7942817	7955873	ENSOARG00020003449	Pkn3	PKN3-201	153.064	43.163	-3.50568	158.542	36.8573	-4.27991
ENSOART00020020206	6	108188913	108222526	ENSOARG00020013230	Plac8	PLAC8-201	42.577	1.81295	-27.28	167.626	3.65936	-48.1262
ENSOART00020036601	25	30881125	30887093	ENSOARG00020023452	Plau	PLAU-201	1025.93	130.063	-7.94819	877.14	142.494	-6.17003
ENSOART00020009104	1	194286795	194399908	ENSOARG00020005631	Plcxd2	PLCXD2-207	341.941	79.4548	-4.29885	390.222	134.043	-2.90825
ENSOART00020038934	11	36810558	36823257	ENSOARG00020024866	Pld2	PLD2-201	446.892	192.072	-2.31774	440.231	195.546	-2.24681
ENSOART00020000237	3	41706787	41732731	ENSOARG00020000213	Plek	PLEK-201	31.9722	0.982915	-29.1051	55.4785	1.36711	-40.181
ENSOART00020029756	14	58892898	58915959	ENSOARG00020019105	Plekha4	PLEKHA4-201	567.265	218.639	-2.59685	537.326	248.632	-2.15803
ENSOART00020012184	2	78989805	79032559	ENSOARG00020007941	Plgrkt	PLGRKT-201	811.068	356.83	-2.27506	870.816	422.14	-2.06224
ENSOART00020019459	18	18508861	18518362	ENSOARG00020012577	Plin1	PLIN1-201	0	271.81	1466.72	10.5882	693.796	65.8905
ENSOART00020021654	5	18099249	18105576	ENSOARG00020014173	Plin4	PLIN4-201	3.23878	104.443	32.1023	0.464738	288.876	557.282
ENSOART00020015598	5	45130049	45140057	ENSOARG00020010167	Plpp2	PLPP2-201	101.618	15.5235	-6.6638	195.944	15.1759	-13.0172
ENSOART00020032578	1	32640693	32726462	ENSOARG00020021119	Plpp3	PLPP3-201	780.4	3037.23	3.89175	546.901	3442.41	6.29129
ENSOART00020038361	X	127422867	127521914	ENSOARG00020024402	Pls3	PLS3-201	194.782	30.979	-6.42242	206.253	43.5536	-4.75679
ENSOART00020038420	X	127422867	127521914	ENSOARG00020024402	Pls3	PLS3-202	6529.65	1631.72	-3.99982	8733.42	1488.69	-5.86616
ENSOART00020025214	13	78016403	78031085	ENSOARG00020016357	Pltp	PLTP-201	90.5971	6.36675	-14.5618	103.765	1.06966	-93.5249
ENSOART00020025690	13	78020128	78030628	ENSOARG00020016357	Pltp	PLTP-204	102.054	10.0181	-10.4596	102.853	0.617555	-156.631
ENSOART00020025711	13	78020128	78030086	ENSOARG00020016357	Pltp	PLTP-205	411.983	27.7747	-14.8075	557.249	19.8997	-28.1771
ENSOART00020001388	4	104592746	105085725	ENSOARG00020000951	Plxna4	PLXNA4-201	1.36549	45.8509	34.8006	7.70083	209.254	26.6978
ENSOART00020020279	11	30512966	30537606	ENSOARG00020013247	Pmp22	PMP22-202	119.543	23.5228	-5.26679	204.949	17.9462	-11.6156
ENSOART00020017855	21	52263572	52268290	ENSOARG00020011721	Pnpla2	PNPLA2-201	148.874	866.857	5.8158	199.617	2121.87	10.627
ENSOART00020002237	5	10097702	10103339	ENSOARG00020001475	Podnl1	PODNL1-201	64.9473	8.63506	-7.7254	125.527	5.91205	-21.2773
ENSOART00020007634	10	26662568	26696371	ENSOARG00020004992	Postn	POSTN-201	2968.86	267.675	-11.0943	8482.14	267.971	-31.6352
ENSOART00020007740	10	26662568	26696370	ENSOARG00020004992	Postn	POSTN-202	3850.86	368.462	-10.4479	8868.11	523.293	-16.9441
ENSOART00020007834	10	26662568	26696296	ENSOARG00020004992	Postn	POSTN-203	864.26	109.046	-7.94905	2026.86	108.66	-18.6463
ENSOART00020007933	10	26662568	26696175	ENSOARG00020004992	Postn	POSTN-204	1774.26	163.403	-10.8686	5293.24	222.714	-23.7534
ENSOART00020013779	14	56588687	56593063	ENSOARG00020008873	Ppm1N	PPM1N-202	66.2342	8.37611	-8.26618	140.314	12.3781	-11.4375
ENSOART00020023697	3	141530427	141538446	ENSOARG00020015494	Ppp1R1A	PPP1R1A-201	0.927978	566.783	600.023	1.11135	968.007	903.399
ENSOART00020022557	11	23173457	23181452	ENSOARG00020014711	Ppp1R1B	PPP1R1B-201	0	234.29	1262.52	1.49611	476.348	312.514
ENSOART00020001235	3	1200200	1203718	ENSOARG00020000883	Ppp1R26	PPP1R26-201	188.245	39.1758	-4.7437	233.459	63.8178	-3.64656
ENSOART00020033742	11	43236581	43243479	ENSOARG00020021767	Proca1	PROCA1-201	434.43	199.866	-2.17434	413.964	179.617	-2.30714
ENSOART00020027253	8	12032677	12033915	ENSOARG00020017736	Prss35	PRSS35-201	9123.99	857.211	-10.6418	4150.94	149.392	-27.7649
ENSOART00020022008	14	52945429	52955930	ENSOARG00020014413	Prx	PRX-201	279.745	75.9021	-3.66878	233.965	60.2045	-3.8706
ENSOART00020015593	13	80975738	81034204	ENSOARG00020010083	Ptgis	PTGIS-201	268.234	18.9515	-14.4448	586.335	32.9861	-17.713
ENSOART00020003010	4	109812178	109920284	ENSOARG00020001975	Ptn	PTN-201	13676.4	3722.57	-3.6739	28238.1	4469.97	-6.31727
ENSOART00020030081	6	111844743	112018558	ENSOARG00020019325	Ptpn13	PTPN13-201	0	247.702	1336.85	0	115.613	598.304
ENSOART00020039769	19	40856375	41626106	ENSOARG00020025302	Ptprg	PTPRG-202	422.936	1902.87	4.50221	361.941	2446.37	6.75535
ENSOART00020001372	1	250843217	250848677	ENSOARG00020000946	Ptx3	PTX3-201	192.758	48227.4	249.809	328.65	36472.3	110.934
ENSOART00020037368	24	28051379	28052669	ENSOARG00020023963	Pycard	PYCARD-201	67.9971	10.3821	-6.68157	74.9705	11.0958	-6.88294
ENSOART00020026662	24	409979	432294	ENSOARG00020017294	Rab11Fip3	RAB11FIP3-201	502.937	987.133	1.96398	447.65	1191.67	2.66032
ENSOART00020022034	8	77740315	77766187	ENSOARG00020014418	Rab32	RAB32-201	302.849	80.3682	-3.80526	630.787	116.692	-5.41143
ENSOART00020013757	12	3351797	3378166	ENSOARG00020008913	Rab7B	RAB7B-201	95.5923	38.5875	-2.49121	96.2151	35.345	-2.70019
ENSOART00020015629	24	39953256	40004241	ENSOARG00020010079	Radil	RADIL-201	55.3082	5.65136	-9.96848	119.197	6.01956	-20.3108
ENSOART00020011581	3	142803158	142811570	ENSOARG00020007395	Rarg	RARG-203	237.681	39.5997	-6.07046	220.189	40.8053	-5.39978
ENSOART00020040813	1	42216311	42360624	ENSOARG00020025947	Raver2	RAVER2-201	134.461	36.1507	-3.66636	182.347	34.4043	-5.31748
ENSOART00020015539	1	272200636	272227073	ENSOARG00020010135	Rbp1	RBP1-201	2742.3	606.398	-4.52498	4539.15	502.841	-9.02548
ENSOART00020038433	21	44060783	44064699	ENSOARG00020024538	Rcor2	RCOR2-201	136.885	41.848	-3.23016	135.682	37.6588	-3.57575
ENSOART00020009147	14	56189318	56217316	ENSOARG00020005934	Relb	RELB-201	232.998	51.5525	-4.5604	382.493	58.3426	-6.56662
ENSOART00020029553	12	12839525	12842451	ENSOARG00020019242	Rgs2	RGS2-201	228.46	1412.25	6.17853	267.589	1125.18	4.2107
ENSOART00020031501	2	10469235	10471797	ENSOARG00020019825	Rgs3	RGS3-204	42.1212	3.87116	-11.771	72.7554	0.941655	-77.8546
ENSOART00020030547	2	44833562	44856835	ENSOARG00020019759	Rhobtb2	RHOBTB2-201	78.2532	183.078	2.34736	91.4556	209.607	2.28881
ENSOART00020018912	7	78793159	78887327	ENSOARG00020012405	Rhoj	RHOJ-201	37.7177	4.16835	-9.73208	46.8551	6.12439	-7.62045
ENSOART00020009848	17	61099692	61140490	ENSOARG00020006267	Rilpl1	RILPL1-202	463.854	240.561	-1.92424	807.924	294.075	-2.74622
ENSOART00020009853	17	61099692	61139978	ENSOARG00020006267	Rilpl1	RILPL1-201	590.274	336.83	-1.7546	862.124	360.461	-2.39029
ENSOART00020000046	1	15755125	15770824	ENSOARG00020000046	Rims3	RIMS3-201	53.7587	5.33022	-9.74566	95.1337	10.0097	-9.37846
ENSOART00020020376	11	7727295	7804427	ENSOARG00020012903	Rnf157	RNF157-201	36.8855	3.17561	-12.412	72.6502	5.0266	-14.2081
ENSOART00020018272	11	40943877	41028642	ENSOARG00020011967	Rph3Al	RPH3AL-201	60.8079	12.7704	-4.79412	88.7067	14.4188	-6.07877
ENSOART00020028151	7	106914018	107043633	ENSOARG00020018149	Rps6Ka5	RPS6KA5-201	94.8417	246.235	2.60322	124.422	322.022	2.57764
ENSOART00020027229	14	37406386	37409002	ENSOARG00020017701	Rrad	RRAD-201	1004.24	37.1583	-27.5379	590.827	13.2803	-44.1124
ENSOART00020035163	20	18874848	18888120	ENSOARG00020022645	Rsph9	RSPH9-201	130.749	21.7079	-6.15231	158.059	24.2642	-6.54029
ENSOART00020001124	3	73818154	73891892	ENSOARG00020000804	Rtn4	RTN4-201	943.336	484.91	-1.94133	1000.2	512.847	-1.94851
ENSOART00020001257	3	73856197	73892069	ENSOARG00020000804	Rtn4	RTN4-204	16.161	130.441	8.02478	10.5211	335.746	31.6564
ENSOART00020034953	11	40333479	40407789	ENSOARG00020022541	Rtn4Rl1	RTN4RL1-201	5.74017	76.7152	13.3589	5.08012	113.435	22.2748
ENSOART00020000343	1	218436030	218450955	ENSOARG00020000286	Rtp4	RTP4-201	135.53	13.5503	-9.9642	50.0768	7.39138	-6.78852
ENSOART00020013138	10	18638142	18678231	ENSOARG00020008494	Rubcnl	RUBCNL-202	35.9833	1.47476	-22.9615	34.164	0.438069	-71.6798
ENSOART00020002230	6	95347322	95439959	ENSOARG00020001434	Rufy3	RUFY3-201	404.188	183.061	-2.21147	754.324	231.508	-3.25961
ENSOART00020001220	1	110170391	110174303	ENSOARG00020000874	S100A2	S100A2-201	111.229	19.8053	-5.81835	253.295	38.1602	-6.68438
ENSOART00020001187	1	110157208	110159599	ENSOARG00020000855	S100A4	S100A4-201	1773.1	96.111	-18.5391	1289.41	54.7076	-23.64
ENSOART00020007627	5	13351808	13353184	ENSOARG00020004996	S1Pr5	S1PR5-201	4.61452	115.211	24.7278	9.02742	97.1893	10.589
ENSOART00020037221	11	43493494	43514643	ENSOARG00020023851	Sarm1	SARM1-201	63.8238	22.7388	-2.79452	70.5464	17.7999	-3.9386
ENSOART00020021206	6	75447043	75841241	ENSOARG00020013824	Scfd2	SCFD2-201	692.445	309.346	-2.23784	661.908	327.41	-2.02146
ENSOART00020008824	7	29724352	29777705	ENSOARG00020005722	Scg5	SCG5-201	65.1366	6.24972	-10.7636	64.0895	2.01906	-32.9005
ENSOART00020008039	1	29017292	29069269	ENSOARG00020005241	Scp2	SCP2-201	252.67	820.233	3.24644	166.27	1210.11	7.26493
ENSOART00020018220	4	73149592	73194716	ENSOARG00020011928	Scrn1	SCRN1-201	545.741	77.6536	-7.01961	424.859	68.0459	-6.23298
ENSOART00020003426	4	44901608	45104350	ENSOARG00020002255	Sema3C	SEMA3C-201	999.523	61.3193	-16.2778	837.535	57.1289	-14.6386
ENSOART00020000911	4	40010859	40153931	ENSOARG00020000651	Sema3D	SEMA3D-203	1255.41	56.8934	-21.9969	664.951	76.7843	-8.64863
ENSOART00020035231	11	40524589	40536562	ENSOARG00020022688	Serpinf1	SERPINF1-201	8469.97	1222.99	-6.92507	12793.6	1012.56	-12.6334
ENSOART00020015073	8	31412886	31523908	ENSOARG00020009820	Sesn1	SESN1-201	134.141	421.289	3.146	94.6943	521.793	5.49993
ENSOART00020038837	26	39585424	39625227	ENSOARG00020024807	Sfrp1	SFRP1-201	2541.54	284.708	-8.91543	3626.92	242.358	-14.9554
ENSOART00020027013	17	4571440	4579937	ENSOARG00020017587	Sfrp2	SFRP2-201	261.099	1801.51	6.90083	191.828	1508.49	7.85673
ENSOART00020027146	17	4572341	4579972	ENSOARG00020017587	Sfrp2	SFRP2-203	1959.54	10921.1	5.57348	1226.72	9863.77	8.03975
ENSOART00020027982	6	126532241	126562268	ENSOARG00020017981	Sh3Tc1	SH3TC1-201	15.2101	0.21142	-50.4226	40.8462	0.431516	-86.5541
ENSOART00020015099	7	67442487	67461839	ENSOARG00020009604	Shf	SHF-202	138.875	44.769	-3.11112	348.85	45.4044	-7.67017
ENSOART00020024541	21	52582720	52588527	ENSOARG00020016040	Sigirr	SIGIRR-201	61.9772	4.83094	-13.0161	136.789	7.61464	-18.0054
ENSOART00020024636	21	52582720	52588138	ENSOARG00020016040	Sigirr	SIGIRR-202	7.77675	0	-42.7707	15.5219	0.20599	-53.4807
ENSOART00020015827	7	75675024	75677893	ENSOARG00020010359	Six1	SIX1-201	86.6591	288.047	3.31647	53.1719	271.38	5.10946
ENSOART00020032861	6	112035792	112099616	ENSOARG00020021292	Slc10A6	SLC10A6-201	22.3268	0.211008	-73.957	14.1644	0	-80.1844
ENSOART00020029410	X	75480911	75613727	ENSOARG00020019109	Slc16A2	SLC16A2-201	133.243	422.73	3.16675	115.835	448.7	3.86085
ENSOART00020007965	13	56805894	56821189	ENSOARG00020005151	Slc17A9	SLC17A9-201	31.9864	5.978	-5.19795	60.5818	11.8192	-5.24094
ENSOART00020014290	25	25794664	25822002	ENSOARG00020009295	Slc25A16	SLC25A16-201	147.494	410.455	2.77437	177.938	718.041	4.02824
ENSOART00020037192	19	53222320	53232912	ENSOARG00020023288	Slc26A6	SLC26A6-201	30.6905	92.4594	2.98323	31.0302	82.4045	2.63708
ENSOART00020001615	1	110356355	110360765	ENSOARG00020001089	Slc27A3	SLC27A3-201	11.8423	69.1073	5.91314	6.83045	60.2666	8.58248
ENSOART00020022792	19	52121149	52134601	ENSOARG00020014888	Slc38A3	SLC38A3-201	10.8405	71.9857	6.53863	19.2317	152.988	7.88575
ENSOART00020033329	X	58907114	58916015	ENSOARG00020021490	Slc38A5	SLC38A5-201	40.078	3.74044	-11.6414	91.1866	2.77358	-33.664
ENSOART00020009524	3	85271618	85304450	ENSOARG00020006134	Slc3A1	SLC3A1-201	147.976	3776.15	25.4956	149.576	3185.58	21.2825
ENSOART00020023083	11	42066754	42095413	ENSOARG00020014883	Slc6A4	SLC6A4-201	31.0532	136.004	4.39556	46.2489	205.113	4.40314
ENSOART00020023440	11	42079137	42099059	ENSOARG00020014883	Slc6A4	SLC6A4-203	29.4078	123.703	4.22739	31.3674	236.709	7.50365
ENSOART00020026764	17	70315513	70344004	ENSOARG00020017327	Slc8B1	SLC8B1-201	89.7988	272.204	3.03308	62.9472	399.292	6.34088
ENSOART00020016242	X	97070497	97073031	ENSOARG00020010627	Slitrk2	SLITRK2-201	541.541	12.4098	-44.4267	272.583	13.4066	-20.1912
ENSOART00020016148	23	52905350	52990001	ENSOARG00020010458	Smad2	SMAD2-202	1007.15	560.169	-1.79884	1420.43	711.167	-1.99754
ENSOART00020022053	5	64865029	64865211	ENSOARG00020014435	Smim3	SMIM3-201	51.0561	423.612	8.30794	75.6197	297.306	3.93121
ENSOART00020006644	7	85150506	85293123	ENSOARG00020004340	Smoc1	SMOC1-201	92.2711	966.864	10.4785	25.3266	911.516	35.5592
ENSOART00020041163	8	97314747	97475609	ENSOARG00020026168	Smoc2	SMOC2-201	1303.59	249.425	-5.22464	867.98	203.55	-4.26855
ENSOART00020017522	15	49834670	49838974	ENSOARG00020011513	Smpd1	SMPD1-201	723.11	299.794	-2.41385	714.9	276.441	-2.58728
ENSOART00020012424	14	38495873	38520098	ENSOARG00020008084	Smpd3	SMPD3-201	0	51.0921	274.298	0.437335	122.036	240.611
ENSOART00020009645	5	30668585	30771367	ENSOARG00020006162	Sncaip	SNCAIP-202	235.447	34.8017	-6.72949	703.733	44.55	-15.7689
ENSOART00020016706	13	65624357	65654261	ENSOARG00020010934	Snta1	SNTA1-201	156.027	15.8235	-10.3251	447.887	28.952	-15.6149
ENSOART00020034190	18	31116851	31133977	ENSOARG00020022070	Snupn	SNUPN-201	364.171	131.22	-2.79061	531.408	132.305	-4.02057
ENSOART00020009472	18	43744821	43796331	ENSOARG00020005948	Snx6	SNX6-203	1004.87	535.825	-1.87452	1228.94	695.091	-1.76835
ENSOART00020027992	26	16765265	16972642	ENSOARG00020015782	Sorbs2	SORBS2-201	2.15434	70.1061	33.0407	0.924971	52.3202	53.0158
ENSOART00020028152	26	16765265	16972642	ENSOARG00020015782	Sorbs2	SORBS2-202	15.614	860.978	54.8296	27.8538	646.812	23.0477
ENSOART00020028233	26	16765265	16863381	ENSOARG00020015782	Sorbs2	SORBS2-203	30.5369	1116.38	36.6612	29.8198	654.944	21.8277
ENSOART00020028287	26	16765265	16863381	ENSOARG00020015782	Sorbs2	SORBS2-204	40.145	2244.98	55.7462	90.7795	1668.58	18.3626
ENSOART00020028391	26	16765265	16854436	ENSOARG00020015782	Sorbs2	SORBS2-205	1.28261	197.393	157.826	2.96023	77.6581	24.9624
ENSOART00020030330	15	34886888	35048551	ENSOARG00020019410	Sorl1	SORL1-201	1.66056	183.112	114.347	4.89084	84.0602	16.5218
ENSOART00020030517	11	19405181	19408464	ENSOARG00020019837	Sost	SOST-201	0	22.7037	122.837	0	30.7007	158.288
ENSOART00020019826	6	74490532	74538277	ENSOARG00020013016	Spata18	SPATA18-201	1.11401	232.772	186.244	1.64819	202.7	115.16
ENSOART00020019989	6	74490532	74538277	ENSOARG00020013016	Spata18	SPATA18-202	8.1961	157.966	19.3359	1.00724	255.245	248.291
ENSOART00020022174	11	27151321	27159135	ENSOARG00020014365	Spata20	SPATA20-201	235.404	23.1103	-10.4806	302.403	41.9224	-7.25132
ENSOART00020012695	3	142903589	142916584	ENSOARG00020008291	Spryd3	SPRYD3-201	638.205	373.415	-1.70898	910.444	383.341	-2.37666
ENSOART00020028192	12	47511196	47520768	ENSOARG00020018334	Spsb1	SPSB1-201	128.541	50.196	-2.52989	247.483	53.2424	-4.63657
ENSOART00020023849	7	80317825	80387037	ENSOARG00020015515	Sptb	SPTB-201	20.7854	311.479	15.0452	41.3148	673.795	16.2808
ENSOART00020014402	21	46482045	46514733	ENSOARG00020008743	Sptbn2	SPTBN2-201	5.83193	84.8012	14.761	19.8116	192.383	9.62927
ENSOART00020024556	11	8226211	8228367	ENSOARG00020016027	Srsf2	SRSF2-201	353.002	634.667	1.79679	385.942	692.916	1.7968
ENSOART00020005475	3	61757731	61819163	ENSOARG00020003555	St3Gal5	ST3GAL5-201	107.723	8.35406	-12.4157	187.386	24.1768	-7.74799
ENSOART00020025973	5	106215240	106317977	ENSOARG00020016902	St8Sia4	ST8SIA4-201	20.2581	547.678	26.7664	28.4931	637.354	22.1579
ENSOART00020040304	19	10744650	10859250	ENSOARG00020025681	Stac	STAC-201	131.175	22.3549	-5.87002	464.227	15.647	-29.3866
ENSOART00020012843	22	12279951	12330497	ENSOARG00020008275	Stambpl1	STAMBPL1-202	163.961	38.3542	-4.31553	203.665	32.3926	-6.2648
ENSOART00020037614	11	20725472	20745468	ENSOARG00020024057	Stat5A	STAT5A-201	77.6481	182.465	2.34866	82.7444	234.107	2.82182
ENSOART00020037640	11	20725472	20745468	ENSOARG00020024057	Stat5A	STAT5A-202	213.808	482.462	2.25464	199.904	603.12	3.01356
ENSOART00020014818	5	14795549	14804270	ENSOARG00020009628	Stxbp2	STXBP2-201	228.982	39.7121	-5.87114	467.736	74.3156	-6.31706
ENSOART00020038652	20	19930605	20317811	ENSOARG00020024651	Supt3H	SUPT3H-202	207.647	88.0587	-2.36359	278.042	93.6597	-2.96505
ENSOART00020020487	9	74793435	74873987	ENSOARG00020013212	Sybu	SYBU-205	0	13.9733	74.5824	0	19.4507	100.558
ENSOART00020031322	2	250573540	250593369	ENSOARG00020020320	Sync	SYNC-202	327.353	13.0903	-25.3562	394.037	3.25429	-123.419
ENSOART00020031098	6	51424962	51570943	ENSOARG00020019954	Tbc1D19	TBC1D19-201	1103.06	365.059	-3.02086	758.319	299.775	-2.52597
ENSOART00020002356	2	52189220	52232054	ENSOARG00020001525	Tbc1D2	TBC1D2-201	170.627	20.7807	-8.41352	204.639	25.3539	-8.00755
ENSOART00020025268	25	7753549	7844487	ENSOARG00020016274	Tbce	TBCE-201	1299.5	597.18	-2.17805	1307.58	600.884	-2.17621
ENSOART00020028881	5	18797151	18802830	ENSOARG00020018783	Tbxa2R	TBXA2R-201	9.77718	0.212623	-32.5005	13.2617	0.205545	-45.7789
ENSOART00020022798	2	258954621	259001172	ENSOARG00020014896	Tcea3	TCEA3-201	130.057	9.44145	-14.7801	291.614	3.97709	-73.2712
ENSOART00020025008	17	78818140	78833558	ENSOARG00020016266	Tcn2	TCN2-201	893.225	88.9334	-10.1088	983.192	72.3413	-13.6104
ENSOART00020005099	10	2616708	2847279	ENSOARG00020003168	Tdrd3	TDRD3-203	158.12	0	-865.685	187.17	0	-2.25878e+07
ENSOART00020034553	2	255735063	255741565	ENSOARG00020022308	Tent5B	TENT5B-201	5.25398	47.6123	8.913	5.80097	74.0009	12.8014
ENSOART00020015368	5	49628226	49692974	ENSOARG00020010032	Tgfbi	TGFBI-201	7703.42	530.128	-14.5213	11701.4	142.918	-81.8513
ENSOART00020015543	5	49660139	49692974	ENSOARG00020010032	Tgfbi	TGFBI-202	12683	912.509	-13.8928	20211.9	261.636	-77.2342
ENSOART00020041170	8	97821907	97848702	ENSOARG00020026173	Thbs2	THBS2-201	9629.96	1632.34	-5.89731	7807.83	1628.13	-4.79511
ENSOART00020030758	26	45306031	45427104	ENSOARG00020019917	Thrb	THRB-201	41.2174	381.7	9.29202	104.055	766.519	7.35066
ENSOART00020018497	11	9759021	9810613	ENSOARG00020012050	Timp2	TIMP2-202	9545.65	3468.63	-2.75233	10700.9	2780.89	-3.84832
ENSOART00020040367	19	57897913	58005057	ENSOARG00020025721	Tmcc1	TMCC1-201	168.287	529.796	3.14868	171.122	807.76	4.71185
ENSOART00020007395	17	73561565	73562437	ENSOARG00020004848	Tmem119	TMEM119-201	1276.44	306.372	-4.16729	2472.24	267.886	-9.22161
ENSOART00020038008	17	55091351	55990827	ENSOARG00020024313	Tmem132D	TMEM132D-201	97.9015	4.31008	-22.3263	108.91	6.99125	-15.4061
ENSOART00020028448	21	9238806	9507292	ENSOARG00020018240	Tmem135	TMEM135-204	42.2886	143.183	3.37349	43.0594	213.562	4.93222
ENSOART00020039480	X	141830826	141844337	ENSOARG00020025175	Tmem35A	TMEM35A-201	64.8839	5.02599	-13.0348	50.9171	1.7125	-27.9934
ENSOART00020028534	12	56032582	56037446	ENSOARG00020018527	Tmem51	TMEM51-201	101.265	21.1781	-4.75626	162.26	10.5745	-15.1378
ENSOART00020032398	KZ319282.1	1234012	1294698	ENSOARG00020020941	Tom1L1	TOM1L1-201	418.197	126.168	-3.30204	711.157	115.972	-6.13322
ENSOART00020014106	7	48005947	48035529	ENSOARG00020009011	Tpm1	TPM1-202	14625.3	7101.94	-2.05911	19028.7	6336.06	-3.00314
ENSOART00020014433	7	48011076	48034787	ENSOARG00020009011	Tpm1	TPM1-205	8342.41	3925.77	-2.12493	12384.7	3302.58	-3.74998
ENSOART00020014540	7	48012644	48034764	ENSOARG00020009011	Tpm1	TPM1-206	37282.2	17170.1	-2.17137	60242.2	15948.3	-3.77736
ENSOART00020024191	24	28842224	28910390	ENSOARG00020015801	Tpst1	TPST1-201	483.108	133.906	-3.59837	388.035	108.3	-3.57709
ENSOART00020037527	26	26223925	26287623	ENSOARG00020024043	Trmt9B	TRMT9B-201	1.51824	80.9529	57.5653	5.56404	393.287	69.468
ENSOART00020027870	2	69900958	71179892	ENSOARG00020016354	Trpm3	TRPM3-202	0	36.2396	194.727	1.29411	75.9157	58.2206
ENSOART00020017237	11	30064439	30081811	ENSOARG00020011305	Trpv2	TRPV2-201	260.961	54.8204	-4.74802	394.21	73.9256	-5.3335
ENSOART00020021297	13	84021676	84311630	ENSOARG00020013957	Tshz2	TSHZ2-201	93.4502	652.709	6.98702	75.0365	1086.11	14.4362
ENSOART00020031162	11	54646254	54668954	ENSOARG00020019724	Tspoap1	TSPOAP1-202	70.2292	14.9453	-4.74879	74.4506	14.5234	-5.13995
ENSOART00020003314	3	237527003	237549407	ENSOARG00020002172	Ttc38	TTC38-201	179.838	33.3638	-5.50417	280.328	30.5817	-9.24835
ENSOART00020040508	9	44397192	44428710	ENSOARG00020025797	Ttpa	TTPA-201	0	11.5035	61.0207	0.878706	29.7622	31.1002
ENSOART00020031205	18	29079127	29138993	ENSOARG00020020138	Ube2Q2	UBE2Q2-201	1032.38	520.047	-1.98124	966.421	426.057	-2.26733
ENSOART00020006261	15	37863308	37912369	ENSOARG00020004095	Ush1C	USH1C-201	18.3848	0	-100.812	18.9662	0	-108.32
ENSOART00020033030	11	20058236	20063938	ENSOARG00020021403	Vat1	VAT1-201	6347.59	1597.63	-3.97435	10980.7	2185.01	-5.02548
ENSOART00020010625	21	44338693	44341663	ENSOARG00020006859	Vegfb	VEGFB-201	925.839	203.6	-4.56182	1177.23	220.936	-5.33342
ENSOART00020039475	26	7718736	7809324	ENSOARG00020025167	Vegfc	VEGFC-201	838.228	119.905	-6.97236	1105.81	171.294	-6.45778
ENSOART00020013060	X	14229078	14270423	ENSOARG00020008435	Vegfd	VEGFD-202	6.97651	135.629	19.4438	10.7839	86.2441	7.88408
ENSOART00020008254	13	32591093	32599108	ENSOARG00020005389	Vim	VIM-201	277911	69866.8	-3.97775	412830	73446.5	-5.62082
ENSOART00020015819	1	45968086	46083399	ENSOARG00020010326	Wls	WLS-202	734.977	355.868	-2.06266	641.391	331.162	-1.93499
ENSOART00020027749	X	121439985	121464710	ENSOARG00020017807	Xpnpep2	XPNPEP2-202	1074.19	148.766	-7.21627	887.711	62.1239	-14.2612
ENSOART00020035665	15	27130991	27329387	ENSOARG00020022958	Zbtb16	ZBTB16-201	0.714262	1640.15	2232.69	1.38791	1666.82	1149.48
ENSOART00020016355	23	53100781	53211435	ENSOARG00020010706	Zbtb7C	ZBTB7C-201	39.0628	5.95587	-7.15339	119.716	9.39784	-12.7024
ENSOART00020040819	21	26200443	26255268	ENSOARG00020025951	Zdhhc13	ZDHHC13-202	133.417	259.197	1.94131	124.095	379.637	3.05083
ENSOART00020023877	5	44256781	44259729	ENSOARG00020015592	Znf219	ZNF219-201	421.078	109.648	-3.86723	527.916	148.515	-3.5595
ENSOART00020039009	23	64007658	64120866	ENSOARG00020024903	Znf532	ZNF532-202	83.2047	5.90503	-13.7648	67.5561	2.39216	-27.5364
ENSOART00020032297	22	3205486	3210153	ENSOARG00020020930	Zwint	ZWINT-201	109.654	274.13	2.49763	95.3869	296.711	3.11263
