# Supplementary material for: Intrauterine fetal growth restriction in sheep leads to sexually dimorphic programming of Preadipocytes' differentiation potential
Source: Physiol Rep. 2024 Dec 3;12(23):e70143. doi: 10.14814/phy2.70143 (PMC11614549; doi:10.14814/phy2.70143)
Supplement: Supplementary file 12 — Table S11. [file PHY2-12-e70143-s004.xlsx]

## Sheet: Sheet1
Supplemental Table S11: List of common differentially regulated genes following differentiation of preadipocytes to mature adipocytes in four study groups (control as well as growth-restricted male and female).
Gene_ID	Transcript_ID	Gene_Name	Transcript	Chr	Start	End	MC	MCD	Fold_Change	padj	FC	FCD	Fold_Change2	padj2	MFGR	MFGRD	Fold_Change3	padj3	FFGR	FFGRD	Fold_Change4	padj4
ENSOARG00020023555	ENSOART00020036767	KLB	KLB-201	6	64097277	64128352	0	718.425	-3869.02	7.31989e-18	0.957628	219.937	241.04	0.00112945	0	241.042	-1299.03	1.86073e-09	0.258744	529.635	1662.77	1.27275e-09
ENSOARG00020014711	ENSOART00020022557	PPP1R1B	PPP1R1B-201	11	23173457	23181452	0	402.964	-2170.04	3.82262e-16	1.04211	108.981	114.716	0.00107209	0	234.29	-1262.52	2.52867e-08	1.49611	476.348	312.514	1.03332e-06
ENSOARG00020000398	ENSOART00020000499	ADIPOQ	ADIPOQ-201	1	218921967	218933226	6.01643	6736.41	-1147.91	7.30735e-20	12.4458	990.442	80.2164	1.66837e-05	10.9053	3210.11	-293.324	3.52918e-10	99.8388	5413.04	54.2548	0.000158645
ENSOARG00020015494	ENSOART00020023697	PPP1R1A	PPP1R1A-201	3	141530427	141538446	0	200.504	-1079.47	1.61524e-17	0.399696	102.799	194.306	1.42225e-06	0.927978	566.783	-600.023	2.28759e-08	1.11135	968.007	903.399	6.74393e-11
ENSOARG00020015025	ENSOART00020023164	NR5A2	NR5A2-202	12	82367375	82492313	0	157.205	-846.445	0.000167703	0	424.385	2066.24	2.24208e-07	0	215.716	-1165.51	4.99318e-10	0	145.898	755.773	3.04352e-13
ENSOARG00020003108	ENSOART00020004858	ABCG1	ABCG1-202	1	285800811	285863952	0	128.708	-693.321	1.6531e-12	0	61.761	300.313	7.33441e-06	0.908404	73.4823	-85.166	0.023766	0.953616	229.515	227.017	3.92304e-12
ENSOARG00020004363	ENSOART00020006829	ITIH5	ITIH5-201	13	12669947	12752433	1.10396	561.763	-483.531	9.83344e-09	4.4477	2919.5	645.777	1.89847e-08	1.28284	3071.05	-2269.94	3.57425e-15	2.67711	2316.37	841.18	8.36434e-06
ENSOARG00020006060	ENSOART00020009373	OXT	OXT-201	13	54216480	54217383	0.264698	144.077	-468.908	8.54322e-09	0.805969	211.864	259.728	2.14817e-10	0.540482	164.442	-245.382	6.52204e-09	1.20186	226.076	181.478	6.14293e-06
ENSOARG00020010155	ENSOART00020016049	ADCY5	ADCY5-201	1	205758928	205914845	0.523057	215.881	-421.987	4.92605e-10	0.506747	98.2087	175.24	0.000163372	0.455279	126.751	-259.186	6.25147e-05	1.13548	197.66	165.574	4.01164e-05
ENSOARG00020008084	ENSOART00020012424	SMPD3	SMPD3-201	14	38495873	38520098	0.317571	118.288	-386.853	2.89177e-08	0.253587	41.9218	123.658	0.0194315	0	51.0921	-274.298	5.92435e-05	0.437335	122.036	240.611	0.0002629
ENSOARG00020007754	ENSOART00020011909	IGF2	IGF2-201	21	51230111	51254773	1.41675	470.479	-351.091	1.62507e-10	16.3496	789.289	48.071	0.00151244	4.71146	740.348	-152.105	1.84662e-06	28.1626	1032.23	36.465	0.00102448
ENSOARG00020011920	ENSOART00020018315	ensembl	protein_coding	14	41856032	41862293	14.0305	4745.91	-338.423	1.46418e-09	11.4553	1266.28	111.331	0.000376911	19.9097	1658.2	-83.2711	7.46578e-06	3.35523	1911.64	567.272	6.69538e-06
ENSOARG00020014173	ENSOART00020021654	PLIN4	PLIN4-201	5	18099249	18105576	1.11732	275.285	-265.098	7.39813e-12	0.592184	155.033	226.969	0.00101068	3.23878	104.443	-32.1023	6.10085e-06	0.464738	288.876	557.282	6.22075e-07
ENSOARG00020002333	ENSOART00020003767	CD36	CD36-210	4	45502274	45601450	20.3865	4861.29	-240.461	1.32509e-10	6.3235	1534.89	237.573	1.6565e-05	26.8936	1495.6	-55.5492	3.88576e-09	97.9964	4369.98	44.5274	5.99755e-05
ENSOARG00020022958	ENSOART00020035665	ZBTB16	ZBTB16-201	15	27130991	27329387	3.87615	782.836	-199.792	9.24365e-17	0.740477	1362.24	1723.21	3.67106e-18	0.714262	1640.15	-2232.69	4.11091e-21	1.38791	1666.82	1149.48	8.21244e-11
ENSOARG00020006165	ENSOART00020009615	ATP12A	ATP12A-201	10	38617017	38637015	1.32151	277.343	-196.292	5.43563e-11	1.6429	85.4765	55.1004	0.00227689	0.714429	195.268	-267.499	9.33443e-06	3.09226	348.733	108.822	5.48525e-06
ENSOARG00020000946	ENSOART00020001372	PTX3	PTX3-201	1	250843217	250848677	188.418	36369.5	-193.271	1.29121e-28	183.868	18901.1	102.878	3.67106e-18	192.758	48227.4	-249.809	2.51945e-35	328.65	36472.3	110.934	2.38459e-07
ENSOARG00020016555	ENSOART00020025469	ensembl	protein_coding	4	124000192	124024889	0	32.8072	-176.677	6.46406e-05	0	12.1004	58.8674	0.0194525	0.921919	39.4133	-36.9646	0.00119917	3.94305	53.1062	13.9023	0.00129859
ENSOARG00020021014	ENSOART00020032421	CLVS2	CLVS2-201	8	17072084	17146916	0.523138	88.7369	-173.481	4.78019e-07	0	22.9023	111.223	0.000525488	0.267216	24.6104	-80.0945	0.00250783	1.00464	21.7977	25.1312	0.0142776
ENSOARG00020014246	ENSOART00020022156	ALDH1A1	ALDH1A1-203	2	68108098	68145809	0.870708	162.894	-172.84	3.42583e-08	1.99813	109.329	51.6883	0.0252998	4.56865	87.3973	-19.0284	0.000645138	2.28436	140.373	58.8534	0.00396826
ENSOARG00020002333	ENSOART00020003726	CD36	CD36-208	4	45281745	45316981	0.951003	132.983	-162.049	1.66902e-07	0	86.9402	422.681	2.22828e-08	0	301.054	-1625.66	1.18331e-07	4.11927	348.78	82.228	4.7933e-05
ENSOARG00020008815	ENSOART00020013900	GLRA3	GLRA3-206	2	114729082	114762660	3.03515	491.178	-158.88	1.1732e-11	2.09645	153.125	77.0206	0.00227689	7.3468	412.793	-55.2399	7.96368e-05	5.44676	529.45	93.1323	2.86454e-14
ENSOARG00020020532	ENSOART00020031734	MBNL3	MBNL3-202	X	111134740	111171293	0.753566	107.001	-143.932	7.65003e-10	1.98795	111.902	57.2453	0.000499556	0.184545	106.3	-349.876	7.9263e-11	2.68686	200.844	71.8969	0.00144221
ENSOARG00020022379	ENSOART00020034671	PDE7B	PDE7B-201	8	67310180	67666388	1.56951	201.312	-129.793	3.08344e-06	0	304.156	1480.72	5.98637e-11	12.9642	400.652	-30.9444	0.00409845	6.49891	471.242	71.8686	0.00469522
ENSOARG00020016227	ENSOART00020024943	ensembl	protein_coding	9	60189702	60195574	1.85572	246.484	-129.435	2.20242e-09	4.91069	196.078	39.2219	0.00110866	4.021	213.983	-53.6332	3.03654e-05	3.27247	234.827	68.0778	1.23536e-07
ENSOARG00020022996	ENSOART00020035714	ensembl	protein_coding	15	27360637	27361215	0	23.6515	-127.399	2.36964e-05	0	32.7844	159.639	0.000953866	0	38.0435	-206.501	9.40102e-06	0.237215	41.0671	128.21	6.20103e-06
ENSOARG00020017690	ENSOART00020027257	ensembl	protein_coding	9	62989710	62998386	1.9957	243.803	-117.349	2.25904e-07	3.92283	194.44	48.4573	0.000525488	2.4279	208.255	-85.8501	3.75817e-05	2.21926	237.437	99.6979	1.00208e-10
ENSOARG00020004519	ENSOART00020006902	CCL19	CCL19-201	2	38856057	38857619	0.47684	40.855	-81.8915	2.00783e-05	1.55992	49.5382	31.2525	0.00471478	0.643607	74.9184	-107.4	4.14105e-06	2.76974	65.1507	25.1463	0.000341678
ENSOARG00020019849	ENSOART00020030587	NPR3	NPR3-202	16	43316001	43390138	11.5997	894.63	-76.1406	1.28564e-15	12.9406	441.5	33.7482	1.60911e-06	7.4491	675.73	-91.5042	9.45534e-19	5.4031	1438.23	264.293	4.75654e-11
ENSOARG00020023177	ENSOART00020036162	ENPEP	ENPEP-201	6	18037872	18117648	5.68181	424.114	-73.5365	9.93579e-13	6.61682	168.416	25.945	4.00831e-05	3.688	270.001	-73.0328	3.63808e-07	8.11841	447.811	54.3702	1.88601e-05
ENSOARG00020022803	ENSOART00020035534	FKBP5	FKBP5-202	20	11262613	11324058	78.9306	4566.38	-57.7955	1.17897e-12	95.9403	3816.11	39.7383	1.84955e-11	117.324	5056.7	-43.2174	1.10098e-46	140.947	5453.11	38.6187	4.64101e-12
ENSOARG00020014906	ENSOART00020022838	MCAM	MCAM-201	15	32680059	32686991	8.94632	508.185	-56.3508	6.39743e-17	10.4036	164.528	15.4771	0.0182534	5.92402	323.873	-55.2852	6.73436e-06	11.0055	608.738	55.2735	4.08067e-07
ENSOARG00020001262	ENSOART00020001895	ABCD2	ABCD2-201	3	158688253	158774272	0.916686	53.1245	-54.9521	1.81722e-05	1.0925	33.5417	30.8949	0.0065499	0.257527	60.7489	-198.136	8.14416e-06	0.231552	74.1735	232.787	5.63881e-06
ENSOARG00020021170	ENSOART00020032749	PDK4	PDK4-201	4	14711228	14723125	16.8661	804.319	-47.3724	8.54322e-09	23.1351	550.981	23.6861	7.52535e-05	7.63609	741.684	-97.4652	6.73436e-06	23.2169	1055.65	45.2148	0.000684419
ENSOARG00020024249	ENSOART00020037907	COL21A1	COL21A1-201	20	5214314	5605501	12.0768	555.394	-46.3306	0.019207	0	267.521	1302.34	1.10649e-08	0	431.471	-2329.62	3.37002e-15	1.85062	513.588	266.725	7.08077e-08
ENSOARG00020011732	ENSOART00020017842	CEBPA	CEBPA-201	14	46634838	46635925	17.7887	803.616	-45.1305	7.73273e-15	22.0641	189.555	8.5632	0.00549601	17.2971	411.045	-23.6375	0.000645462	36.314	892.958	24.5523	1.94411e-05
ENSOARG00020011895	ENSOART00020018157	DOC2B	DOC2B-201	11	40886110	40909088	2.96507	137.36	-43.9092	4.35167e-15	2.49653	83.6865	33.7999	9.92175e-06	1.91867	75.4175	-38.7101	2.81752e-06	9.34206	100.722	10.723	0.0165379
ENSOARG00020021079	ENSOART00020032558	APCDD1	APCDD1-201	23	47338551	47369550	3.71474	159.836	-42.9606	6.95722e-10	9.37452	72.1015	7.81653	0.0184983	5.31226	76.7864	-14.341	0.00369733	11.6	152.075	13.3106	0.00142528
ENSOARG00020014246	ENSOART00020021782	ALDH1A1	ALDH1A1-202	2	68106756	68163247	42.8462	1770.25	-41.3544	2.86317e-08	56.7448	1756.99	30.9511	0.000442173	105.332	1501.44	-14.2436	0.0216682	33.4727	2302.12	68.4992	6.61678e-05
ENSOARG00020019410	ENSOART00020030330	SORL1	SORL1-201	15	34886888	35048551	5.87814	223.395	-37.8512	2.75253e-07	1.63433	192.507	103.659	7.07423e-08	1.66056	183.112	-114.347	2.57074e-06	4.89084	84.0602	16.5218	0.00235518
ENSOARG00020006134	ENSOART00020009524	SLC3A1	SLC3A1-201	3	85271618	85304450	113.166	3828.57	-33.9099	1.19051e-08	150.932	1854.14	12.2997	0.00142692	147.976	3776.15	-25.4956	1.69618e-07	149.576	3185.58	21.2825	8.68719e-07
ENSOARG00020003311	ENSOART00020005037	CPM	CPM-201	3	161977094	162049455	9.96888	331.266	-33.2602	6.75448e-20	12.6792	425.397	33.9725	5.73187e-22	11.4932	465.907	-40.7686	1.53819e-12	9.16114	443.934	47.5226	1.103e-05
ENSOARG00020015782	ENSOART00020028233	SORBS2	SORBS2-203	26	16765265	16863381	18.3072	599.703	-32.7929	2.73662e-05	31.1105	662.384	21.2137	0.023809	30.5369	1116.38	-36.6612	0.0100752	29.8198	654.944	21.8277	0.000379181
ENSOARG00020003324	ENSOART00020005111	CCDC192	CCDC192-201	5	24682878	24891480	0.313224	9.8139	-32.3518	0.0342352	0.199132	18.2435	53.7249	0.0227298	0.896137	24.2589	-25.6363	0.00160024	0.257549	30.7174	96.2905	4.34305e-05
ENSOARG00020022803	ENSOART00020035500	FKBP5	FKBP5-201	20	11254529	11324058	414.041	13192.8	-31.8546	2.4628e-29	279.219	11808.3	42.2757	1.8596e-13	392.831	14602.3	-37.1996	6.16025e-21	446.255	16721.7	37.4501	4.75654e-11
ENSOARG00020013348	ENSOART00020021450	ACSL1	ACSL1-205	26	16089894	16132690	147.919	4678.63	-31.6479	1.73827e-19	104.631	1189.92	11.3604	0.00510012	220.19	2291.14	-10.4034	0.0109036	103.363	4087.57	39.5196	0.00326057
ENSOARG00020010713	ENSOART00020016435	FGFRL1	FGFRL1-201	6	129349275	129360579	9.2192	281.094	-30.2556	8.02167e-11	15.3645	152.235	9.76991	3.43255e-11	6.37483	265.845	-41.5986	5.23149e-08	20.8091	374.252	17.8303	1.86297e-07
ENSOARG00020007561	ENSOART00020011751	GPM6B	GPM6B-204	X	12527228	12571892	7.09275	215.172	-30.2288	0.00035852	4.04904	146.991	35.8599	0.0400447	9.39931	196.434	-21.093	0.00070318	0	232.442	1202.95	0.00011502
ENSOARG00020023319	ENSOART00020036311	ELOVL6	ELOVL6-201	6	18329750	18464982	131.087	3823.72	-29.1461	1.6147e-13	97.2808	1084.57	11.1455	0.00289592	189.731	1565.91	-8.25123	0.00841784	98.7601	3849.83	38.9399	1.84617e-05
ENSOARG00020024395	ENSOART00020038137	DUSP4	DUSP4-201	26	28068442	28081897	7.06052	191.779	-27.0294	7.55402e-07	3.14966	121.198	40.0899	7.52535e-05	3.45603	113.718	-32.7347	5.80754e-06	12.962	198.329	15.1303	0.0129838
ENSOARG00020008743	ENSOART00020014402	SPTBN2	SPTBN2-201	21	46482045	46514733	7.68958	198.157	-25.7511	2.13156e-14	8.1559	113.151	13.6849	0.0131861	5.83193	84.8012	-14.761	0.0044568	19.8116	192.383	9.62927	0.0217334
ENSOARG00020022308	ENSOART00020034553	TENT5B	TENT5B-201	2	255735063	255741565	2.3421	57.4438	-24.9835	1.35269e-05	2.59577	34.6014	13.066	0.0027637	5.25398	47.6123	-8.913	0.00713656	5.80097	74.0009	12.8014	0.00659289
ENSOARG00020016720	ENSOART00020025615	ensembl	processed_pseudogene	9	79614868	79615617	9.18888	227.659	-24.6321	0.0018936	10.6911	679.933	63.2337	2.64979e-06	23.015	817.562	-35.7642	9.73284e-12	11.1398	437.127	39.0029	0.0113949
ENSOARG00020006148	ENSOART00020016619	LRP1B	LRP1B-201	2	180961418	182391945	8.46395	206.611	-24.5351	5.45484e-07	7.85201	388.065	48.7837	0.00107209	9.32412	615.885	-66.9778	6.45861e-10	3.67787	674.652	178.611	1.29735e-09
ENSOARG00020015405	ENSOART00020023572	OTULINL	OTULINL-201	16	63912625	63941089	25.8125	610.099	-23.5267	5.60597e-11	65.731	750.976	11.4184	0.0114183	44.501	765.218	-17.2042	7.12649e-05	141.176	1172.08	8.30867	0.00117136
ENSOARG00020020408	ENSOART00020031545	NRIP3	NRIP3-201	15	46733429	46759820	3.17344	69.0458	-22.2837	1.20796e-05	3.05425	50.9707	16.8912	3.02601e-06	5.5416	117.009	-21.5241	8.48552e-06	4.88497	136.024	27.395	0.000148227
ENSOARG00020014740	ENSOART00020022629	PI15	PI15-201	9	55779673	55809135	3.32843	74.052	-21.825	0.00673676	5.92534	128.407	22.0767	7.52535e-05	2.86922	39.8799	-14.4267	0.0240385	0.490512	41.8456	79.6484	6.91329e-05
ENSOARG00020009345	ENSOART00020014302	ensembl	protein_coding	20	34340977	34344753	1.80981	38.7881	-21.7968	0.000112411	3.79682	35.1448	8.93145	0.000107444	4.78335	48.6906	-10.0064	1.84662e-06	6.5949	43.0717	6.75516	0.034145
ENSOARG00020024043	ENSOART00020037527	TRMT9B	TRMT9B-201	26	26223925	26287623	3.49497	76.7592	-21.6042	0.000442569	1.26436	170.124	131.737	0.0299722	1.51824	80.9529	-57.5653	0.000183256	5.56404	393.287	69.468	0.00537231
ENSOARG00020004996	ENSOART00020007627	S1PR5	S1PR5-201	5	13351808	13353184	7.18993	154.022	-21.3735	1.48733e-09	11.1945	71.5819	6.3276	0.00917809	4.61452	115.211	-24.7278	2.04607e-05	9.02742	97.1893	10.589	0.0139627
ENSOARG00020022541	ENSOART00020034953	RTN4RL1	RTN4RL1-201	11	40333479	40407789	4.04805	72.8856	-18.6113	1.58876e-06	3.54083	64.2322	17.7476	0.00077214	5.74017	76.7152	-13.3589	0.000294746	5.08012	113.435	22.2748	1.38289e-06
ENSOARG00020015782	ENSOART00020028152	SORBS2	SORBS2-202	26	16765265	16972642	36.8726	670.953	-18.2506	9.94402e-20	18.3697	633.133	34.3189	0.0201221	15.614	860.978	-54.8296	4.21814e-17	27.8538	646.812	23.0477	0.00011504
ENSOARG00020015782	ENSOART00020028391	SORBS2	SORBS2-205	26	16765265	16854436	5.65604	97.5714	-17.5021	0.000759153	8.6615	146.634	16.7446	0.00658097	1.28261	197.393	-157.826	1.28854e-08	2.96023	77.6581	24.9624	0.00249809
ENSOARG00020003526	ENSOART00020005377	ATOH8	ATOH8-201	3	61668069	61707984	15.8159	242.703	-15.5787	8.96523e-07	28.136	172.982	6.10858	0.00685167	16.2127	204.538	-12.4903	0.000548816	22.3141	275.466	12.3379	0.00144221
ENSOARG00020008382	ENSOART00020013541	PDE3B	PDE3B-202	15	40934025	41110636	193.957	2907.78	-14.9937	6.8819e-09	56.4125	1053.33	18.7099	0.0217916	167.991	1312.35	-7.81865	0.000860926	48.3032	3040.13	62.7613	2.11147e-05
ENSOARG00020018518	ENSOART00020028487	FZD4	FZD4-201	21	9582495	9592731	166.143	2366.87	-14.2446	5.28781e-12	217.488	2062.97	9.47625	0.0119963	278.734	2139.05	-7.67503	0.000207312	149.97	3901.87	25.9749	3.24648e-06
ENSOARG00020016902	ENSOART00020025973	ST8SIA4	ST8SIA4-201	5	106215240	106317977	25.5756	336.867	-13.1777	4.31524e-05	52.2257	379.014	7.23993	0.0221035	20.2581	547.678	-26.7664	4.60348e-12	28.4931	637.354	22.1579	3.56383e-08
ENSOARG00020015782	ENSOART00020028287	SORBS2	SORBS2-204	26	16765265	16863381	106.718	1351.44	-12.6887	3.38431e-07	59.0488	1402.4	23.7686	2.5028e-06	40.145	2244.98	-55.7462	9.45516e-07	90.7795	1668.58	18.3626	1.52356e-14
ENSOARG00020013016	ENSOART00020019989	SPATA18	SPATA18-202	6	74490532	74538277	6.86749	86.3911	-12.5785	0.00188076	2.88538	203.558	69.5405	0.000395199	8.1961	157.966	-19.3359	0.0236567	1.00724	255.245	248.291	4.57678e-11
ENSOARG00020014883	ENSOART00020023440	SLC6A4	SLC6A4-203	11	42079137	42099059	24.5588	282.315	-11.4528	0.00932977	2.02429	268.379	128.806	3.98905e-05	29.4078	123.703	-4.22739	0.0113667	31.3674	236.709	7.50365	0.0342314
ENSOARG00020022910	ENSOART00020035642	ARMC12	ARMC12-201	20	11411794	11421291	1.93037	21.7601	-11.137	0.000472274	2.79135	36.1947	13.1911	0.000164718	2.10691	52.1176	-25.517	7.27388e-05	3.04556	59.9041	19.6062	0.000108901
ENSOARG00020010721	ENSOART00020016460	JPH3	JPH3-201	14	13921106	13996368	1.22517	13.6281	-10.9517	0.0179908	1.89166	49.908	27.2733	0.0377517	1.73059	35.3696	-21.99	0.000508491	0.618454	31.2358	43.3996	0.000499363
ENSOARG00020007980	ENSOART00020012366	CA13	CA13-203	9	99515965	99554927	18.3988	192.223	-10.5198	0.018922	4.03219	220.172	52.1336	1.49191e-09	7.34278	271.869	-37.246	1.53794e-05	2.55278	221.413	81.4838	6.48778e-07
ENSOARG00020004340	ENSOART00020006644	SMOC1	SMOC1-201	7	85150506	85293123	67.4866	554.335	-8.21391	0.00126774	86.9846	567.703	6.51765	0.0118663	92.2711	966.864	-10.4785	0.0298506	25.3266	911.516	35.5592	6.41376e-13
ENSOARG00020015760	ENSOART00020024178	AdpR2	AdpR2-201	3	229003340	229041621	340.204	2701.57	-7.94227	8.21199e-09	348.427	1044.89	2.99754	0.00662684	401.523	1814.98	-4.518	0.0397011	441.138	2797.08	6.33924	0.00375053
ENSOARG00020022543	ENSOART00020035001	PER1	PER1-201	11	35633583	35648557	44.5446	354.877	-7.94075	8.56639e-08	87.6667	435.631	4.97288	0.00719246	64.5681	403.207	-6.26374	2.7715e-07	76.2409	547.723	7.16888	0.0103002
ENSOARG00020023355	ENSOART00020036373	FOXO4	FOXO4-201	X	66560063	66565548	61.5376	460.676	-7.49289	1.35079e-05	86.428	1145.14	13.2474	0.0328429	90.2066	1099.41	-12.1888	0.00307701	62.1658	505.592	8.11219	0.00138426
ENSOARG00020014883	ENSOART00020023083	SLC6A4	SLC6A4-201	11	42066754	42095413	33.2938	223.066	-6.69776	0.00190062	27.978	230.726	8.29235	0.0320899	31.0532	136.004	-4.39556	0.00594218	46.2489	205.113	4.40314	3.05488e-05
ENSOARG00020019822	ENSOART00020030516	CFAP100	CFAP100-201	19	62599479	62625478	15.841	105.795	-6.58764	9.36897e-11	19.0495	88.18	4.65157	0.0142347	23.314	166.476	-7.16791	9.50031e-07	22.0172	189.99	8.62814	0.00260996
ENSOARG00020019242	ENSOART00020029553	RGS2	RGS2-201	12	12839525	12842451	147.085	931.445	-6.33656	1.94358e-06	126.481	1321.81	10.4538	2.56884e-08	228.46	1412.25	-6.17853	1.63017e-05	267.589	1125.18	4.2107	0.00260234
ENSOARG00020005241	ENSOART00020008039	SCP2	SCP2-201	1	29017292	29069269	152.09	955.803	-6.2915	5.8236e-07	144.188	884.111	6.13135	0.0220047	252.67	820.233	-3.24644	3.35433e-06	166.27	1210.11	7.26493	2.66731e-06
ENSOARG00020013957	ENSOART00020021297	TSHZ2	TSHZ2-201	13	84021676	84311630	93.0112	543.136	-5.83503	0.0425877	107.567	748.467	6.94819	0.00032107	93.4502	652.709	-6.98702	0.0169687	75.0365	1086.11	14.4362	0.00142528
ENSOARG00020004041	ENSOART00020006293	PIK3R1	PIK3R1-201	16	11839965	11921313	417.981	2386.45	-5.7107	6.46406e-05	543.478	2826.23	5.19816	0.0493849	435.518	3161.14	-7.26212	1.04384e-05	424.834	4971.8	11.6976	0.00579538
ENSOARG00020009874	ENSOART00020015419	JAM3	JAM3-202	21	34071426	34102000	288.387	1519.61	-5.27139	0.000472274	388.219	1652.72	4.25719	0.00795725	344.948	1550.13	-4.49463	4.42038e-09	470.002	2443.74	5.20121	4.36311e-05
ENSOARG00020000116	ENSOART00020000137	ADAMTS4	ADAMTS4-201	1	119704827	119711953	93.5789	455.705	-4.86557	0.00351692	59.9659	282.779	4.70126	0.02228	72.3079	276.593	-3.83216	0.0112242	48.5332	525.874	10.7806	3.29497e-05
ENSOARG00020014435	ENSOART00020022053	SMIM3	SMIM3-201	5	64865029	64865211	86.1371	411.817	-4.76862	0.00444503	78.1053	448.374	5.73716	0.000378269	51.0561	423.612	-8.30794	1.88383e-13	75.6197	297.306	3.93121	0.010183
ENSOARG00020025721	ENSOART00020040367	TMCC1	TMCC1-201	19	57897913	58005057	153.196	706.151	-4.61198	0.000760941	175.538	448.35	2.54823	0.0477177	168.287	529.796	-3.14868	0.00381368	171.122	807.76	4.71185	0.00061071
ENSOARG00020008254	ENSOART00020013035	CRISPLD2	CRISPLD2-201	14	11671822	11722828	764.381	3517.37	-4.60059	0.000105703	1018.5	5447.06	5.34624	0.00279379	1251.98	5197.41	-4.15215	0.0318982	1194.29	4106.37	3.43778	0.0256558
ENSOARG00020020034	ENSOART00020030811	MAOA	MAOA-201	X	44355423	44456903	120.945	551.97	-4.56742	0.00915904	73.839	246.535	3.33611	0.0300004	95.5356	327.578	-3.4229	0.00284754	89.2516	455.706	5.08173	1.27275e-09
ENSOARG00020008675	ENSOART00020013267	IRX3	IRX3-201	14	24110786	24113375	53.4813	237.162	-4.43501	0.0423512	32.5769	275.126	8.48995	0.00703035	29.2883	178.115	-6.04712	0.0057604	30.0984	334.947	11.1185	0.0375901
ENSOARG00020021119	ENSOART00020032578	PLPP3	PLPP3-201	1	32640693	32726462	457.006	1976.13	-4.32505	0.00633439	583.926	2368.26	4.05433	0.0054163	780.4	3037.23	-3.89175	0.049805	546.901	3442.41	6.29129	0.00049571
ENSOARG00020008001	ENSOART00020012325	PAQR3	PAQR3-201	6	103666219	103687016	74.9716	298.506	-3.97703	0.000966215	66.7263	213.415	3.17918	0.0107918	79.176	190.856	-2.42272	0.00788075	76.7343	290.206	3.76642	0.00837941
ENSOARG00020023556	ENSOART00020036763	NID2	NID2-201	7	45927040	46009522	1644.03	6086.11	-3.70177	0.0121659	1417.42	8699.43	6.13577	9.92804e-07	1659.54	7620.71	-4.5922	0.000487974	985.632	10954.5	11.1117	0.000657147
ENSOARG00020017370	ENSOART00020026698	ensembl	protein_coding	18	69008395	69016106	15.0863	54.8993	-3.60425	0.0152893	12.1106	57.2375	4.73187	0.00605636	9.12081	54.7305	-5.94518	0.000909432	9.64247	68.7887	7.30006	1.52779e-08
ENSOARG00020017587	ENSOART00020027013	SFRP2	SFRP2-201	17	4571440	4579937	444.507	1464.84	-3.29686	0.0273503	245.027	1751.5	7.14048	0.00719913	261.099	1801.51	-6.90083	0.0101096	191.828	1508.49	7.85673	0.0253109
ENSOARG00020011120	ENSOART00020017232	MLXIP	MLXIP-201	17	62209275	62263070	137.444	443.638	-3.22606	0.041964	141.29	842.722	5.96581	0.0132392	142.333	730.064	-5.1384	0.00525395	102.089	899.016	8.79242	0.0277499
ENSOARG00020017260	ENSOART00020026545	FEN1	FEN1-201	21	42124222	42125364	60.7792	191.15	-3.13637	0.0157775	44.8193	183.757	4.09104	0.000404748	53.2414	170.669	-3.20552	0.00409845	46.9184	185.204	3.95279	9.13295e-07
ENSOARG00020017222	ENSOART00020026752	FURIN	FURIN-201	18	19199768	19206939	309.963	950.643	-3.06487	5.11053e-06	393.615	1394.66	3.54335	0.0421348	349.221	1067.14	-3.05724	8.01987e-10	395.088	1174.47	2.96999	0.0332136
ENSOARG00020012804	ENSOART00020019547	FBXO21	FBXO21-201	17	66876955	66913388	480.171	1386.54	-2.88689	9.18225e-06	546.929	1794.5	3.28053	0.0118942	479.846	2137.53	-4.45807	1.05815e-05	477.709	2109.45	4.41346	0.0117267
ENSOARG00020021735	ENSOART00020033634	HS6ST1	HS6ST1-201	2	126866085	126902958	210.275	501.524	-2.38628	0.0484007	212.777	622.104	2.92237	0.0217252	144.824	739.909	-5.11008	3.54624e-07	164.708	648.094	3.92696	0.0210952
ENSOARG00020013136	ENSOART00020020070	EME1	EME1-201	11	27023536	27029571	95.1318	184.186	-1.93702	0.0294633	96.0765	198.079	2.05569	0.00478597	105.639	225.609	-2.12773	0.00255079	91.7445	207.826	2.26625	0.00887162
ENSOARG00020016274	ENSOART00020025268	TBCE	TBCE-201	25	7753549	7844487	928.299	502.892	1.84506	0.00510284	1104.65	546.868	-2.02042	0.00269916	1299.5	597.18	2.17805	0.000111475	1307.58	600.884	-2.17621	0.0456726
ENSOARG00020013824	ENSOART00020021206	SCFD2	SCFD2-201	6	75447043	75841241	547.571	266.113	2.0572	0.000767834	667.755	324.058	-2.05752	0.0167169	692.445	309.346	2.23784	0.0108959	661.908	327.41	-2.02146	0.00670179
ENSOARG00020012132	ENSOART00020020610	CAST	CAST-203	5	101942124	102070402	931.366	412.338	2.25853	1.33684e-08	1093.93	459.487	-2.38152	0.000290927	1178.28	382.551	3.08927	1.83698e-06	1151.8	382.604	-3.01147	0.00781192
ENSOARG00020021767	ENSOART00020033742	PROCA1	PROCA1-201	11	43236581	43243479	297.551	125.116	2.37352	0.0249367	457.314	156.377	-2.92148	0.0486945	434.43	199.866	2.17434	0.0050996	413.964	179.617	-2.30714	0.0157838
ENSOARG00020024866	ENSOART00020038934	PLD2	PLD2-201	11	36810558	36823257	280.602	116.258	2.42042	0.00204756	384.895	225.279	-1.70705	0.0250961	446.892	192.072	2.31774	0.00490138	440.231	195.546	-2.24681	5.50629e-07
ENSOARG00020025388	ENSOART00020039842	PAK1	PAK1-201	21	20201981	20362388	971.868	388.63	2.50252	0.000384623	939.883	386.71	-2.42883	0.000378173	1180.38	411.057	2.87103	9.02528e-05	1392.58	389.81	-3.57293	2.30175e-06
ENSOARG00020011495	ENSOART00020017484	HNMT	HNMT-201	2	185109903	185151306	206.947	79.6945	2.60683	0.00729775	215.997	76.4192	-2.83068	0.0333206	210.638	66.0741	3.20258	0.0364704	165.061	49.3887	-3.35014	0.00239129
ENSOARG00020011740	ENSOART00020017837	FUCA2	FUCA2-201	8	74597459	74618682	371.94	140.165	2.65267	0.01374	422.825	222.057	-1.90388	0.0424697	401.191	142.307	2.80648	0.020268	394.315	183.271	-2.14729	0.00939311
ENSOARG00020004517	ENSOART00020006929	ESYT1	ESYT1-201	3	175030647	175043814	1258.53	454.924	2.76818	0.00434491	1762.36	596.231	-2.95701	3.46844e-07	1554.19	527.875	2.94459	8.55483e-06	1547.95	616.306	-2.51143	0.0116256
ENSOARG00020024663	ENSOART00020038634	NMI	NMI-201	2	169939640	169959770	506.548	172.385	2.9391	0.00390998	583.659	214.52	-2.71933	0.0297673	764.83	200.327	3.81379	0.000235242	736.38	192.97	-3.81995	0.00160869
ENSOARG00020011884	ENSOART00020018155	GLB1L	GLB1L-201	2	235999366	236006903	202.211	67.1379	3.00805	0.0471511	284.163	105.152	-2.69896	0.000192685	361.084	92.0963	3.93178	0.0286985	335.952	95.6426	-3.51454	0.00160869
ENSOARG00020011465	ENSOART00020017912	ensembl	pseudogene	5	11135124	11145002	192.509	63.2633	3.0289	9.18225e-06	323.623	136.744	-2.36438	0.024249	313.738	112.58	2.77683	0.00696578	313.116	99.7375	-3.13099	9.13846e-07
ENSOARG00020008870	ENSOART00020013748	LACTB	LACTB-201	7	47923748	47939322	2922.91	957.684	3.05158	0.000355132	3109.54	1197.63	-2.59582	0.00927041	2935.7	1140.72	2.57384	1.37273e-05	3390.43	1164.85	-2.91095	0.000129625
ENSOARG00020019954	ENSOART00020031098	TBC1D19	TBC1D19-201	6	51424962	51570943	636.745	202.384	3.14647	8.50421e-05	977.695	325.836	-3.00009	0.0187508	1103.06	365.059	3.02086	0.00697608	758.319	299.775	-2.52597	1.37476e-05
ENSOARG00020003142	ENSOART00020004799	BTBD19	BTBD19-201	1	20152603	20157031	96.6854	30.2112	3.19186	1.13641e-05	153.071	37.9159	-4.00849	0.00173884	143.293	48.995	2.95141	0.00184692	246.372	40.8661	-6.01991	5.61834e-06
ENSOARG00020000300	ENSOART00020000366	CNRIP1	CNRIP1-201	3	41791631	41823966	60.9627	17.8761	3.3819	0.00119985	178.912	34.1415	-5.22831	0.000248557	111.519	24.7521	4.44748	2.17328e-05	251.08	24.9163	-10.1173	0.000474689
ENSOARG00020012132	ENSOART00020022341	CAST	CAST-210	5	102022926	102071603	2060.88	607.854	3.39046	0.000426342	2288.06	878.432	-2.60367	1.40023e-13	2588.92	816.546	3.16812	1.31121e-17	2231.81	865.598	-2.57852	0.0122949
ENSOARG00020017221	ENSOART00020026661	CASP8	CASP8-201	2	217673491	217697047	721.878	209.64	3.4398	1.27926e-05	870.552	305.045	-2.85265	6.72015e-05	985.976	255.671	3.84999	0.000466828	749.05	248.055	-3.01662	0.00142528
ENSOARG00020005804	ENSOART00020008962	ensembl	protein_coding	8	89877929	89921733	5444.8	1582.19	3.44146	0.00199819	6803.76	2388.38	-2.8484	0.00185033	6948.01	1645.6	4.22161	0.00142118	7094.87	1532.56	-4.62889	3.22393e-08
ENSOARG00020009035	ENSOART00020013929	CYS1	CYS1-201	3	19912067	19927865	54.5271	15.3303	3.5498	0.0439349	79.7152	25.1663	-3.15093	0.0348773	52.8725	11.4836	4.89701	0.0233094	141.1	28.0692	-5.0697	0.0244758
ENSOARG00020015645	ENSOART00020024075	AK1	AK1-201	3	8601342	8613974	342.051	95.5665	3.5736	0.00521366	554.991	108.511	-5.11262	0.000298349	604.069	111.894	5.4156	4.65872e-05	930.213	129.824	-7.17753	0.0211938
ENSOARG00020009753	ENSOART00020015072	ensembl	protein_coding	2	110232041	110249490	29140.2	7755.12	3.75741	0.0330007	27498.8	8929.93	-3.07938	0.00927041	47337.1	9968.34	4.74896	0.00453382	50501.8	9180.55	-5.50104	0.000164532
ENSOARG00020003222	ENSOART00020004908	OPTN	OPTN-201	13	28818784	28858527	2488.92	649.921	3.82902	0.000108644	3316.24	646.483	-5.12849	2.17352e-07	4122.39	743.852	5.54173	1.04055e-08	4029.11	740.749	-5.43997	3.13339e-06
ENSOARG00020005286	ENSOART00020008105	DENND2A	DENND2A-201	4	112789700	112858037	364.534	92.4721	3.95674	0.000164867	391.788	102.737	-3.81214	0.00770267	588.286	113.836	5.20369	1.32059e-06	597.975	157.779	-3.78914	0.0176664
ENSOARG00020017609	ENSOART00020027053	OSR1	OSR1-201	3	28616971	28618489	210.855	53.4756	3.96152	0.0259343	308.959	110.01	-2.8067	0.00690761	218.705	71.3824	3.04506	0.0381434	186.091	48.186	-3.85655	0.026114
ENSOARG00020014951	ENSOART00020024820	ensembl	protein_coding	3	3987931	4011016	99.2739	25.2765	3.96474	6.3603e-06	156.055	45.6266	-3.43783	0.000779947	168.433	35.3639	4.78384	0.00290874	248.745	31.1163	-7.99528	7.94913e-13
ENSOARG00020000712	ENSOART00020001036	CARD10	CARD10-201	3	193939021	193964802	231.276	57.24	4.05101	0.000121668	437.287	123.421	-3.54889	0.02228	319.392	110.684	2.87426	0.0259706	396.622	101.025	-3.92108	0.00161125
ENSOARG00020016405	ENSOART00020025169	IQCD	IQCD-201	17	70226308	70235399	53.8552	13.1948	4.05918	0.00649776	99.9413	21.1403	-4.70513	0.00398279	95.7822	25.3578	3.83575	0.0258098	106.255	17.6869	-6.0089	6.4216e-05
ENSOARG00020009604	ENSOART00020015099	SHF	SHF-202	7	67442487	67461839	96.6413	23.4815	4.12814	0.00251684	196.778	51.2051	-3.83121	0.0145227	138.875	44.769	3.11112	0.0128854	348.85	45.4044	-7.67017	0.00213696
ENSOARG00020011967	ENSOART00020018272	RPH3AL	RPH3AL-201	11	40943877	41028642	47.0138	11.0496	4.25992	0.00545787	72.688	17.832	-4.01836	0.000569518	60.8079	12.7704	4.79412	0.00553328	88.7067	14.4188	-6.07877	2.45568e-05
ENSOARG00020024402	ENSOART00020038420	PLS3	PLS3-202	X	127422867	127521914	6277.4	1454.74	4.316	1.48733e-09	7204.86	2486.35	-2.8977	0.0348773	6529.65	1631.72	3.99982	1.22334e-05	8733.42	1488.69	-5.86616	9.45053e-09
ENSOARG00020026390	ENSOART00020041533	ensembl	protein_coding	25	43771448	43787070	5069.2	1135.4	4.46488	0.0499433	20023.4	3799.56	-5.26974	0.0100079	14024.8	1667.85	8.40891	1.06565e-06	38929.8	2765.04	-14.0805	6.69538e-06
ENSOARG00020011928	ENSOART00020018220	SCRN1	SCRN1-201	4	73149592	73194716	283.224	63.2781	4.4763	0.0021238	517.842	94.4989	-5.48486	0.000315503	545.741	77.6536	7.01961	0.00108406	424.859	68.0459	-6.23298	0.000364948
ENSOARG00020001343	ENSOART00020002024	ensembl	protein_coding	3	35717941	35720256	427.742	94.9024	4.50694	0.00170502	537.706	107.164	-5.01059	0.0137912	441.204	155.926	2.83614	0.00155297	626.309	115.35	-5.43475	0.00266758
ENSOARG00020001975	ENSOART00020003010	PTN	PTN-201	4	109812178	109920284	11894.6	2605.5	4.5652	0.000413723	21471.3	4842.25	-4.43415	8.39164e-09	13676.4	3722.57	3.6739	0.0326657	28238.1	4469.97	-6.31727	0.000354985
ENSOARG00020022645	ENSOART00020035163	RSPH9	RSPH9-201	20	18874848	18888120	80.0869	17.1716	4.67627	0.00143068	146.32	32.2036	-4.53461	0.023881	130.749	21.7079	6.15231	0.00133739	158.059	24.2642	-6.54029	0.00719027
ENSOARG00020000883	ENSOART00020001235	PPP1R26	PPP1R26-201	3	1200200	1203718	215.652	45.1966	4.76199	6.7949e-08	235.57	88.077	-2.67212	0.0388265	188.245	39.1758	4.7437	3.39717e-05	233.459	63.8178	-3.64656	0.00129859
ENSOARG00020014413	ENSOART00020022008	PRX	PRX-201	14	52945429	52955930	281.04	57.5247	4.88071	0.000121668	331.014	119.972	-2.76695	0.000456094	279.745	75.9021	3.66878	1.75588e-07	233.965	60.2045	-3.8706	2.70042e-06
ENSOARG00020025346	ENSOART00020039750	FLRT3	FLRT3-201	13	8019029	8020978	610.719	124.642	4.90385	0.000206275	563.179	144.042	-3.91111	0.0111515	347.494	63.4433	5.44513	0.000256135	401.626	88.2242	-4.54719	0.0209729
ENSOARG00020026112	ENSOART00020041066	NES	NES-201	1	112786384	112795046	2006.69	396.961	5.05473	0.0189634	2197.69	211.78	-10.3766	0.000154394	4088.31	351.756	11.6358	1.11358e-09	4894.4	656.572	-7.45344	0.0442533
ENSOARG00020024538	ENSOART00020038433	RCOR2	RCOR2-201	21	44060783	44064699	115.068	22.1963	5.1868	0.0122455	169.982	60.4973	-2.80605	0.000971628	136.885	41.848	3.23016	0.00296607	135.682	37.6588	-3.57575	0.00579538
ENSOARG00020009968	ENSOART00020015463	ensembl	protein_coding	14	61194289	61200877	134.678	24.4397	5.46476	1.38375e-06	264.902	47.4759	-5.57384	0.0085583	242.019	23.4038	10.5056	2.9551e-06	407.613	29.3814	-13.9972	0.000116941
ENSOARG00020018583	ENSOART00020029277	NEXN	NEXN-203	1	58461057	58491645	3975	714.752	5.56331	0.00708001	5411.81	783.639	-6.9053	0.00874389	5346.19	483.012	11.0641	6.87374e-05	4499.06	453.883	-9.90968	0.00047132
ENSOARG00020020268	ENSOART00020031185	HSPB6	HSPB6-201	14	49196451	49198068	201.026	35.461	5.71803	0.000247161	386.984	76.4205	-5.06123	7.8413e-05	426.743	60.8541	7.07749	0.0218721	372.964	64.8902	-5.74119	3.93387e-05
ENSOARG00020006751	ENSOART00020010357	GPNMB	GPNMB-201	4	35404101	35429204	3681.9	630.973	5.83395	2.64733e-08	3496.44	696.48	-5.02013	0.00118885	6974.57	970.74	7.18288	0.0181636	5031.18	574.195	-8.76084	0.040261
ENSOARG00020017617	ENSOART00020027273	ACSL5	ACSL5-202	22	36055706	36112486	288.206	47.6643	6.06952	0.000496456	396.07	89.4292	-4.43783	0.00658097	257.82	28.7562	9.07747	0.0370763	289.23	45.7362	-6.3574	5.62008e-05
ENSOARG00020010934	ENSOART00020016706	SNTA1	SNTA1-201	13	65624357	65654261	92.4209	14.7814	6.24102	1.00496e-05	160.389	31.0021	-5.19342	0.0361269	156.027	15.8235	10.3251	0.000174301	447.887	28.952	-15.6149	0.000156855
ENSOARG00020005702	ENSOART00020008783	GREM1	GREM1-201	7	29688880	29689431	115.377	18.2787	6.38509	0.0367016	154.123	6.48452	-23.5939	0.00615251	224.475	5.89875	38.0458	1.69618e-07	117.408	6.91936	-16.7357	0.00434591
ENSOARG00020020941	ENSOART00020032398	TOM1L1	TOM1L1-201	KZ319282.1	1234012	1294698	395.996	60.3718	6.54996	0.00231724	667.883	146.338	-4.55646	1.42898e-05	418.197	126.168	3.30204	0.000728472	711.157	115.972	-6.13322	9.87148e-05
ENSOARG00020004992	ENSOART00020007933	POSTN	POSTN-204	10	26662568	26696175	958.357	132.17	7.23733	7.61443e-05	4137.58	221.152	-18.7065	0.000666288	1774.26	163.403	10.8686	0.000508491	5293.24	222.714	-23.7534	4.08075e-08
ENSOARG00020007395	ENSOART00020011581	RARG	RARG-203	3	142803158	142811570	239.495	32.027	7.40429	6.59375e-07	245.642	58.4751	-4.22017	4.61912e-08	237.681	39.5997	6.07046	0.000260756	220.189	40.8053	-5.39978	1.92469e-05
ENSOARG00020012405	ENSOART00020018912	RHOJ	RHOJ-201	7	78793159	78887327	25.4505	3.42544	7.40978	0.000688691	37.2557	7.88003	-4.71848	0.0196948	37.7177	4.16835	9.73208	0.000732968	46.8551	6.12439	-7.62045	0.0264908
ENSOARG00020010910	ENSOART00020016667	ensembl	protein_coding	7	76360018	76596483	280.773	37.5082	7.46472	1.46418e-09	278.393	63.2354	-4.40158	0.0231744	218.881	55.5784	3.90311	0.00790126	171.191	43.8551	-3.89867	0.0150298
ENSOARG00020022383	ENSOART00020034679	C1R	C1R-201	3	224147134	224157172	11494.3	1531.84	7.50276	5.09033e-05	9324.3	2361.98	-3.94774	0.0138559	11154.5	2220.54	5.02373	0.0303164	7269.29	1628.05	-4.4649	0.00766513
ENSOARG00020004992	ENSOART00020007740	POSTN	POSTN-202	10	26662568	26696370	2429.95	320.417	7.58017	0.0027231	10071.6	594.562	-16.9391	0.000238298	3850.86	368.462	10.4479	0.000390965	8868.11	523.293	-16.9441	9.70261e-10
ENSOARG00020022593	ENSOART00020035042	PDGFRL	PDGFRL-201	26	21130651	21211733	1466.05	192.384	7.62032	3.95646e-07	1354.45	393.057	-3.44557	0.0308064	1706.4	251.522	6.79493	6.45918e-06	1153.32	201.946	-5.71198	1.352e-05
ENSOARG00020013134	ENSOART00020020045	COL8A2	COL8A2-201	1	11385626	11389353	131.921	17.2042	7.65034	0.00098214	298.147	38.9545	-7.66288	0.00133194	400.922	37.2748	10.8462	0.0022325	979.915	40.2159	-24.2446	3.92304e-12
ENSOARG00020022914	ENSOART00020035582	CD248	CD248-201	21	46149200	46151521	5015.24	637.231	7.87214	8.10818e-06	5978.19	663.146	-9.01818	2.14361e-06	6430.24	783.928	8.21	2.28759e-08	6185.31	1074.53	-5.75576	0.000185079
ENSOARG00020023452	ENSOART00020036601	PLAU	PLAU-201	25	30881125	30887093	683.655	80.9814	8.4647	2.52214e-09	992.066	158.524	-6.26553	0.00470085	1025.93	130.063	7.94819	2.72567e-09	877.14	142.494	-6.17003	2.67905e-05
ENSOARG00020015795	ENSOART00020024242	EPDR1	EPDR1-201	4	55938567	55972025	326.299	36.2151	8.9628	3.95071e-10	251.571	26.5641	-9.4802	2.69515e-05	417	40.5351	10.4594	2.55516e-05	175.888	23.0053	-7.62507	0.0161591
ENSOARG00020016266	ENSOART00020025008	TCN2	TCN2-201	17	78818140	78833558	367.131	40.6026	9.0551	3.18131e-07	727.596	136.579	-5.32761	0.00290067	893.225	88.9334	10.1088	5.67531e-06	983.192	72.3413	-13.6104	1.04913e-10
ENSOARG00020009981	ENSOART00020016734	C2	C2-202	20	29248150	29259588	562.603	61.3694	9.17577	0.00354504	353.674	51.0874	-6.93988	0.0341903	442.681	41.3018	10.8024	0.000287161	625.726	52.0569	-12.0107	1.15158e-05
ENSOARG00020025681	ENSOART00020040304	STAC	STAC-201	19	10744650	10859250	217.39	23.4342	9.3534	0.00021663	229.468	29.5072	-7.76797	0.00227689	131.175	22.3549	5.87002	0.0117646	464.227	15.647	-29.3866	7.03094e-06
ENSOARG00020020284	ENSOART00020031278	GPC4	GPC4-201	X	110060865	110165549	1136.57	117.789	9.64573	0.00216128	1074.81	221.485	-4.8517	0.0151866	732.393	86.5142	8.44166	1.60472e-05	655.227	81.901	-7.98313	0.0012126
ENSOARG00020012198	ENSOART00020018778	ensembl	protein_coding	11	30246575	30261287	52.4013	5.40118	9.68514	7.55518e-06	92.4386	10.211	-9.11205	1.07436e-06	65.8817	7.63319	9.42803	0.0103604	85.4433	16.4973	-5.2611	0.0301452
ENSOARG00020015554	ENSOART00020023981	ACVRL1	ACVRL1-201	3	143942495	143955820	54.1846	5.35137	10.0877	0.0250519	81.6901	9.17805	-8.93971	0.00215018	48.2868	8.03974	6.35396	0.0101096	86.5346	3.63786	-24.1187	6.1115e-05
ENSOARG00020013844	ENSOART00020021121	DDAH2	DDAH2-201	20	29417954	29421503	2100.3	204.075	10.2935	5.30998e-06	4033.36	523.503	-7.70554	0.000244659	3900.7	382.156	10.2171	7.46857e-08	4625.24	279.031	-16.5845	7.83824e-09
ENSOARG00020000046	ENSOART00020000046	RIMS3	RIMS3-201	1	15755125	15770824	77.9788	7.4127	10.6309	0.000133657	80.3032	12.9967	-6.20406	0.0446986	53.7587	5.33022	9.74566	0.00757581	95.1337	10.0097	-9.37846	0.00213522
ENSOARG00020014528	ENSOART00020022259	ensembl	protein_coding	12	59117248	59158060	53.7856	4.93684	10.7291	0.00268031	100.429	18.6794	-5.35918	2.72156e-05	95.0014	9.91764	9.88526	6.53759e-10	76.2689	5.65915	-13.4602	3.95841e-07
ENSOARG00020021870	ENSOART00020033822	DEF6	DEF6-201	20	10953377	10974936	156.9	14.4111	10.8635	0.000457945	231.644	40.2592	-5.74402	2.53941e-05	245.32	26.4693	9.40491	6.36971e-05	319.237	17.7253	-18.0621	5.50629e-07
ENSOARG00020004848	ENSOART00020007395	TMEM119	TMEM119-201	17	73561565	73562437	1083.51	98.3839	11.0044	0.000642465	1763.53	507.667	-3.47367	0.0305135	1276.44	306.372	4.16729	0.0117646	2472.24	267.886	-9.22161	0.00014612
ENSOARG00020018894	ENSOART00020029064	CLEC11A	CLEC11A-201	14	60308712	60310786	78.958	7.13845	11.0915	5.85503e-06	144.289	10.8794	-13.3761	0.00135569	97.6688	7.0199	14.7573	0.000118263	129.417	5.00561	-26.056	3.22055e-11
ENSOARG00020018123	ENSOART00020028957	LTBP3	LTBP3-201	21	45510947	45529975	1546.13	134.944	11.4462	2.94657e-14	1799.43	406.25	-4.43126	2.43476e-05	1708.45	210.986	8.11848	3.46388e-17	1785.75	312.2	-5.71674	0.00155332
ENSOARG00020016385	ENSOART00020025582	PAMR1	PAMR1-201	15	71096213	71176171	692.505	58.3586	11.8606	0.0138223	1834.78	228.931	-8.02508	6.24885e-07	1626.06	88.4741	18.3563	2.37412e-16	2725.98	190.267	-14.3263	0.000921903
ENSOARG00020002255	ENSOART00020003426	SEMA3C	SEMA3C-201	4	44901608	45104350	566.695	46.0765	12.3063	1.22554e-09	1341.14	152.473	-8.79872	0.000457136	999.523	61.3193	16.2778	8.62772e-06	837.535	57.1289	-14.6386	0.00846701
ENSOARG00020014322	ENSOART00020022139	ADAMTS10	ADAMTS10-201	5	15480996	15498375	186.794	14.6069	12.7946	0.00374683	491.433	45.1714	-10.8703	0.000253837	227.617	31.8968	7.08479	1.59126e-05	442.317	31.0022	-14.2508	0.000100832
ENSOARG00020011599	ENSOART00020018227	MTSS1	MTSS1-204	9	30717932	30877482	257.994	19.8922	12.9264	0.00725278	408.816	11.6664	-35.1668	2.1771e-07	247.133	11.4002	20.9891	1.17749e-10	375.108	11.8661	-31.4305	0.00129859
ENSOARG00020009870	ENSOART00020015159	CFB	CFB-201	20	29241535	29247555	985.383	75.4406	13.0636	0.000454978	261.971	29.4757	-8.91476	0.00909817	463.65	74.9674	6.16888	0.0347413	386.066	15.8504	-24.5508	0.000217286
ENSOARG00020014889	ENSOART00020022844	MARCHF11	MARCHF11-201	16	62170474	62285390	93.8932	7.14594	13.3175	0.000760941	105.555	4.50282	-23.572	0.0250628	25.6237	1.35182	23.5641	0.00242343	83.5983	0.982253	-94.0614	0.0100103
ENSOARG00020004992	ENSOART00020007634	POSTN	POSTN-201	10	26662568	26696371	1985.05	137.371	14.4425	0.000759153	9571.35	526.171	-18.1913	9.06007e-06	2968.86	267.675	11.0943	0.000318151	8482.14	267.971	-31.6352	1.50215e-06
ENSOARG00020017807	ENSOART00020027749	XPNPEP2	XPNPEP2-202	X	121439985	121464710	991.419	63.8304	15.5253	0.0159466	1018.62	128.969	-7.90077	2.37576e-08	1074.19	148.766	7.21627	0.0128166	887.711	62.1239	-14.2612	0.00506303
ENSOARG00020016876	ENSOART00020025939	FEZ1	FEZ1-201	21	29901233	29937087	373.915	24.009	15.598	0.00229895	596.26	84.5983	-7.03353	0.00107324	609.786	50.2566	12.1688	4.90761e-06	711.627	20.6428	-34.3036	2.757e-06
ENSOARG00020014896	ENSOART00020022798	TCEA3	TCEA3-201	2	258954621	259001172	66.2755	4.19036	15.7461	0.00268031	198.162	16.9444	-11.7129	0.0126376	130.057	9.44145	14.7801	0.00123882	291.614	3.97709	-73.2712	5.74649e-13
ENSOARG00020017975	ENSOART00020027682	JPH2	JPH2-201	13	75713895	75786291	454.557	28.7004	15.8774	0.000337455	533.167	58.0985	-9.18658	0.00384089	504.756	18.9386	26.823	7.77065e-12	448.649	10.3814	-42.6199	4.5811e-10
ENSOARG00020024807	ENSOART00020038837	SFRP1	SFRP1-201	26	39585424	39625227	2790.18	148.591	18.7824	0.000181417	3638.56	871.249	-4.17542	0.0142086	2541.54	284.708	8.91543	7.31397e-05	3626.92	242.358	-14.9554	0.000315861
ENSOARG00020007236	ENSOART00020011053	MTMR11	MTMR11-201	1	105788565	105796852	23.9038	1.29059	19.0283	0.00323884	55.38	6.72804	-8.3935	9.01894e-05	41.6433	7.19323	5.68813	0.0495418	28.8233	4.53449	-6.20126	0.0139411
ENSOARG00020008241	ENSOART00020012654	IGFBP6	IGFBP6-201	3	142893586	142897244	9490.98	493.27	19.2425	2.49372e-07	17688.3	2533.16	-6.98289	0.0446986	13148.9	1000.49	13.1495	0.000202922	14677.6	503.796	-29.1435	2.08747e-08
ENSOARG00020010079	ENSOART00020015629	RADIL	RADIL-201	24	39953256	40004241	44.1499	2.30101	19.6209	3.2749e-06	85.62	12.9261	-6.6803	0.046367	55.3082	5.65136	9.96848	0.000233887	119.197	6.01956	-20.3108	1.62e-08
ENSOARG00020002344	ENSOART00020003570	FNDC4	FNDC4-201	3	36057838	36059886	25.5468	1.31288	20.0208	0.00315369	68.8724	4.79074	-14.444	8.97168e-05	75.3018	4.63996	16.9242	0.000481821	248.618	7.45392	-33.3159	3.60663e-12
ENSOARG00020003825	ENSOART00020005852	FMOD	FMOD-201	12	581335	587615	857.332	38.142	22.4713	0.00217166	1878.22	256.906	-7.30923	0.0183834	1285.78	82.5964	15.5754	1.60184e-05	1993.88	97.3975	-20.4529	0.000207322
ENSOARG00020015184	ENSOART00020024129	EPB41L3	EPB41L3-205	23	44049072	44139564	136.791	6.05065	22.5516	0.0495483	267.104	17.9937	-14.739	0.000253837	343.251	14.6991	23.199	0.000407969	415.354	15.9217	-26.0158	0.000148477
ENSOARG00020007710	ENSOART00020011782	DPT	DPT-201	12	39539558	39576211	2134.04	93.0292	22.958	0.000215717	4956.06	266.208	-18.621	0.00151947	5028.38	172.38	29.2366	4.60348e-12	12047.4	160.145	-75.1667	3.87632e-12
ENSOARG00020017736	ENSOART00020027253	PRSS35	PRSS35-201	8	12032677	12033915	8723.25	369.364	23.6146	0.0103433	7192.06	662.963	-10.847	5.02269e-05	9123.99	857.211	10.6418	0.0206438	4150.94	149.392	-27.7649	0.000675164
ENSOARG00020005989	ENSOART00020009584	CDH13	CDH13-201	14	9653072	10825799	624.949	25.0682	24.9119	0.0269577	617.761	51.9878	-11.8906	0.0189922	1123.66	42.873	26.2943	0.0146522	453.973	13.7242	-32.8044	8.72973e-05
ENSOARG00020015072	ENSOART00020023067	CNGA3	CNGA3-201	3	109052810	109077445	373.119	14.8866	25.0653	9.91555e-06	243.661	24.5853	-9.9064	2.08073e-09	446.757	18.7553	23.944	8.80108e-13	534.399	11.695	-45.1729	1.01908e-07
ENSOARG00020007257	ENSOART00020011219	ensembl	protein_coding	20	29160830	29174971	495.798	18.1633	27.2786	0.0222656	1065.35	122.087	-8.73119	0.0120782	1521.62	80.5021	18.9379	0.000485223	1214.97	78.9736	-15.3708	0.0231619
ENSOARG00020017039	ENSOART00020026182	MRGPRF	MRGPRF-201	21	48094867	48103337	43.8793	1.4483	29.9628	0.00200965	82.1081	7.91901	-10.4598	0.0273282	49.5372	4.0906	13.913	0.00489001	45.1603	1.70782	-27.3435	2.92223e-08
ENSOARG00020010627	ENSOART00020016242	SLITRK2	SLITRK2-201	X	97070497	97073031	630.268	20.2308	31.1381	0.000463543	460.606	41.2354	-11.1714	0.0037689	541.541	12.4098	44.4267	1.98573e-06	272.583	13.4066	-20.1912	0.00702302
ENSOARG00020020491	ENSOART00020031624	CTHRC1	CTHRC1-201	9	81938772	81954142	549.291	16.5919	33.0526	2.26502e-07	1184.07	79.0688	-14.9821	0.00171134	1500.71	27.0971	55.0797	1.88214e-12	2049.25	17.5278	-116.129	2.99726e-09
ENSOARG00020004095	ENSOART00020006261	USH1C	USH1C-201	15	37863308	37912369	9.34786	0	51.1888	0.0174049	19.3974	0	-117.32	0.000139898	18.3848	0	100.812	0.0357974	18.9662	0	-108.32	1.72537e-05
ENSOARG00020002904	ENSOART00020004468	ensembl	protein_coding	1	135249420	135294415	70.8821	1.13049	69.2981	1.37079e-07	87.3917	6.5588	-13.541	3.11352e-07	156.922	3.98026	41.681	5.67531e-06	135.473	2.7209	-48.1895	5.85293e-05
