# Supplementary material for: Intrauterine fetal growth restriction in sheep leads to sexually dimorphic programming of Preadipocytes' differentiation potential
Source: Physiol Rep. 2024 Dec 3;12(23):e70143. doi: 10.14814/phy2.70143 (PMC11614549; doi:10.14814/phy2.70143)
Supplement: Supplementary file 13 — Table S12. [file PHY2-12-e70143-s007.xlsx]

## Sheet: common in all except mfgr mfgrd
Supplemental Table S12: List of common differentially regulated genes following differentiation of preadipocytes to mature adipocytes in the three study groups (control male and female and growth-restricted females).
Gene_ID	Transcript_ID	Chr	Start	End	gene_name	transcript	MC	MCD	Fold_Change	padj	FC	FCD	Fold_Change_FC/FCD	padj_FC/FCD	FFGR	FFGRD	Fold_Change_FFGR_FFGRD	padj_FFGR_FFGRD
ENSOARG00020017607	ENSOART00020027055	9	62825357	62830354	FABP4	FABP4-201	8.9115	61721.6	6928.63	2.49781e-49	13.711	7694.16	568.175	7.21603e-13	150.8	55060.9	365.109	6.55139e-08
ENSOARG00020009900	ENSOART00020015246	9	27505598	27510575	MYC	MYC-201	839.848	2169.79	2.58241	0.0174888	888.286	1875.47	2.11098	0.012523	845.478	2029.66	2.40096	0.00371576
ENSOARG00020009720	ENSOART00020015171	3	136931548	136966392	DCN	DCN-204	8450.7	2072.71	-4.07638	0.000699748	8590.24	2685.62	-3.19851	0.0138559	7162.47	2239.61	-3.1986	0.000867525
ENSOARG00020023129	ENSOART00020035949	6	113271671	113294575	WFS1	WFS1-201	510.715	1941.22	3.79967	0.00145299	513.85	1291.76	2.51252	0.0234846	456.694	1921.09	4.20147	2.52053e-05
ENSOARG00020014319	ENSOART00020022453	13	66988337	67030876	ACSS2	ACSS2-202	64.7468	1769.47	27.392	1.07359e-10	61.1463	410.438	6.69768	0.0172182	127.653	2096.92	16.4305	0.00612042
ENSOARG00020012577	ENSOART00020019396	18	18508861	18520637	PLIN1	PLIN1-202	19.5649	1727.58	88.5838	1.34506e-24	9.99495	610.259	61.15	0.0131861	13.8886	2086.47	149.657	0.000322665
ENSOARG00020016763	ENSOART00020025712	5	15986987	16023149	C3	C3-201	33322.3	1581.27	-21.0721	0.000537071	28508.7	6625.2	-4.30298	4.1601e-07	17954.7	2517.82	-7.13059	0.00988199
ENSOARG00020023116	ENSOART00020036458	21	43852882	43914042	RTN3	RTN3-205	697.564	1417.66	2.03175	0.047188	701.546	1022.38	1.45785	0.0474547	710.014	1637.64	2.30494	0.0133403
ENSOARG00020012938	ENSOART00020019770	6	74456747	74481737	SGCB	SGCB-201	391.352	1027.84	2.62712	0.04306	441.946	1873.67	4.2371	0.0295333	397.551	1901.56	4.78031	0.0287035
ENSOARG00020007809	ENSOART00020011950	2	207298342	207312386	CAVIN2	CAVIN2-201	37.6569	983.106	26.2247	5.33315e-08	19.9616	194.171	9.7131	0.00429105	51.1445	849.447	16.5741	0.0141568
ENSOARG00020010226	ENSOART00020015713	13	59729460	59738584	CTSZ	CTSZ-201	1956.07	909.272	-2.15102	0.00256826	2788.98	1027.97	-2.71239	0.0028362	4118.71	1103.49	-3.73371	0.00174457
ENSOARG00020011213	ENSOART00020017767	2	159460154	159540844	FAP	FAP-201	9971.53	857.387	-11.6271	3.50446e-12	11122.2	1588.57	-7.00288	3.2229e-09	10932.9	1208.53	-9.0454	0.00014021
ENSOARG00020021001	ENSOART00020032407	11	36454377	36457189	ensembl	protein_coding	5.86878	728.984	126.458	3.43418e-08	4.6955	159.356	34.6254	0.00406722	8.85506	1051.52	118.042	0.000309094
ENSOARG00020025234	ENSOART00020039566	21	19671473	19671916	THRSP	THRSP-201	0	723.296	3894.99	1.00474e-13	0	115.474	562.048	7.63471e-05	1.0062	1680.91	1644.13	1.38343e-06
ENSOARG00020005462	ENSOART00020008488	15	58341737	58359820	DGAT2	DGAT2-202	0	650.384	3501.87	0.0021238	0	59.0615	287.37	0.00766128	2.06462	522.64	252.081	0.00887162
ENSOARG00020014797	ENSOART00020022708	15	88502462	88516027	GLYAT	GLYAT-201	0.216774	594.142	1947.21	1.48896e-09	0	142.313	692.698	0.000381321	2.29466	992.588	429.008	6.33263e-06
ENSOARG00020007254	ENSOART00020011196	15	59609432	59752782	ACER3	ACER3-201	54.3497	572.654	10.5533	7.56725e-06	56.0354	150.696	2.6889	0.0368534	91.3655	512.942	5.6174	0.0181174
ENSOARG00020009249	ENSOART00020014812	2	39794565	39808822	ensembl	protein_coding	0	541.871	2917.66	4.50034e-12	0	87.6666	426.729	0.0024618	0.256979	703.865	2213.32	9.78506e-05
ENSOARG00020005462	ENSOART00020008478	15	58341633	58359820	DGAT2	DGAT2-201	1.23628	517.655	417.702	3.42817e-17	0.198409	119.294	351.424	2.72156e-05	1.00474	1232.82	1363.68	7.08077e-08
ENSOARG00020019526	ENSOART00020030288	14	54061580	54072858	LIPE	LIPE-203	1.39314	497.321	376.477	1.07359e-10	2.1504	84.0599	40.4384	0.00533641	1.75539	285.146	159.921	2.16365e-05
ENSOARG00020004157	ENSOART00020006363	2	25866843	25868270	GADD45G	GADD45G-201	39.4063	485.443	12.3797	1.81917e-05	37.048	304.387	8.20516	0.0154042	63.5282	346.476	5.446	0.0102971
ENSOARG00020010334	ENSOART00020015786	15	32011426	32015827	TTC36	TTC36-201	0.530684	475.326	951.527	1.65254e-09	2.45284	42.0823	17.1755	0.008009	4.1826	331.867	78.6289	0.00194883
ENSOARG00020002080	ENSOART00020003237	1	3309913	3468648	LRRFIP1	LRRFIP1-201	1012.89	457.244	-2.21459	0.000945267	1898.1	481.823	-3.93811	0.0326739	1975.4	594.06	-3.32514	0.0165318
ENSOARG00020003703	ENSOART00020005668	15	30705378	30728925	PCSK7	PCSK7-201	175.85	413.473	2.3516	0.00617105	185.096	405.326	2.18417	0.0234264	209.575	499.796	2.38712	6.67949e-05
ENSOARG00020001849	ENSOART00020002906	2	14726142	14782993	CTNNAL1	CTNNAL1-201	701.527	343.608	-2.04049	0.0439257	1160.28	490.565	-2.36551	0.00106493	1302.11	394.276	-3.30149	0.013622
ENSOARG00020020456	ENSOART00020031509	12	77106303	77106563	ensembl	protein_coding	1.42703	332.949	229.536	4.75671e-12	4.24252	99.6343	24.1507	0.0273282	6.94061	655.811	93.7185	5.22423e-06
ENSOARG00020021629	ENSOART00020034783	17	38828128	38906634	INTS7	INTS7-203	132.32	308.118	2.32445	0.0385244	135.235	317.906	2.3478	0.0477825	125.148	340.065	2.7145	0.013848
ENSOARG00020014882	ENSOART00020022791	6	108596154	108657424	GPAT3	GPAT3-201	16.0393	244.477	15.2361	3.42634e-07	23.0191	202.747	8.84584	0.00164856	30.5968	471.139	15.3224	0.00235518
ENSOARG00020019317	ENSOART00020029717	14	53880604	53882782	ensembl	pseudogene	0.26738	216.601	703.708	4.63221e-07	0.339591	32.7213	97.378	0.00655524	0.496187	209.035	389.612	7.38652e-05
ENSOARG00020017006	ENSOART00020026156	24	18437371	18489354	ACSM1	ACSM1-201	0.316765	200.959	657.184	2.5338e-07	0	45.4659	221.319	0.0273282	0.206263	590.343	1851.13	2.77455e-07
ENSOARG00020009249	ENSOART00020014535	2	39794565	39809457	ensembl	protein_coding	0	200.737	1080.61	8.19747e-10	0	46.9318	228.416	0.0118475	1.00504	389.625	381.35	8.03952e-05
ENSOARG00020008142	ENSOART00020012494	23	40023036	40200729	COLEC12	COLEC12-201	2389.55	152.307	-15.6777	5.25972e-08	1964.6	264.84	-7.42774	2.87185e-16	2022.19	262.648	-7.69626	0.0103042
ENSOARG00020001851	ENSOART00020002818	1	124843628	124895934	RXRG	RXRG-202	0	149.228	803.83	1.11497e-09	0.252754	26.8199	79.1731	0.0100821	0.25824	289.295	908.365	6.61678e-05
ENSOARG00020021913	ENSOART00020034194	20	44726426	44825639	DTNBP1	DTNBP1-201	366.205	147.138	-2.48776	0.00419634	479.01	169.373	-2.82661	0.0221581	500.676	170.228	-2.94633	0.0139377
ENSOARG00020018235	ENSOART00020028202	6	126597236	126625723	HTRA3	HTRA3-201	923.091	146.599	-6.30568	0.00439782	2061.16	286.81	-7.19116	0.000379516	1664.68	93.4186	-17.8264	5.12505e-07
ENSOARG00020021667	ENSOART00020033515	11	57025173	57058809	KLHL25	KLHL25-201	18.641	138.938	7.49308	6.22359e-06	22.3078	94.1982	4.20187	0.00909817	28.1451	242.034	8.59517	0.000841053
ENSOARG00020017247	ENSOART00020026564	24	18712053	18770021	ACSM3	ACSM3-201	0.535911	134.962	269.056	4.88534e-07	0.395484	44.8856	88.0284	0.0119373	4.33083	376.901	84.9643	0.000259519
ENSOARG00020011977	ENSOART00020018275	15	69789395	69974512	ABTB2	ABTB2-201	8.95772	121.603	13.6399	7.03337e-06	9.36093	125.092	13.4286	9.33538e-07	7.51916	100.404	13.0107	0.00249809
ENSOARG00020014327	ENSOART00020021988	13	61084445	61098601	RBM38	RBM38-201	4.70245	101.714	21.2988	1.32375e-05	7.83367	46.8429	6.00666	0.0255242	6.29926	106.952	16.8322	0.00180786
ENSOARG00020007711	ENSOART00020011838	2	113514587	113524574	ensembl	protein_coding	10.9067	99.1868	9.07611	0.0444422	3.29939	54.6518	17.0814	0.00455505	1.62492	61.0556	36.1758	0.00518988
ENSOARG00020005671	ENSOART00020008723	1	267736965	268388501	SLC9A9	SLC9A9-201	282.292	99.1326	-2.83911	0.00603917	348.365	120.399	-2.89349	0.0300536	360.636	124.783	-2.88231	0.020171
ENSOARG00020015560	ENSOART00020024539	3	141541051	141554297	PDE1B	PDE1B-201	9.66043	93.6541	9.88846	0.000660252	5.26774	51.0556	9.2486	0.0248964	9.41247	127.13	13.2103	0.000586182
ENSOARG00020004375	ENSOART00020007722	14	27326716	27357026	KIFC3	KIFC3-201	208.559	93.568	-2.22404	0.0266971	285.068	97.6867	-2.91424	0.02228	524.78	120.864	-4.35299	0.00851932
ENSOARG00020006370	ENSOART00020009841	20	34414318	34414950	HIST1H1T	HIST1H1T-201	1.80381	90.8667	51.6433	1.57852e-06	1.50111	32.5836	20.7706	0.00335421	1.39609	106.707	73.7195	0.00165961
ENSOARG00020011664	ENSOART00020017743	11	26783091	26799649	SAMD14	SAMD14-201	272.177	84.4581	-3.21686	0.0482067	476.407	142.59	-3.33454	0.0275745	456.596	139.865	-3.25639	0.00406479
ENSOARG00020002120	ENSOART00020003229	4	93308272	93373666	TSPAN12	TSPAN12-201	6.58302	76.3109	11.6731	2.86945e-05	11.7825	53.4707	4.54357	0.0446207	8.81912	79.4384	9.17369	0.0210917
ENSOARG00020002649	ENSOART00020004071	5	23718599	23790300	SLC27A6	SLC27A6-201	0	75.8073	408.421	1.37079e-07	0.197985	30.25	89.1099	0.0334659	0.464709	88.0967	169.838	0.000843816
ENSOARG00020024760	ENSOART00020038766	26	38574455	38574775	TCIM	TCIM-201	227.846	65.0469	-3.48128	0.0472038	209.455	47.5143	-4.39437	0.00623749	608.508	90.1864	-6.75606	0.00106976
ENSOARG00020003258	ENSOART00020004997	6	99250168	99260070	AREG	AREG-202	1.77211	41.2782	23.5673	0.0034474	0.950737	23.206	26.0217	0.0464109	0	33.3571	172.555	0.00133032
ENSOARG00020013748	ENSOART00020021324	24	1533872	1544189	SLC9A3R2	SLC9A3R2-201	198.296	40.8589	-4.82913	0.00289067	282.132	52.9998	-5.33793	0.00164856	404.142	95.3736	-4.24657	0.00610461
ENSOARG00020007306	ENSOART00020011145	20	34473738	34474049	ensembl	protein_coding	0.694584	32.4356	44.7009	0.0015101	0.647552	15.2235	20.3187	0.0307075	1.40289	46.4606	33.9466	0.0142776
ENSOARG00020023244	ENSOART00020036322	7	55336983	55434682	TEX9	TEX9-201	93.5267	26.1147	-3.57481	0.0327888	163.037	55.9798	-2.91265	0.0494214	171.428	35.3483	-4.85633	0.000356556
ENSOARG00020019825	ENSOART00020031256	2	10469117	10567688	RGS3	RGS3-202	162.79	22.601	-7.19683	6.76588e-05	213.791	52.0029	-4.09928	0.0301456	276.997	27.9332	-9.9053	0.000298103
ENSOARG00020012565	ENSOART00020019358	24	41448824	41455226	AMZ1	AMZ1-201	38.9518	7.46522	-5.25493	0.0150455	56.8613	13.5098	-4.25859	0.0361875	63.0471	10.7526	-5.77663	0.000107819
ENSOARG00020017807	ENSOART00020027839	X	121439985	121446991	XPNPEP2	XPNPEP2-201	120.76	6.56465	-18.2544	0.00679826	154.276	9.65877	-15.832	0.000965981	97.4294	8.74186	-11.0071	0.018212
ENSOARG00020002586	ENSOART00020004226	4	30644258	30754311	HDAC9	HDAC9-207	32.6562	4.78824	-7.07348	0.000722843	44.7815	5.55706	-8.06971	5.34646e-05	67.253	3.99346	-16.5028	0.0136599
ENSOARG00020024078	ENSOART00020037699	9	86748435	86832310	NIPAL2	NIPAL2-201	54.3537	3.90786	-13.5516	0.01374	86.4444	12.3733	-7.02504	0.000105279	97.8114	6.64979	-14.5003	0.00702302
ENSOARG00020017011	ENSOART00020026360	14	51083870	51089416	SPRED3	SPRED3-202	14.3447	0.806493	-18.8116	0.0193757	18.0545	0.785961	-25.2319	0.0127005	15.8196	0.411501	-34.3209	0.0284799
ENSOARG00020023691	ENSOART00020036967	18	24907209	25020693	IL16	IL16-201	17.2905	0.769528	-22.6705	0.0482059	29.3142	1.66507	-18.0053	0.0118475	53.6483	3.24619	-16.232	0.0198008
ENSOARG00020021670	ENSOART00020034005	5	60230603	60813928	PPP2R2B	PPP2R2B-202	38.8342	0	-212.848	1.57852e-06	99.9532	0	-606.947	9.25111e-10	161.975	0	-924.745	2.53357e-08
