# Supplementary material for: Intrauterine fetal growth restriction in sheep leads to sexually dimorphic programming of Preadipocytes' differentiation potential
Source: Physiol Rep. 2024 Dec 3;12(23):e70143. doi: 10.14814/phy2.70143 (PMC11614549; doi:10.14814/phy2.70143)
Supplement: Supplementary file 14 — Table S13. [file PHY2-12-e70143-s013.xlsx]

## Sheet: GSE_common_DupR
Supplemental Table S13: List of common differentially regulated genes following differentiation of preadipocytes to mature adipocytes in the four studies downloaded from the GEO Database.
gene_name	145452_Control	145452_Test	193463_Control	193463_Test	201450_Control	201450_Test	169514_Control	169514_Test	145452_Fold_Change	201450_Fold_Change	193463_Fold_Change2	169514_Fold_Change
Abhd15	14.6657	55.685	34.1419	110.138	50.4153	2241.55	332.335	496.573	3.80666	3.22842	45.0277	1.49263
Acadm	1406.25	2014.04	621.286	1169.73	2236.83	12315.7	244.648	443.921	1.43107	1.88345	5.50239	1.81459
Acsl1	616.561	1163.46	280.351	2844.74	432.141	93821.3	275.616	1635.68	1.88872	10.1473	215.936	5.93414
Acta2	27405.9	17414.5	50578.7	14553.4	4631.08	540.666	40825.9	10701.8	-1.57377	-3.47546	-8.5744	-3.81486
Adamts6	366.447	209.859	350.833	143.512	281.185	44.1459	621.305	244.609	-1.74602	-2.44584	-6.34572	-2.53998
Agt	353.661	2075.28	476.704	1741.96	1274.85	57167.9	36.7195	180.057	5.88087	3.65497	44.7947	4.90014
Atf6	2335.27	1732.14	2178.74	1550.37	1358.31	3302.7	1229.14	1682.95	-1.34804	-1.40471	2.43407	1.37
Atrn	3251.35	2030.69	2331.8	1756.78	2398.76	3669.22	1993.45	1741.57	-1.6007	-1.3269	1.52798	-1.14437
Cald1	43414.1	26268.1	25569.9	8177.62	10398.7	621.426	90714.2	23394.8	-1.6527	-3.12697	-16.7278	-3.87753
Cdo1	10.2499	125.78	118.455	1331.92	325.229	585.554	18.5798	104.944	12.139	11.2496	1.7968	5.64275
Cidec	1.07135	68.3414	0	129.522	0	3173.19	0.141251	485.849	67.9449	642.846	18578.3	1996.88
Crim1	4729.23	2334.54	2264.69	951.305	1233.54	633.678	24201.7	7786.75	-2.02562	-2.38149	-1.94788	-3.10803
Dpep1	334.639	1516.26	1257.04	17471	141.732	547.9	1.62707	22.3172	4.53947	13.8999	3.85298	13.8379
Dpm1	0	32.6979	48.8966	115.571	362.951	524.668	292.776	456.508	186.468	2.35503	1.44827	1.55985
Emp2	2340.98	1550.55	2533.95	1435.45	4184.63	1490.26	871.241	552.992	-1.51019	-1.76485	-2.81049	-1.57507
Endod1	791.713	455.338	345.047	169.656	474.93	890.099	1714.66	1029.68	-1.73858	-2.03736	1.87343	-1.66527
Fabp4	36.3693	186.689	4.93814	235.693	5.91662	7393.66	0.640284	3722.81	5.12793	48.5226	1338.09	5797.96
Fgf2	2373.8	1130.03	7141.98	3305.22	158.983	372.321	106.061	0	-2.0998	-2.161	2.34795	-2.47042e+07
Fgf7	4852.83	2432.57	1907.97	1154.48	948.135	142.92	5810.99	2728.5	-1.99457	-1.65271	-6.62654	-2.12969
Fhdc1	523.48	303.915	99.3099	32.2663	145.324	45.0886	68.1856	174.865	-1.72077	-3.09037	-3.22778	2.56328
Fhl1	8789.83	2938.89	2938.64	797.052	97.2186	611.388	337.099	59.102	-2.99094	-3.68592	6.30249	-5.70047
Fkbp5	561.663	2670.36	479.669	3507.47	2451.16	5319.04	2.44546	11.7695	4.75263	7.31651	2.16819	4.81623
Flcn	0	44.8214	393.438	614.058	1111.85	674.065	434.611	662.377	255.753	1.56183	-1.65255	1.52339
Fth1	191.474	561.14	55.5796	244.481	262.518	362.622	9155.97	29070.7	2.92861	4.40736	1.38599	3.17508
Gabre	449.015	733.827	62.9742	234.925	651.411	1010.04	60.2705	182.989	1.63218	3.71783	1.55205	3.03685
Gcnt4	2049.54	1139.3	415.653	192.697	419.133	32.6649	1005.7	212.124	-1.79872	-2.15868	-12.8446	-4.74152
Gpd1	5.61524	110.302	18.8634	2169.24	30.4831	60700.4	1.6536	1526.8	19.674	114.525	1961.95	943.79
Gphn	319.106	543.428	274.029	389.399	303.342	1188.38	94.9004	152.784	1.70676	1.42169	3.93064	1.6108
Gpr176	1010.41	605.114	3125.96	1450.04	105.873	3.88515	6451.15	3134.11	-1.67106	-2.15521	-26.9499	-2.05821
Hp	0	73.4501	273.519	6878.05	52.3403	19689.4	0	103.828	419.17	25.1547	371.317	548.007
Idh1	7379.3	10775.5	2697.03	4990.98	6929.35	17178.8	844.418	3291.36	1.46038	1.85077	2.47801	3.89751
Inhba	24079.2	14127.2	6982.35	1626.08	755.597	42.7183	19134.1	7320.54	-1.7044	-4.29476	-17.7712	-2.61377
Itpripl2	15075.5	9617.03	4707.14	2944.03	4608.94	3350.13	2029.63	2445.63	-1.56763	-1.59922	-1.37659	1.20517
Jade2	455.11	1215.8	248.087	670.738	411.979	1392.67	217.312	442.534	2.66985	2.70452	3.38234	2.03547
Jam2	2473.75	1892.43	1131.71	403.729	185.786	28.2844	1596.99	492.945	-1.30677	-2.80468	-6.53318	-3.23926
Lamc1	7348.68	10967.7	10085.2	23668.5	8970.02	10380.3	1923.51	2712.5	1.49231	2.34681	1.15691	1.41035
Lipe	29.2803	179.737	89.1759	846.063	298.341	30838.8	20.1314	304.842	6.08358	9.4962	103.081	15.1538
Lpcat3	1859.34	2660	1155.86	1972.13	2140.72	9242.33	302.273	604.284	1.4299	1.70644	4.31466	1.99892
Lpp	36012.1	19011.7	13471.1	8299.58	6194.53	4641.98	4369.39	2027.35	-1.8942	-1.62306	-1.33478	-2.15532
Me1	5506.22	4102.29	1933.93	4265.57	1170.62	5595.64	792.575	2490.35	-1.34198	2.20574	4.77152	3.14222
Med14	5039.98	3360.73	909.357	619.039	1355.84	1062.11	1124.01	782.534	-1.49949	-1.46833	-1.2748	-1.43625
Mmp19	1196.34	2505.99	1955.06	2937.47	2386	2751.49	198.882	329.029	2.09388	1.5029	1.15334	1.65326
Msn	28430	21685.1	20874.2	12007.4	14638.8	7911.22	10054.1	5764.46	-1.31107	-1.73851	-1.85044	-1.74416
Mtpn	31508.4	21906.4	8180.21	5092.78	13084.3	11532.8	6806.23	5807.84	-1.43826	-1.60644	-1.13484	-1.1718
Pgrmc1	9926.07	7354.96	3490.09	2445.53	4344.1	5716.04	1253.41	1776.43	-1.34947	-1.42689	1.31496	1.41755
Plin1	17.6555	223.411	7.37526	551.047	1.57911	25733.8	3.735	714.581	12.9365	76.1169	13975.3	190.732
Plin4	213.032	569.69	75.7968	1746.66	4837.72	40395.1	0	7303.62	2.67866	23.0024	8.34812	38543.2
Plk2	10349.9	6032.42	4381.3	902.209	3721.5	323.136	815.245	252.771	-1.71565	-4.85815	-11.5333	-3.22473
Plod1	1633.74	3435.94	3702.38	6593.36	3866.33	18187.8	15845.6	7812.73	2.10163	1.78089	4.70227	-2.02817
Prg4	0	94.1666	18.0822	513.372	0	21.8866	841.729	3451.27	537.409	28.3383	128.119	4.09994
Prkce	712.164	1138.6	246.259	361.537	1065.27	1370.59	258.203	353.453	1.60077	1.46821	1.28555	1.36891
Rgcc	60.3032	231.167	68.5986	458.766	18.8112	191.959	13.7069	3.88949	3.83027	6.706	10.0378	-3.49177
Rgs16	677.141	272.02	3966.81	1477.38	721.917	231.865	55.0691	25.6854	-2.49044	-2.68547	-3.11804	-2.14612
Skp2	5384.71	3905.04	221.127	142.228	678.921	318.728	117.987	70.3927	-1.37881	-1.55398	-2.13058	-1.67831
Slit2	600.559	311.653	933.56	332.806	408.963	17.7639	499.161	876.569	-1.92471	-2.80692	-23.1027	1.75645
Snx1	787.153	1182.5	1353.88	2031.21	1970.28	2515.75	371.226	624.43	1.50266	1.49998	1.27514	1.68305
Socs5	5109.52	3398.77	2828.82	1933.66	4862.15	1105.16	1619.05	1120.58	-1.5032	-1.46314	-4.40376	-1.44486
Spred3	324.584	209.903	441.589	174.878	429.419	182.516	93.0281	31.4987	-1.54641	-2.52954	-2.34874	-2.95887
Tacc1	1222.79	1811.24	693.26	1101.29	856.726	1858.35	10.1822	31.071	1.48021	1.58867	2.165	3.04496
Tagln	1160.88	604.007	32839.6	9861.3	107.358	41.8052	58228.6	12999.1	-1.92327	-3.33028	-2.56209	-4.47943
Thbs1	172711	69675.5	433785	137096	10060.3	665.85	145166	23767	-2.47879	-3.16409	-15.1259	-6.10785
Timp1	4333.18	2719.95	6239.69	10028.1	592.897	98.5577	32800.5	16961.4	-1.59312	1.60708	-6.02158	-1.93383
Trarg1	266.072	574.166	9.67952	146.534	205.613	3141.61	0	74.1875	2.15143	15.0747	15.1465	391.622
Ubn1	3419.63	4746.8	377.508	675.581	587.586	780.197	590.897	1504.48	1.38844	1.79099	1.32921	2.54622
Vgll3	2022.33	1144.59	1111.84	1693.71	509.61	32.138	14333.6	8268.86	-1.7664	1.52373	-15.9347	-1.73345
Zbtb16	8.87731	291.782	0	1063.19	76.6542	1460.26	1.37266	40.8803	31.7024	5275.86	18.7417	29.3269
