# Supplementary material for: Intrauterine fetal growth restriction in sheep leads to sexually dimorphic programming of Preadipocytes' differentiation potential
Source: Physiol Rep. 2024 Dec 3;12(23):e70143. doi: 10.14814/phy2.70143 (PMC11614549; doi:10.14814/phy2.70143)
Supplement: Supplementary file 15 — Table S14. [file PHY2-12-e70143-s010.xlsx]

## Sheet: GSE_3common_DupR
Supplemental Table S14: List of common differentially regulated genes following differentiation of preadipocytes to mature adipocytes in the three studies downloaded from the GEO Database, which had differentiated cells for more than a week.
gene_name	193463_Control	193463_Test	201450_Control	201450_Test	169514_Control	169514_Test	169514_Fold_Change	193463_Fold_Change2	201450_Fold_Change222
Rras2	1661.22	2889.98	607.07	814.327	0	39.8312	5.43073e+06	1.73942	1.34072
Ndrg1	876.892	1478.44	522.519	754.557	74.5899	181.081	4.80269e+06	1.6865	1.44271
Hipk1	1952.11	3418.96	2008.57	4229.22	25.0172	47.5727	2.33595e+06	1.75159	2.10573
Plin4	75.7968	1746.66	4837.72	40395.1	0	7303.62	38543.2	23.0024	8.34812
Adipoq	2.25948	1154.34	0	52759.3	0.128161	3043.38	12508.1	522.973	308881
Lpl	655.477	4253.65	366.865	16189	0	1582.17	8349.61	6.48966	44.192
Fabp4	134.408	8750.63	161.431	221248	0	1338.28	7062.54	65.12	1369.7
Cidec	0	853.147	0	46653.6	0.141251	485.849	1996.88	4233.55	273137
Thrsp	0	778.685	1.65279	1763.44	0	320.072	1689.18	3863.52	1151.43
Lgals12	0.403339	37.829	2.34646	2274.56	0	185.651	979.779	96.4493	927.417
Gpd1	18.8634	2169.24	30.4831	60700.4	1.6536	1526.8	943.79	114.525	1961.95
Aqp7	1.05122	22.6307	0	796.886	0	105.914	559.013	21.0449	4666.66
Hp	273.519	6878.05	52.3403	19689.4	0	103.828	548.007	25.1547	371.317
Trarg1	9.67952	146.534	205.613	3141.61	0	74.1875	391.622	15.0747	15.1465
Acadvl	1598.88	2274.82	2384.93	7912	0	57.7625	304.807	1.42275	3.31361
Idh1	2697.03	4990.98	6929.35	17178.8	0	54.0482	285.203	1.85077	2.47801
Mrap	7.42346	146.201	0	3040.92	0	48.6393	256.695	19.8315	17804.7
Plin1	7.37526	551.047	1.57911	25733.8	3.735	714.581	190.732	76.1169	13975.3
Fbh1	1363.68	1837.83	2667.92	3247.15	0	23.0283	121.519	1.34751	1.21643
Ndufs2	1842.44	2317.14	5840.91	13622.2	0	17.2769	91.1776	1.25755	2.33066
Hivep3	0	16.707	0	12.8698	0	16.3776	86.4422	82.9799	75.2295
Apoc1	0	28.1008	17.1097	1404.77	0.514872	39.2056	74.6018	139.552	82.0896
Lipe	89.1759	846.063	298.341	30838.8	0.8284	51.1177	60.3909	9.4962	103.081
Cebpa	37.3449	136.574	519.577	11764.7	3.40998	206.638	59.9849	3.65746	22.707
Klb	0	39.5352	1.35134	262.073	0.771085	34.3597	44.6102	196.298	212.776
Abcd2	35.6023	274.841	96.0574	2052.54	0.517006	18.6548	36.1918	7.74496	21.2355
Zbtb16	0	1063.19	76.6542	1460.26	1.37266	40.8803	29.3269	5275.86	18.7417
Acacb	82.6822	332.034	432.061	969.232	0	4.64675	24.5116	4.01583	2.24626
Kcnk3	5.97313	46.9612	216.313	3192.62	3.17821	60.312	18.7856	7.79656	14.747
Fabp5	678.38	1870.9	1099.01	33806.2	0.384484	7.13567	17.8256	2.75771	30.7062
Timp4	1.11681	29.2556	269.728	1375.63	9.46127	161.452	17.1729	26.5172	5.08199
Dpep1	1257.04	17471	141.732	547.9	1.62707	22.3172	13.8379	13.8999	3.85298
Dgat2	130.998	365.07	213.325	9786.6	1.67941	21.602	12.5376	2.78904	46.227
Rasd1	1.50077	32.6678	1.29209	165.186	31.615	312.651	9.89531	22.2179	134.235
Prkag2	115.831	219.358	3.38768	1442.08	1.14327	10.7439	9.7137	1.89703	427.35
Bscl2	682.025	1727.26	25.4182	992.159	1.76937	14.5917	8.21507	2.53224	39.065
Lamb3	0	39.4145	49.9829	703.707	38.0887	302.967	7.96267	195.713	14.0167
Mknk2	386.545	638.953	1968.38	13578.6	3.53302	25.2399	7.07189	1.65293	6.89508
Ubn1	377.508	675.581	587.586	780.197	1.59356	10.624	6.79406	1.79099	1.32921
Elmod2	0	20.6316	15.2874	55.1676	1.18543	7.14136	6.10071	102.439	3.62748
Acsl1	280.351	2844.74	432.141	93821.3	275.616	1635.68	5.93414	10.1473	215.936
Ankef1	0	83.951	33.1189	559.809	4.19357	24.1767	5.74947	416.794	17.1273
Cdo1	118.455	1331.92	325.229	585.554	18.5798	104.944	5.64275	11.2496	1.7968
Agt	476.704	1741.96	1274.85	57167.9	36.7195	180.057	4.90014	3.65497	44.7947
Fkbp5	479.669	3507.47	2451.16	5319.04	2.44546	11.7695	4.81623	7.31651	2.16819
Klf15	66.5995	454.897	0	2045.87	33.2865	153.205	4.59949	6.82918	11978.1
Sox5	0.403107	16.9234	2.03666	12.4995	18.0295	78.3666	4.353	43.1944	5.96801
Pdk4	228.436	1565.35	557.69	1132.83	206.826	871.393	4.2139	6.85058	2.03238
Prg4	710.314	17017.5	0	217.671	841.729	3451.27	4.09994	23.957	1274.87
Grina	2391.38	4253.94	7388.94	12974.3	49.7113	197.461	3.97734	1.77891	1.75517
Spen	731.367	1052.13	684.974	1136.14	6.54132	21.2819	3.25174	1.43869	1.65944
Tlcd1	64.3939	118.811	175.799	960.835	12.4233	39.4916	3.1898	1.84442	5.49542
Fasn	3503.74	7694.36	4112.37	29513.6	10.8719	34.0091	3.15384	2.19621	7.17606
Me1	1933.93	4265.57	1170.62	5595.64	792.575	2490.35	3.14222	2.20574	4.77152
Selenbp1	69.2746	261.972	8.25728	3464.85	119.488	368.291	3.08144	3.78706	403.931
Tacc1	693.26	1101.29	856.726	1858.35	10.1822	31.071	3.04496	1.58867	2.165
Gabre	62.9742	234.925	651.411	1010.04	60.2705	182.989	3.03685	3.71783	1.55205
Mgst1	1466.65	3274.66	4507.48	15614.8	56.9823	148.878	2.6136	2.23326	3.46184
Xbp1	2115.96	2815.33	1475.8	14919.7	1127.44	2820.6	2.50176	1.33028	10.1041
Pnpla2	254.534	1682.34	231.846	21058.8	1193.78	2790.29	2.3374	6.60942	90.1683
Hipk2	1209	1558.8	745.868	7419.16	1006.48	2116.23	2.10248	1.28917	9.97082
Dbi	1680.03	2935.31	1994.06	14985.6	179.921	366.459	2.03747	1.74715	7.50329
Jade2	248.087	670.738	411.979	1392.67	217.312	442.534	2.03547	2.70452	3.38234
Lpin1	37.8052	207.142	288.965	2178.36	510.833	1035.4	2.02653	5.4743	7.54348
Lpcat3	1155.86	1972.13	2140.72	9242.33	302.273	604.284	1.99892	1.70644	4.31466
Echdc1	222.371	613.697	302.095	2393.1	529.811	1005.61	1.89816	2.76139	7.89856
Rcl1	287.077	443.127	847.992	3248.16	49.0303	92.7487	1.88598	1.54501	3.81917
Npas2	178.544	374.065	0.725866	43.7623	34.809	64.9293	1.85815	2.09714	70.0689
Pcdh9	57.965	305.917	117.665	329.931	129.406	234.816	1.8146	5.27515	2.80703
Acadm	621.286	1169.73	2236.83	12315.7	244.648	443.921	1.81459	1.88345	5.50239
Wdr45	267.223	433.101	768.246	1298.75	227.078	408.095	1.7957	1.62186	1.69134
Sash1	2677	4441.06	3115.5	3519.09	26.3581	47.1402	1.79108	1.65869	1.12915
Tns2	766.43	1672.3	1434.01	3007.15	40.452	70.3159	1.73092	2.18108	2.09615
Btg1	999.869	1575.4	16341	23355.4	171.059	293.759	1.71761	1.57629	1.42898
Snx1	1353.88	2031.21	1970.28	2515.75	371.226	624.43	1.68305	1.49998	1.27514
Ift140	390.973	556.127	1427.32	1729.56	371.173	624.558	1.6801	1.42153	1.21009
Mcur1	292.416	432.289	669.185	3254.03	47.4562	79.103	1.67167	1.47804	4.8564
Cav1	3390.03	5184.38	12957.5	53187.7	21.6111	36.24	1.66981	1.52945	4.10336
Mmp19	1955.06	2937.47	2386	2751.49	198.882	329.029	1.65326	1.5029	1.15334
Micall1	0	15.6438	0	30.0246	1050.39	1732.13	1.64882	77.653	175.911
Lamc1	10085.2	23668.5	8970.02	10380.3	500.537	806.423	1.61178	2.34681	1.15691
Gphn	274.029	389.399	303.342	1188.38	94.9004	152.784	1.6108	1.42169	3.93064
Retsat	177.69	429.816	1311.34	7438.81	895.891	1440.33	1.60791	2.4186	5.67976
Txlng	95.5376	209.681	277.81	2645.82	207.944	329.929	1.58558	2.19234	9.49929
Dpm1	48.8966	115.571	362.951	524.668	292.776	456.508	1.55985	2.35503	1.44827
Mios	442.342	667.362	1256.5	1473.74	33.1267	51.426	1.54764	1.50864	1.17248
Plaat3	79.4934	166.111	130.718	5883.88	200.204	308.089	1.53898	2.09391	44.6742
Zhx1	859.594	1269.39	1463.43	2342.54	39.4752	60.6086	1.53784	1.47757	1.60111
Fitm2	395.531	741.327	646.989	10065.9	276.525	425.164	1.53761	1.87526	15.5351
Alas1	771.159	1753.91	454.587	4102.14	212.707	325.388	1.53039	2.27501	9.06585
Entpd5	100.168	272.829	272.137	652.943	269.053	408.166	1.51655	2.7238	2.39625
Cmbl	22.8897	125.028	6.8915	1054.05	555.941	834.135	1.50084	5.48041	156.149
Abhd15	34.1419	110.138	50.4153	2241.55	332.335	496.573	1.49263	3.22842	45.0277
Nudt9	474.41	684.882	1304.95	2877.7	48.3721	71.251	1.48011	1.44424	2.20476
Lyst	1277.31	1991.49	862.192	3260.42	400.205	573.368	1.4325	1.5592	3.77445
Mcl1	2921.25	3593.64	4069.68	5139.58	2808.82	3955.32	1.40826	1.23003	1.26264
Acad11	534.495	811.792	633.227	2059.4	315.377	443.957	1.40676	1.52	3.24269
Pnrc1	358.744	502.545	2905.98	3763.8	1527.56	2114.88	1.38435	1.40194	1.2944
Dlc1	1035.06	2007.65	2605.77	10660.7	3600.37	4952.62	1.3756	1.93927	4.09412
Gdap2	483.972	815.79	636.1	823.313	169.703	232.46	1.36945	1.68659	1.29387
Prkce	246.259	361.537	1065.27	1370.59	258.203	353.453	1.36891	1.46821	1.28555
Ptcd1	339.157	465.543	702.905	1122.27	96.0771	129.227	1.33788	1.37333	1.59702
Acaa2	617.61	1132.26	1608.22	2842.46	931.531	1239.96	1.33127	1.8343	1.76527
Prdx6	1908.29	3606.08	1167.52	1477.09	2002.95	2662.89	1.32973	1.88931	1.26481
Ndufv3	426.38	630.438	1044.85	2649.8	255.418	336.903	1.31864	1.47923	2.53065
Chp1	3673.8	5670.18	3472.61	20827	1438.54	1885.06	1.31049	1.54362	5.9916
Tmed10	2719.74	3794.32	2957.82	4045.59	847.033	1109.04	1.30977	1.39511	1.36725
Tob2	544.961	873.157	1022.7	2658.98	957.399	1225.76	1.28014	1.60297	2.59427
Ddi2	1274.86	2193.36	1797.26	3857.17	687.209	871.428	1.26801	1.7209	2.14563
Ncoa4	1911.85	2633.22	2159.82	6019.03	1874.65	2366.3	1.26243	1.37733	2.78434
Poldip2	1206.51	1475.74	2350.02	6292.69	817.66	1003.56	1.22754	1.22271	2.67731
Sp2	0	86.1894	0	124.036	214.298	260.181	1.21589	427.512	726.741
Lpgat1	2981.83	4786.27	3800.31	6254.13	1274.79	1534.89	1.20414	1.60545	1.64499
Isca1	1160.1	1641.32	1934.54	5859.58	743.186	883.239	1.18775	1.4151	3.0239
Acox1	22.4711	251.979	197.87	1669.42	677.603	797.177	1.17666	11.1871	8.42326
Arfgef2	2053.62	3007.07	2591.65	3522.84	1342.61	1562.26	1.16401	1.46402	1.35935
Appbp2	1215.95	1844.81	2082.62	3471.77	1236.85	1428.82	1.15451	1.51787	1.66628
Pank3	2178	4249.79	3159.96	39520.3	1545.16	1778.8	1.15147	1.95145	12.5097
Gnaq	1696.69	1195.77	4003.16	3618.62	2596.63	2317.88	-1.1202	-1.41937	-1.1058
Mtpn	8180.21	5092.78	13084.3	11532.8	6806.23	5807.84	-1.1718	-1.60644	-1.13484
Elk3	1499.06	928.477	1888.49	348.717	1634.49	1329.03	-1.22968	-1.61512	-5.41661
Iqgap1	9164.82	5629.75	8701.68	6218.43	5968.48	4828.53	-1.23603	-1.62813	-1.39988
Hnrnph1	586.696	281.477	1067.94	689.987	442.924	357.921	-1.23757	-2.08648	-1.54555
Spred1	2156.77	1445.68	2329.49	1302.51	1297.62	1044.07	-1.24296	-1.49142	-1.78803
Stx6	623.001	469.284	1501.87	1225.94	1053.2	826.189	-1.27499	-1.3284	-1.22494
Ncs1	1590.21	777.205	2605.08	533.695	1192.6	926.207	-1.28781	-2.04696	-4.8876
Pbxip1	7047.53	5206.2	5320.93	1694.17	1869.3	1440.85	-1.29737	-1.35365	-3.14316
Tagln2	5049.81	2576.02	5603.18	1683.84	4515.71	3398	-1.32885	-1.96064	-3.32863
Phc2	1410.94	1046.74	2104.9	1426.8	1041.82	783.727	-1.32961	-1.34811	-1.47693
Mark4	298.051	178.612	1212.42	906.162	485.684	362.412	-1.34005	-1.66631	-1.33728
Rab23	717.993	330.533	943.812	698.826	1122.11	833.035	-1.34753	-2.17051	-1.35108
Ywhah	3216.21	2090.51	3724.84	1768.04	2688.06	1982.61	-1.35594	-1.53861	-2.10822
Picalm	2771.41	1652.54	1241.66	570.771	860.934	620.621	-1.38669	-1.67729	-2.17504
Dock5	1176.58	577.699	1149.58	953.069	917.989	661.695	-1.38735	-2.03786	-1.20621
Tmsb10	3258.72	2247.53	25208.1	4423.52	15813	11282.3	-1.40158	-1.44957	-5.70027
Pdlim7	1381.32	737.707	703.4	491.719	3328.66	2370.84	-1.40408	-1.87353	-1.43118
Cfl1	7231.71	4883.04	11835.6	8843.73	965.397	683.437	-1.41299	-1.4811	-1.3384
Ext1	1017.73	562.749	704.715	511.077	493.747	346.591	-1.42532	-1.80943	-1.38195
Gdi1	1937.76	1488.45	3904.98	2799.25	218.361	152.918	-1.42587	-1.30214	-1.39609
App	1093.85	792.903	2587.12	393.869	5892.71	4106.37	-1.43502	-1.38046	-6.5773
Med14	909.357	619.039	1355.84	1062.11	1124.01	782.534	-1.43625	-1.46833	-1.2748
Socs5	2828.82	1933.66	4862.15	1105.16	1619.05	1120.58	-1.44486	-1.46314	-4.40376
Pls3	7643.15	4988.51	3341.21	1588.27	9773.1	6718.81	-1.45462	-1.53202	-2.10554
Calu	26460.1	22425.4	24283.3	19527.6	2573.24	1761.94	-1.46039	-1.17989	-1.24373
Tubb6	4908.69	2420.75	1408.35	1086.53	388.424	262.807	-1.47767	-2.02808	-1.29567
Anxa6	3318.31	2029.33	7514.26	5217.54	550.882	372.485	-1.47918	-1.63479	-1.44054
Jpt1	1366.76	1010.82	2563.3	2143.17	296.31	199.12	-1.48704	-1.35191	-1.19726
Pacs1	490.474	341.526	1907.4	1027.34	3493.07	2341.77	-1.49163	-1.43606	-1.85855
Arhgap1	1318.9	1012.17	1717.23	1336.17	3214.83	2149.18	-1.49592	-1.30341	-1.28584
Tpm3	6492.73	4700.52	7814.05	4169.5	109.414	72.7866	-1.5048	-1.38139	-1.87465
Lrrfip1	2428.72	1486.26	1084.76	949.71	131.735	86.341	-1.52498	-1.63442	-1.14148
Clip2	1061.61	700.609	3730.65	1818.74	1038.74	678.392	-1.53155	-1.51613	-2.05304
Dstn	16421.2	7731.42	7736.43	4148.32	13035	8495.54	-1.53437	-2.12405	-1.8656
Lgals1	39766.6	21125.4	29604.3	13664.9	3630.14	2363.32	-1.53596	-1.88246	-2.16668
Plxna3	457.978	257.256	2839.86	611.665	124.058	80.625	-1.54015	-1.77809	-4.64377
Myl6	318.229	123.458	141.578	63.0035	3323.01	2152.4	-1.54396	-2.57253	-2.23986
Emp2	2533.95	1435.45	4184.63	1490.26	871.241	552.992	-1.57507	-1.76485	-2.81049
Fscn1	479.454	345.922	399.178	88.1732	3767.58	2362.82	-1.59448	-1.38552	-4.52752
Cap1	3944.58	2576.74	3791.83	2156.6	829.77	520.102	-1.59522	-1.53083	-1.75749
Ccna2	657.099	282.757	586.743	431.939	78.9884	49.5151	-1.59717	-2.32371	-1.3589
Plaur	649.36	224.532	175.386	64.0264	101.062	62.9977	-1.60475	-2.89548	-2.74669
Fhl2	2298.99	1456.57	576.229	50.7145	151.006	92.9167	-1.62407	-1.57838	-11.4266
Fkbp10	7605.21	5298.26	6148.11	4916.64	365.709	223.512	-1.63599	-1.43543	-1.25089
Tceal1	222.296	118.802	296.789	45.2178	59.3253	35.9518	-1.65451	-1.86962	-6.56903
Nexn	290.809	96.3816	40.2995	5.39314	2521.34	1516.85	-1.66243	-3.01859	-7.45507
Mxra8	7227.18	5555.75	8409.22	4404.34	212.509	127.309	-1.66866	-1.3007	-1.91
Thbs2	38778.1	26447.2	8338.17	1751.02	81333.7	48576	-1.67436	-1.46623	-4.76219
Skp2	221.127	142.228	678.921	318.728	117.987	70.3927	-1.67831	-1.55398	-2.13058
Jpt2	1242.86	737.653	1974.42	1679.49	288.556	170.499	-1.69305	-1.68522	-1.17539
Cep170	1950.25	1358.35	4286.6	2915.49	124.019	72.7951	-1.70149	-1.43564	-1.47074
Msn	20874.2	12007.4	14638.8	7911.22	10054.1	5764.46	-1.74416	-1.73851	-1.85044
Trim59	616.158	364.435	783.859	160.097	513.615	290.755	-1.76634	-1.69107	-4.90904
Emd	1015.07	640.681	2242.58	1886.48	368.258	208.375	-1.7679	-1.58472	-1.18938
Itgb1	39257.4	28815.9	17324.8	8850.1	30350.1	16871.3	-1.79894	-1.36235	-1.95748
Gnb4	18.4021	0	40.5767	5.18819	3303.64	1833.43	-1.80182	-109.566	-7.89025
Actn1	8628.88	4894.86	2279.29	233.983	294.653	161.458	-1.82515	-1.76296	-9.74983
Ptgs1	4566.53	1811.26	4278.16	910.718	1027.32	561.911	-1.8282	-2.52141	-4.70168
Cd44	5279.69	1908.49	2350.46	583.191	5507.05	2964.82	-1.85744	-2.76686	-4.03294
Rai14	3567.99	1853.52	3620.11	567.57	2994.74	1606.84	-1.86377	-1.92513	-6.38601
Farp1	2865.46	2051.73	2797.98	801.153	105.696	56.1219	-1.87613	-1.39652	-3.49341
Fbxo32	531.6	317.551	634.86	223.017	454.819	239.437	-1.89953	-1.67475	-2.84667
Fgf7	3216.15	2046.44	2453.04	475.979	1232.11	648.555	-1.8996	-1.57182	-5.15911
Flna	27464.2	15423.4	26516.8	9211.9	2766.44	1452.8	-1.90433	-1.78066	-2.87838
Fmnl3	731.276	323.732	1429.48	486.628	197.644	102.444	-1.92968	-2.25985	-2.93445
Ptgfrn	2486.67	1496.88	3287.61	1745.75	4255.61	2168.91	-1.96217	-1.66117	-1.88473
Nrep	366.405	120.085	3627.97	806.534	76.1787	38.8751	-1.96241	-3.04879	-4.50259
Lmo7	360.22	74.399	395.763	135.064	319.73	160.321	-1.99429	-4.83458	-2.93249
Galnt10	1338.01	854.977	3163.36	727.146	4751.39	2347.33	-2.0242	-1.56585	-4.35143
Pawr	324.907	146.868	698.81	89.2483	120.529	58.9475	-2.04478	-2.21008	-7.84374
Fbln5	3783.19	2865.07	2296.33	553.235	1359.51	660.722	-2.05757	-1.3206	-4.14966
Gpr176	3125.96	1450.04	105.873	3.88515	6451.15	3134.11	-2.05821	-2.15521	-26.9499
Cnn2	11190.7	5055.12	7193.92	461.093	5224.2	2528.38	-2.06627	-2.21385	-15.5971
Mprip	3924.75	3037.07	5298.68	4420.16	3233.18	1560.99	-2.07131	-1.29253	-1.1985
Aplp1	1436.7	738.06	159.829	55.6858	241.916	116.769	-2.07324	-1.94721	-2.8654
Tpm2	9654.84	4359.23	871.337	293.706	326.179	157.184	-2.07539	-2.21501	-2.97017
Tmco3	1234.36	881.659	1228.24	762.082	158.142	75.7672	-2.08659	-1.40085	-1.61145
Fblim1	1558.21	974.769	398.282	62.3551	1811.13	866.746	-2.08999	-1.59782	-6.40784
Smtn	1058.33	550.203	1710.76	782.565	918.693	435.402	-2.11034	-1.92429	-2.18675
Sytl2	227.564	105.773	153.555	25.0644	254.535	118.767	-2.1436	-2.1554	-6.16096
Rgs16	3966.81	1477.38	721.917	231.865	55.0691	25.6854	-2.14612	-2.68547	-3.11804
Lpp	13471.1	8299.58	6194.53	4641.98	4369.39	2027.35	-2.15532	-1.62306	-1.33478
Myl9	8979.67	2406.36	121.415	3.53697	12251.7	5652.57	-2.16748	-3.73187	-33.8913
Cmtm4	2036.58	1484.21	3709.38	2950.72	531.027	241.478	-2.19868	-1.37182	-1.25751
Wdr1	5383.78	3143.59	7317.41	5477.37	834.054	370.405	-2.25181	-1.71283	-1.33647
Adamts6	603.495	259.87	251.835	50.1902	14.8333	6.49357	-2.27592	-2.31966	-5.01025
Ajuba	373.898	236.333	983.224	277.754	124.716	54.339	-2.29238	-1.58367	-3.53498
Csrp1	11274.1	6331.28	3192.42	2317.8	1061.26	458.491	-2.31488	-1.78077	-1.37721
Tnk2	618.242	196.64	609.509	420.626	32.3402	13.3977	-2.40275	-3.14166	-1.44962
Ptk7	3202.68	1937.16	8524.59	2536.9	343.334	142.576	-2.40758	-1.65339	-3.36122
Phldb2	873.942	457.669	248.87	8.485	10.3497	4.19176	-2.43865	-1.90997	-29.4384
Ccn1	10961.9	6613.86	825.911	391.754	16184.1	6475.98	-2.49911	-1.65752	-2.10612
Palld	10367.2	6197.85	2153.33	935.231	173.349	68.6211	-2.52553	-1.67268	-2.3041
Tspan2	268.514	68.7275	10.7852	0.374623	389.01	153.398	-2.5362	-3.91654	-27.9201
Inhba	6982.35	1626.08	755.597	42.7183	19134.1	7320.54	-2.61377	-4.29476	-17.7712
Postn	10929.2	4650.98	3899.78	270.046	1663.89	606.598	-2.74301	-2.34987	-14.4682
Fhod3	86.3672	14.138	51.069	13.9201	356.579	127.368	-2.80116	-6.08053	-3.66365
Sod3	8802.77	4895.17	2928.3	2294.13	4538.25	1606.68	-2.8246	-1.7983	-1.27726
Dkk3	4122.28	2320.85	26.1423	4.62261	432.105	147.58	-2.92753	-1.77578	-5.62125
Tagln	32839.6	9861.3	107.358	41.8052	480.429	162.828	-2.95137	-3.33028	-2.56209
Spred3	441.589	174.878	429.419	182.516	93.0281	31.4987	-2.95887	-2.52954	-2.34874
Actb	45145.3	24147.6	37033.3	30227.1	8136.97	2636.04	-3.08691	-1.86959	-1.22522
Crim1	2264.69	951.305	1233.54	633.678	24201.7	7786.75	-3.10803	-2.38149	-1.94788
Klhl23	107.664	39.4658	81.414	31.0936	37.6375	11.7236	-3.21277	-2.72584	-2.61489
Ak5	183.49	24.1538	39.9728	15.2322	95.6388	29.6602	-3.21449	-7.63138	-2.62349
Plk2	4381.3	902.209	3721.5	323.136	815.245	252.771	-3.22473	-4.85815	-11.5333
Jam2	1131.71	403.729	185.786	28.2844	1596.99	492.945	-3.23926	-2.80468	-6.53318
Lbh	11716.7	2962.86	8322.08	1798.17	3279.06	972.872	-3.37079	-3.95412	-4.6298
Tgfbi	1688.76	628.353	1740.22	1154.93	222.034	64.0518	-3.46603	-2.68861	-1.50763
Myh10	11622.8	4292.48	7011.81	4053.43	40604.1	11667.8	-3.48002	-2.7076	-1.73063
Itgb3	631.839	147.399	2016.84	760.463	702.481	185.905	-3.77878	-4.28948	-2.65491
Acta2	50578.7	14553.4	4631.08	540.666	40825.9	10701.8	-3.81486	-3.47546	-8.5744
Csrp2	401.143	199.054	561.82	113.358	685.991	155.614	-4.41013	-2.01792	-4.96891
Gcnt4	415.653	192.697	419.133	32.6649	1005.7	212.124	-4.74152	-2.15868	-12.8446
Dpysl3	4504.55	1105.43	7184.79	175.29	1506.04	301.76	-4.99136	-4.07596	-41.1161
Trib2	617.395	257.392	1612.82	370.511	613.937	121.216	-5.06579	-2.39729	-4.35456
Thbs1	433785	137096	10060.3	665.85	1780.66	314.527	-5.66116	-3.16409	-15.1259
Galnt18	3596.57	1070.24	3171.94	751.532	156.145	16.641	-9.35373	-3.36102	-4.22442
Stc1	959.695	239.967	367.121	152.086	1225.42	116.695	-10.5027	-3.99542	-2.41052
Cemip	30505.6	14777.5	373.111	5.49006	63.9923	5.68891	-11.2525	-2.06437	-69.2695
Hhip	154.414	28.0174	23.0413	0.740269	29.4875	2.47421	-11.8743	-5.51854	-31.9744
Rgs4	123.571	53.3478	605.779	103.573	2279.98	125.916	-18.1071	-2.31357	-5.82984
Ankrd1	1444.67	312.502	17.2699	0	2952.47	120.631	-24.4691	-4.62533	-86.9334
Piezo2	55.6249	3.48108	38.3982	0	60.5921	0	-339.287	-15.7179	-193.79
