# Supplementary material for: Intrauterine fetal growth restriction in sheep leads to sexually dimorphic programming of Preadipocytes' differentiation potential
Source: Physiol Rep. 2024 Dec 3;12(23):e70143. doi: 10.14814/phy2.70143 (PMC11614549; doi:10.14814/phy2.70143)
Supplement: Supplementary file 16 — Table S15. [file PHY2-12-e70143-s003.xlsx]

## Sheet: Supplemental Table S15
Supplemental Table S15: List of genes with SNPs associated with obesity in different GWAS studies.
PUBMEDID	MAPPED_GENE	MAPPED_TRAIT
31504550	ACER2P1	obesity
23563607	ADCY3	obesity
23563607	ADCY9	obesity
22484627	ALPK1	obesity
19553259	ANO3	obesity
33500527	APOA5	metabolic syndrome
21552555	ARG1	obesity
31504550	ART2BP	obesity
21552555	ASAH1-AS1	obesity
36187959	ATP2A1	COVID-19, obesity
31504550	ATXN1-AS1	obesity
23563607	BCDIN3D	obesity
23563607	BCDIN3D-AS1	obesity
23563607	BDNF	obesity
21708048	BDNF-AS	obesity
30120429	BLZF2P	metabolically healthy obesity
31504550	BMPER	obesity
31504550	BTF3P10	obesity
31888951	CABP5	obesity
31504550	CACUL1	obesity
23563607	CADM2	obesity
21935397	CAMK1G	obesity
31504550	CARD11	obesity
19151714	CASC15	obesity
30120429	CCDC179	metabolically healthy obesity
23563609	CCDC77	obesity
36187959	CCR3	COVID-19, obesity
31504550	CEP162	obesity
33500527	CETP	metabolic syndrome
31504550	CLPB	obesity
31504550	CMKLR2	obesity
23818313	CMYA5	obesity
31504550	COL22A1	obesity
31504550	CRACD	obesity
31504550	CRISPLD2	obesity
21552555	CWC22	obesity
30120429	CXCR5	metabolically healthy obesity
31504550	CXXC4	obesity
31504550	DDX18	obesity
37107557	DGKD	obesity
23563607	DGKG	obesity
23563607	DNAJC27	obesity
25246029	ELK1P1	hepatic lipid content measurement
19553259	EML6	obesity
31888951	ERI1	obesity
31504550	ERVK-28	obesity
23563607	ETV5,	obesity
31118946	EXOC4	obesity
31504550	FAIM2	obesity
31504550	FAM169BP	obesity
31888951	FAM86B3P	obesity
23563609	FARS2	obesity
21552555	FAT1	obesity
19553259	FBN2	obesity
23563609	FENDRR	obesity
31504550	FHIT	obesity
31504550	FPGT-TNNI3K	obesity
23563607	FPGT-TNNI3K,	obesity
31504550	FTH1P5	obesity
31504550	FTH1P7	obesity
23563609	FTO	obesity
31504550	FXN	obesity
31504550	GAS8	obesity
23563607	GIPR	obesity
25963547	GLRA3	response to radiation, obesity
23563607	GNAT2	obesity
23563607	GPR139	obesity
23563607	GPRC5B	obesity
33500527	HERPUD1	metabolic syndrome
30120429	HMGN2P13	metabolically healthy obesity
23563607	HNF4G	obesity
21706003	HNRNPA1P31	obesity
22484627	HOXB-AS3,	obesity
23563607	HOXB3	obesity
22484627	HOXB5	obesity
23563607	HS6ST3	obesity
31118946	HSP90AA3P	obesity
21552555	INHBB	obesity
31504550	INO80D	obesity
31504550	IRAIN	obesity
19553259	ITPR3	obesity
22484627	KC6	obesity
31504550	KCNK9	obesity
21708048	KCNMA1	obesity
30120429	KCNQ1	metabolically healthy obesity
31504550	KHDRBS2-OT1	obesity
23563609	KIAA1217	obesity
36187959	KLHL32	COVID-19, obesity
31888951	KLRB1	obesity
31888951	KRT18P45	obesity
31504550	LARP1BP1	obesity
19553259	LEMD2	obesity
23563609	LEPR	obesity
21552555	LHFPL3	obesity
31504550	LINC00540	obesity
22484627	LINC00558	obesity
31504550	LINC00958	obesity
31504550	LINC01029	obesity
21552555	LINC01101	obesity
23563607	LINC01122	obesity
19151714	LINC01229	obesity
25963547	LINC01249	response to radiation, obesity
31504550	LINC01440	obesity
23818313	LINC01455	obesity
23563607	LINC01524	obesity
23563609	LINC01677	obesity
31504550	LINC01684	obesity
31504550	LINC01689,	obesity
31504550	LINC01714	obesity
23563607	LINC01741	obesity
23563607	LINC01793	obesity
23563607	LINC01875	obesity
24465431	LINC01991	type 2 diabetes mellitus, obesity
31504550	LINC02208	obesity
24465431	LINC02240	type 2 diabetes mellitus, obesity
19553259	LINC02262	obesity
21935397	LINC02351	obesity
22484627	LINC02465	obesity
31504550	LINC02503	obesity
30120429	LINC02518	metabolically healthy obesity
19151714	LINC02654	obesity
31504550	LINC02758	obesity
31504550	LINC03085	obesity
23563607	LINGO2	obesity
33500527	LPL	metabolic syndrome
24465431	LPP-AS2	type 2 diabetes mellitus, obesity
23505185	LRRFIP1	obesity
19557161	LYPLAL1-AS1	obesity
19553259	MACROD2	obesity
19151714	MAF	obesity
30120429	MAGOH3P	metabolically healthy obesity
23563607	MAP2K5	obesity
22013104	MC4R	body mass index, obesity
23818313	MDFIC	obesity
31504550	METTL15	obesity
30120429	METTL21EP	metabolically healthy obesity
20421936	MIR124-1HG	obesity
21935397	MIR205HG	obesity
21706003	MIR5702	obesity
19553259	MLN	obesity
31504550	MMP26	obesity
22013104	MRPS22	fat body mass, obesity
21552555	MRPS36P2	obesity
23563609	MTATP6P14	obesity
19553259	MTND1P18	obesity
25963547	NALF1	response to radiation, obesity
21552555	NAT1	obesity
21552555	NCAM2	obesity
31504550	NDUFS5P2	obesity
31888951	NEGR1	obesity
23563609	NINJ1	obesity
19151714	NPC1	obesity
31504550	NRG1	obesity
21552555	NRXN3	obesity
31504550	NUP98	obesity
21706003	NYAP2	obesity
31118946	OR10R1P	obesity
31118946	OR10R2	obesity
31118946	OR10R3P	obesity
31504550	OR51V1	obesity
31118946	OR6Y1	obesity
23563609	OTUD1	obesity
25963547	OTUD7B	obesity
30120429	P2RY1	metabolically healthy obesity
23563609	PACS1	obesity
19553259	PALD1	obesity
22013104	PAX5	fat body mass, obesity
21552555	PCDH9	obesity
31888951	PFKFB3	obesity
31504550	PKHD1	obesity
25246029	PNPLA3	hepatic lipid content measurement
23563607	POC5	obesity
31504550	PPA2	obesity
25963547	PPIAP24	response to radiation, obesity
31504550	PPIAP68	obesity
31888951	PPP1R3B-DT	obesity
31888951	PRAG1	obesity
31504550	PRDM16	obesity
23563607	PRDX4P1	obesity
23563609	PRKCH	obesity
23818313	PROX1-AS1	obesity
31504550	PTBP2	obesity
31504550	PTPRG	obesity
30120429	QKI	metabolically healthy obesity
23563607	RABEP2	obesity
25246029	RAMP3	hepatic lipid content measurement
19553259	RARB	obesity
31504550	RBBP4P3	obesity
31852448	RBFOX1	obesity
31504550	RFC3P1	obesity
19553259	RFTN1	obesity
21935397	RGS6	obesity
23563609	RMST	obesity
31504550	RN7SKP14	obesity
30120429	RN7SL366P	metabolically healthy obesity
31504550	RN7SL89P	obesity
31504550	RNA5SP63	obesity
23563607	RNU2-54P	obesity
22013104	RNU4-17P	body mass index, obesity
19151714	RNU6-1075P	obesity
23563607	RNU6-1246P	obesity
20421936	RNU6-567P	obesity
21706003	RNU6-61P	obesity
25963547	RNU6-649P	response to radiation, obesity
31504550	RNU6-655P	obesity
31504550	RNU6-991P	obesity
31504550	RNU7-190P	obesity
31888951	RPL10P19	obesity
22484627	RPL17P45	obesity
33500527	RPL30P9	metabolic syndrome
23563609	RPL31P12	obesity
23818313	RPL31P13	obesity
23563607	RPL35AP28	obesity
31504550	RPL35AP8	obesity
25963547	RPL36AP21	response to radiation, obesity
25963547	RPL6P31	obesity
31504550	RPL7AP28	obesity
31504550	RPL7P9	obesity
21935397	RPS17P5	obesity
31504550	RPS3AP49	obesity
23563607	RPTOR	obesity
30120429	RTP4	metabolically healthy obesity
21552555	SCHLAP1	obesity
23563609	SCNN1A	obesity
20421936	SDCCAG8	obesity
23563607	SEC16B	obesity
31888951	SERINC5	obesity
23563607	SH2B1	obesity
30120429	SLC10A2	metabolically healthy obesity
23563607	SLC25A5P9	obesity
23563609	SLC8A1	obesity
31504550	SNHG27	obesity
25963547	SNORD81	response to radiation, obesity
25246029	SOCS2-AS1	hepatic lipid content measurement
30120429	SOCS5P5	metabolically healthy obesity
19714249	SOX6	obesity, osteoporosis
31504550	STAC	obesity
31504550	STMND1	obesity
25246029	SUGP1	hepatic lipid content measurement
31504550	SULT1A1	obesity
19557161	TBCE	obesity
23563609	TCF4	obesity
31888951	TDH	obesity
31888951	TDH,	obesity
31504550	TECRL	obesity
31504550	TFAP2B	obesity
23563607	THAP12P9	obesity
23563607	TMEM18	obesity
20421936	TNKS	obesity
23563607	TNNI3K	obesity
31504550	TNNI3K,	obesity
31504550	TOM1L1	obesity
30120429	TOX2	metabolically healthy obesity
19553259	TRAM1L1	obesity
23563607	TRIM66	obesity
21552555	TTC28	obesity
21552555	TTC28-AS1,	obesity
19557161	TTC39B	obesity
31504550	U3	obesity
30120429	UBL5P1	metabolically healthy obesity
31504550	URAHP	obesity
31504550	URAHP,	obesity
31504550	VIPR1	obesity
21552555	WWOX	obesity
30120429	Y_RNA	metabolically healthy obesity
19557161	ZC3H11B	obesity
30120429	ZCCHC10P2	metabolically healthy obesity
31504550	ZDBF2	obesity
19553259	ZNF248	obesity
24465431	ZNF608	type 2 diabetes mellitus, obesity
22484627	ZNF646P1	obesity
23563607	ZZZ3	obesity
